# Supplementary material for: Subversion of phosphorylated SR proteins by enterovirus A71 in IRES-dependent translation revealed by RNA-interactome analysis
Source: PLoS Pathog. 2025 Jun 16;21(6):e1013242. doi: 10.1371/journal.ppat.1013242 (PMC12193706; doi:10.1371/journal.ppat.1013242)
Supplement: S1 Table — (XLSX) [file ppat.1013242.s005.xlsx]

## Sheet: Table S1
S1 Table. List of proteins identified in the RNP complexes after EV-A71 infection with mass spectrometry
Protein accession No.		Protein name	Gene name	No. of amino acids	M.W. (kDa)	calc. pI	Sequence coverage (%)	No. of unique peptides	No. of peptides	No. of peptide-spectral matches (PSMs)	Control group for 4-hr RNP group												4-hr RNP group												Control group for 8-hr RNP group												8-hr RNP group
											Rep 1				Rep 2				Rep 3				Rep 1				Rep 2				Rep 3				Rep 1				Rep 2				Rep 3				Rep 1
											Mascot score	Seq. Cov. (%)	No. of peptides	No. of PSM	Mascot score	Seq. Cov. (%)	No. of peptides	No. of PSM	Mascot score	Seq. Cov. (%)	No. of peptides	No. of PSM	Mascot score	Seq. Cov. (%)	No. of peptides	No. of PSM	Mascot score	Seq. Cov. (%)	No. of peptides	No. of PSM	Mascot score	Seq. Cov. (%)	No. of peptides	No. of PSM	Mascot score	Seq. Cov. (%)	No. of peptides	No. of PSM	Mascot score	Seq. Cov. (%)	No. of peptides	No. of PSM	Mascot score	Seq. Cov. (%)	No. of peptides	No. of PSM	Mascot score	Seq. Cov. (%)	No. of peptides
P08670	VIME_HUMAN	Vimentin	VIM	466	53.6191	5.12256	85.62	38	44	3299	11066.7	72.75	38	308	9129.67	75.32	37	234	10068.2	70.17	34	258	8858.79	70.39	35	244	7759.48	73.18	35	207	9069.54	68.24	32	232	10814.7	76.82	41	296	10282.3	74.03	36	289	11283.4	72.32	36	293	11748.4	84.12	42
Q99714	HCD2_HUMAN	3-hydroxyacyl-CoA dehydrogenase type-2	HSD17B10	261	26.9061	7.78174	78.54	13	13	135	863.911	49.81	9	20	417.031	34.48	6	9	575.974	48.28	8	15	354.815	37.93	7	10	227.485	25.67	5	7	150.586	22.22	5	5	564.608	37.16	6	13	324.874	26.82	5	7	309.666	14.94	3	7	1188.21	55.17	9
P60709	ACTB_HUMAN	Actin, cytoplasmic 1	ACTB	375	41.7097	5.47803	78.13	11	21	2595	10227.6	68.8	19	253	7773.47	61.33	18	186	9312.44	59.2	17	226	7973.2	57.87	17	207	7857.94	46.4	13	197	8774.01	66.67	18	220	8643.19	61.33	18	209	8554.43	62.93	19	216	9314.73	61.33	18	221	9584.29	69.07	19
Q99497	PARK7_HUMAN	Protein/nucleic acid deglycase DJ-1	PARK7	189	19.8785	6.78564	76.19	9	9	79	91.1118	20.63	3	4	194.898	28.57	4	5	128.028	12.7	2	4	346.354	42.86	5	8	162.775	12.17	2	4	159.535	25.93	3	5	333.007	57.14	7	8	335.711	54.5	6	8	226.932	28.57	4	7	360.244	53.97	7
P23396	RS3_HUMAN	40S ribosomal protein S3	RPS3	243	26.6714	9.65674	74.9	19	19	470	1789.58	74.07	17	56	1478.96	51.85	11	40	1842.81	58.44	15	51	1300.24	70.37	15	39	849.532	54.32	12	28	1247.94	55.14	14	37	1160.2	71.19	16	36	1460.21	67.9	16	43	1383.14	54.73	13	39	1161.49	63.79	14
P00558	PGK1_HUMAN	Phosphoglycerate kinase 1	PGK1	417	44.5861	8.104	74.34	24	24	454	1914.34	53.24	18	50	1004.06	42.93	14	28	1236.77	57.55	17	34	1294.52	47.48	15	34	489.744	33.33	11	17	1545.4	51.32	17	43	1626.47	51.32	16	41	1450.02	51.32	17	38	1514.57	58.03	18	42	1668.97	65.95	21
P07437	TBB5_HUMAN	Tubulin beta chain	TUBB	444	49.639	4.89404	74.1	5	26	2221	8319.89	72.52	22	211	5759.86	53.38	19	143	6997.2	66.67	21	172	6582.24	60.59	20	165	4722.8	45.5	16	120	6708.62	66.44	21	168	8335.96	67.34	23	196	7691.25	60.59	20	191	8342.72	72.52	23	204	9498.65	74.1	25
P22392	NDKB_HUMAN	Nucleoside diphosphate kinase B	NME2	152	17.2869	8.41162	72.37	5	9	214	961.189	72.37	9	26	517.031	55.92	7	15	646.151	55.92	7	19	881.799	65.79	8	23	696.508	65.79	8	21	947.977	65.79	8	23	535.912	50	7	20	511.411	56.58	7	17	530.849	38.16	5	18	373.922	44.08	5
P10809	CH60_HUMAN	60 kDa heat shock protein, mitochondrial	HSPD1	573	61.0164	5.87158	72.08	37	37	1519	6464.27	57.07	29	147	4899.82	50.09	25	107	5161	60.38	27	109	5741.66	58.64	28	123	4478.74	54.28	25	94	4853.79	51.31	25	105	6222.49	69.11	32	133	5831.26	64.75	29	135	6327.45	69.98	32	135	7250.7	71.9	34
Q06830	PRDX1_HUMAN	Peroxiredoxin-1	PRDX1	199	22.0963	8.1333	71.86	12	15	422	1191.87	60.3	12	43	957.134	57.29	11	35	1020.68	57.29	11	34	975.21	68.84	11	34	879.267	46.23	10	26	723.461	56.78	10	23	1031.17	59.8	13	35	1483.89	57.29	11	44	1091.11	57.29	11	35	987.396	57.29	11
P62937	PPIA_HUMAN	Peptidyl-prolyl cis-trans isomerase A	PPIA	165	18.0009	7.81104	71.52	13	13	436	1381.52	50.91	10	46	1127.45	67.27	10	32	1373.21	69.09	11	43	1495.1	53.33	11	44	1491.86	71.52	13	45	1305.5	71.52	13	37	1087.78	44.85	7	35	1291.65	68.48	10	38	1127.76	52.73	9	35	765.096	33.94	6
P35908	K22E_HUMAN	Keratin, type II cytoskeletal 2 epidermal	KRT2	639	65.3932	8.00146	71.52	32	43	4728	21654.1	56.34	34	457	16749.9	51.96	31	356	17920.8	51.96	32	378	19060.9	59.47	34	396	16141.8	51.96	31	334	18559.9	54.77	31	373	23833.4	71.05	42	457	20610.2	59.78	34	412	21541.6	59.47	33	423	20614.9	58.84	34
P68363	TBA1B_HUMAN	Tubulin alpha-1B chain	TUBA1B	451	50.1196	5.05908	71.4	1	23	1590	5793.05	55.88	18	152	4434.78	54.1	17	116	5447.03	53.88	17	140	4661.43	53.88	17	117	3728.63	37.69	13	92	4717.48	58.54	18	119	6161.3	63.19	19	146	4561.76	49.22	16	124	5505.44	65.63	19	142	6048.6	56.1	19
P37802	TAGL2_HUMAN	Transgelin-2	TAGLN2	199	22.3772	8.25049	71.36	12	12	190	800.254	35.68	6	21	310.203	24.12	4	6	630.251	42.71	7	14	631.956	46.23	7	15	540.718	31.16	5	12	737.71	51.76	8	14	638.346	53.77	8	13	801.98	43.22	8	18	588.862	37.69	6	13	857.038	56.28	10
P60174	TPIS_HUMAN	Triosephosphate isomerase	TPI1	286	30.7717	5.92236	71.33	16	16	527	2631.25	68.53	15	60	2035.81	44.76	11	42	2365.32	52.45	13	50	2219.93	58.39	13	49	1739.26	51.05	11	36	2214.07	60.84	14	50	1140.48	45.8	11	28	1331.08	46.85	12	33	1420	46.5	11	33	2258.89	60.84	14
P35232	PHB_HUMAN	Prohibitin	PHB	272	29.7859	5.75732	69.49	15	15	261	1087.98	50	12	24	852.123	36.76	8	15	926.26	40.07	9	20	1080.29	50.74	11	23	695.873	38.24	9	15	781.814	46.69	11	19	1253.71	53.68	11	22	949.124	50.74	11	21	1079.78	53.68	11	24	1595.82	62.87	13
P63104	1433Z_HUMAN	14-3-3 protein zeta/delta	YWHAZ	245	27.7277	4.79248	69.39	14	18	413	1369.51	56.73	13	34	1109.61	49.8	11	26	1247.36	53.47	11	31	1292.52	56.73	13	30	947.845	49.8	11	22	1244.91	53.47	12	30	1385.81	53.47	12	37	1122.28	42.04	10	28	1125.27	49.8	12	26	1933.8	60	16
P30041	PRDX6_HUMAN	Peroxiredoxin-6	PRDX6	224	25.0192	6.37939	69.2	16	16	443	1663.4	65.18	14	42	678.388	42.86	9	23	1020.66	46.88	10	26	1535.86	69.2	16	46	792.308	37.05	8	26	1169.62	52.68	11	34	1644.99	65.63	15	42	1288.47	68.75	15	36	1008.76	46.88	11	30	2426.93	69.2	16
P51149	RAB7A_HUMAN	Ras-related protein Rab-7a	RAB7A	207	23.4748	6.69775	69.08	12	12	139	492.802	37.68	7	12	555.187	47.34	8	13	569.831	45.89	9	16	391.8	35.75	6	10	299.302	35.75	6	9	321.443	22.71	4	7	509.447	37.68	7	11	582.989	39.61	7	14	446.855	38.16	7	11	555.839	44.44	7
P04792	HSPB1_HUMAN	Heat shock protein beta-1	HSPB1	205	22.7685	6.40479	68.78	13	13	265	840.108	47.8	9	24	675.469	38.54	7	19	706.452	42.93	8	19	780.217	47.8	9	22	629.99	39.51	7	19	618.715	35.12	7	17	845.561	36.1	6	20	614.577	35.12	6	17	721.472	42.93	8	21	1123.61	66.83	12
P62258	1433E_HUMAN	14-3-3 protein epsilon	YWHAE	255	29.1554	4.7417	68.24	17	19	445	1474.83	63.92	16	41	710.369	47.45	12	21	1183.43	48.63	13	37	887.725	49.02	16	29	680.866	54.12	13	21	1237.63	56.08	14	37	1273	53.33	15	41	915.892	51.37	13	28	1168.08	53.33	16	35	1853.85	63.92	18
P78371	TCPB_HUMAN	T-complex protein 1 subunit beta	CCT2	535	57.4521	6.45557	68.04	29	29	516	3007.16	57.94	23	63	1821.93	48.04	19	38	1968.75	45.42	18	43	2281.51	51.78	21	45	1225.26	37.76	15	28	1685.05	44.86	18	37	2779.07	61.68	24	52	1498.27	48.04	19	35	2049.18	52.15	20	44	2372.72	61.87	24
Q9Y3B7	RM11_HUMAN	39S ribosomal protein L11, mitochondrial	MRPL11	192	20.6704	9.90576	67.71	13	13	61					60.6808	9.9	2	2		0															146.904	21.88	4	4	143.893	27.08	5	5	191.396	26.04	5	7	398.64	45.31	9
Q13885	TBB2A_HUMAN	Tubulin beta-2A chain	TUBB2A	445	49.875	4.89404	67.64	2	24	1763	6568.77	59.1	20	172		0			5192.48	59.33	20	132	5117.54	49.44	18	132	3669.1	45.39	16	95		0				0				0				0			6970.93	67.64	23
Q9BVA1	TBB2B_HUMAN	Tubulin beta-2B chain	TUBB2B	445	49.9209	4.89404	67.64	2	24	1760		0			4657.58	53.26	19	115		0				0				0			5581.05	59.1	20	143	6132.09	60	22	154	5910.9	53.26	19	151	6547.82	59.1	21	165		0
P35527	K1C9_HUMAN	Keratin, type I cytoskeletal 9	KRT9	623	62.0268	5.23682	67.58	31	31	3039	13398.9	54.25	26	316	9754.72	45.59	23	209	11685.4	46.07	24	271	10126.2	41.57	20	248	9308.1	37.88	19	202	10949.4	42.7	21	244	13403.5	65.01	28	295	12417.1	47.35	22	282	13296	49.12	22	308	9963.28	56.98	26
P14618	KPYM_HUMAN	Pyruvate kinase PKM	PKM	531	57.9	7.84033	67.04	29	29	1045	5375.73	61.39	26	138	3266.32	53.11	22	93	3984.1	52.17	22	107	3170.33	45.39	19	83	2526.96	38.61	16	64	2764.09	40.3	18	82	3362.13	51.79	22	88	2739.93	49.15	21	77	3526.83	52.17	22	93	2944.04	47.65	21
Q9BQE3	TBA1C_HUMAN	Tubulin alpha-1C chain	TUBA1C	449	49.8635	5.09717	67.04	3	22	1484	5190.85	46.1	16	140		0			5070.78	54.12	17	131	4311.95	48.78	16	110		0				0			5845.71	53.45	17	139		0			5109.32	55.9	17	133	5808.19	51	18
P48047	ATPO_HUMAN	ATP synthase subunit O, mitochondrial	ATP5PO	213	23.2627	9.96436	66.67	11	11	135	378.165	42.25	7	11	328.254	42.25	7	11	229.128	25.82	5	6	420.511	33.33	6	10	254.354	30.52	5	8	191.785	31.46	5	7	354.556	39.44	6	9	378.516	43.19	7	11	385.829	26.29	5	10	560.19	48.36	9
P09211	GSTP1_HUMAN	Glutathione S-transferase P	GSTP1	210	23.341	5.64307	66.19	11	11	182	764.801	50	7	15	536.134	36.19	5	11	600.128	45.24	6	12	497.064	36.67	5	8	522.749	36.67	6	11	845.359	45.24	6	15	972.244	54.76	8	16	1011.03	57.14	8	19	951.024	52.86	9	17	942.733	66.19	11
P18669	PGAM1_HUMAN	Phosphoglycerate mutase 1	PGAM1	254	28.7858	7.18115	66.14	13	13	167	759.887	37.8	8	17	121.4	14.17	3	4	594.721	38.58	7	15	611.845	56.69	10	16	402.823	39.76	8	13	450.389	31.5	6	13	625.963	45.67	8	16	334.424	38.58	7	10	426.022	38.58	7	12	661.821	60.24	11
P15531	NDKA_HUMAN	Nucleoside diphosphate kinase A	NME1	152	17.1377	6.18896	65.79	4	8	265	1026.73	65.79	8	30	591.02	65.79	8	19	790.024	65.79	8	24	1000.97	65.79	8	28	856.835	65.79	8	26	994.767	65.79	8	26	609.072	53.29	7	20	650.289	59.87	7	20	776.555	59.87	7	23	428.096	59.87	7
P61247	RS3A_HUMAN	40S ribosomal protein S3a	RPS3A	264	29.9257	9.72998	65.53	20	20	432	1301.94	41.29	10	42	875.028	32.2	8	26	1132.04	44.32	11	40	1109.86	49.24	12	35	715.567	32.2	8	27	803.886	34.85	9	29	1199.75	41.29	10	38	1134.26	44.32	11	43	1002.52	29.92	8	36	1313.9	53.41	14
P13645	K1C10_HUMAN	Keratin, type I cytoskeletal 10	KRT10	584	58.7917	5.21143	64.9	33	37	4236	19249.6	57.53	32	385	16230.1	53.08	27	313	17692.6	59.08	30	333	17322.7	59.08	31	344	15034.3	50.68	28	297	17538.9	55.14	30	346	22314.1	59.25	33	443	18335.2	56.16	31	367	18895.5	51.71	30	386	19575.3	59.25	32
P50395	GDIB_HUMAN	Rab GDP dissociation inhibitor beta	GDI2	445	50.6309	6.46826	63.82	19	23	297	1541.24	55.28	21	43	894.002	38.43	14	27	1153.98	48.99	17	31	754.56	30.79	12	21	337.899	18.88	8	12	828.276	28.99	12	25	994.657	36.18	14	26	863.295	37.53	14	25	896.752	43.15	16	26	970.511	40.45	15
P31939	PUR9_HUMAN	Bifunctional purine biosynthesis protein PURH	ATIC	592	64.5753	6.7124	63.68	28	28	356	1381.84	54.56	24	39	622.701	40.03	18	24	1228.55	52.53	24	37	776.968	41.05	18	23	492.594	28.21	14	18	787.542	39.02	18	27	1277.07	44.43	22	37	673.716	30.24	15	24	1139.62	45.95	20	31	1221.72	48.48	22
O00299	CLIC1_HUMAN	Chloride intracellular channel protein 1	CLIC1	241	26.9057	5.17334	63.49	13	13	201	653.775	40.66	8	16	553.465	35.27	8	16	546.109	31.54	7	14	847.151	38.59	8	18	521.529	31.54	7	13	675.473	42.32	9	17	777.059	42.32	9	17	703.998	42.32	9	17	668.713	47.72	9	15	1004.33	63.49	13
P68371	TBB4B_HUMAN	Tubulin beta-4B chain	TUBB4B	445	49.799	4.89404	63.37	1	22	1906	6495.42	62.47	20	173	5123.17	49.44	18	124	5832.48	62.25	19	149	5127.34	52.81	18	136	4108.6	41.57	15	104	5961.33	62.47	20	155	6536.71	63.37	22	161	6474.66	56.63	19	167	7134.46	62.47	21	178	7551.75	63.37	21
P50990	TCPQ_HUMAN	T-complex protein 1 subunit theta	CCT8	548	59.5825	5.60498	62.77	30	30	821	3694.9	55.47	28	91	2877.13	53.65	25	68	3420.08	45.62	23	80	2729.88	51.64	25	63	2178.8	46.35	22	51	2978.77	47.45	24	70	3200.94	55.29	26	74	2729.59	50.55	24	67	2845.8	48.54	24	71	2496.68	57.66	28
P30086	PEBP1_HUMAN	Phosphatidylethanolamine-binding protein 1	PEBP1	187	21.0437	7.53271	62.57	10	10	126	358.171	35.29	5	9	313.188	24.6	4	10	365.652	35.29	5	9	363.502	35.29	5	8	210.335	27.81	4	5	398.878	47.06	7	14	647.696	42.25	6	12	518.084	34.76	6	10	414.268	35.29	5	8	584.563	35.83	6
P17661	DESM_HUMAN	Desmin	DES	470	53.5032	5.2749	62.34	24	29	812	2633.88	51.06	23	74	2230.17	44.89	22	54	2041.22	44.04	20	56	2448.54	52.55	25	64	1943.64	39.15	19	53	2377.04	48.51	23	59	2854.17	49.36	22	74	2687.39	51.06	24	68	2741.25	56.6	26	71	3252.28	60.85	27
P07737	PROF1_HUMAN	Profilin-1	PFN1	140	15.0446	8.26514	62.14	9	9	247	1107.34	60	8	36	943.765	59.29	7	26	1178.31	62.14	9	30	980.317	60	8	25	902.769	60	8	22	880.975	60	8	24	594.462	40	4	14	514.218	52.86	6	15	572.182	59.29	7	17	570.683	31.43	3
P23528	COF1_HUMAN	Cofilin-1	CFL1	166	18.4907	8.08936	62.05	9	11	146	777.326	62.05	9	17	670.699	43.98	7	14	853.038	52.41	7	17	763.071	52.41	6	13	748.276	57.23	8	15	835.697	57.23	8	15	777.085	57.23	8	14	539.968	40.36	7	13	474.49	42.17	6	10	352.587	28.92	4
P07237	PDIA1_HUMAN	Protein disulfide-isomerase	P4HB	508	57.0807	4.86865	62.01	29	29	712	2102.66	36.22	19	67	1769.13	34.84	19	56	1528.07	37.99	19	58	1794.11	40.75	21	53	1164.99	31.1	16	37	1414.21	35.43	17	43	2348.21	41.14	21	70	2100.94	36.02	19	66	2040.77	44.29	21	69	1963.39	42.32	22
P32969	RL9_HUMAN	60S ribosomal protein L9	RPL9	192	21.8498	9.94971	61.98	9	9	112	463.162	28.65	5	10	252.539	18.75	4	8	234.734	26.04	5	7	504.264	51.56	7	12	302.893	28.65	5	8	255.158	26.04	5	8	482.986	35.94	6	11	297.105	26.04	5	8	357.634	35.94	6	10	500.83	36.46	7
P40926	MDHM_HUMAN	Malate dehydrogenase, mitochondrial	MDH2	338	35.4807	8.67529	61.54	16	16	478	1997.76	59.17	15	44	1812.1	55.03	15	38	1956.05	52.66	14	38	1801.5	59.17	15	41	1572.94	61.54	16	34	1649.78	59.17	15	37	1631.09	59.17	15	37	1680.53	52.66	14	37	2014.61	59.17	15	43	2009.7	61.54	16
P07195	LDHB_HUMAN	L-lactate dehydrogenase B chain	LDHB	334	36.6151	6.04932	60.78	18	19	666	2281.92	45.81	14	64	1958.77	51.8	15	56	2306.76	48.8	15	60	2178.68	45.81	15	51	1564.71	45.81	13	40	1897.23	48.5	14	46	2571.79	48.5	15	63	1945.81	39.22	11	57	2153.13	45.81	14	53	2581.19	45.81	14
Q02790	FKBP4_HUMAN	Peptidyl-prolyl cis-trans isomerase FKBP4	FKBP4	459	51.7721	5.42725	60.57	23	23	230	1108.35	44.66	16	31	741.228	35.73	15	20	1065.75	44.88	16	30	859.906	33.33	13	21	343.871	18.95	8	11	533.987	24.62	10	16	582.97	28.54	11	17	423.612	28.98	11	15	528.426	32.03	12	18	608.049	36.6	14
P04264	K2C1_HUMAN	Keratin, type II cytoskeletal 1	KRT1	644	65.999	8.11865	60.56	35	41	5504	24701.9	56.37	36	529	20953	55.43	30	413	22617.9	55.28	33	459	22423.8	57.3	33	466	19994.7	55.43	30	395	22931.9	55.43	30	456	24455.3	57.92	35	508	25445.2	56.21	33	519	25253.6	54.97	33	509	19795.7	49.69	31
P22626	ROA2_HUMAN	Heterogeneous nuclear ribonucleoproteins A2/B1	HNRNPA2B1	353	37.4067	8.95361	60.34	19	20	833	2133.37	47.03	16	52	1505.49	40.51	14	42	1894.13	43.34	15	51	4235.69	49.58	17	118	3606.65	47.03	16	96	3712.68	60.34	19	112	1580.55	45.04	15	41	1580.54	41.36	12	46	1782.06	45.33	14	49	2988.56	45.61	16
P35998	PRS7_HUMAN	26S proteasome regulatory subunit 7	PSMC2	433	48.6031	5.94775	60.28	24	24	188	638.035	34.87	13	17	413.333	29.56	12	14	434.395	23.33	10	13	705.162	33.49	14	20	252.889	15.01	6	9	306.146	13.39	6	8	411.439	28.18	11	14	558.544	32.56	14	20	683.414	38.57	15	21	667.306	39.03	14
P68032	ACTC_HUMAN	Actin, alpha cardiac muscle 1	ACTC1	377	41.9919	5.38916	60.21	7	17	1803	5839.11	46.68	15	166	4878.81	46.68	15	118	6019.75	44.56	14	159	5167.72	40.85	13	153	5098.44	38.73	12	132	5552.06	44.56	14	149	5378.05	54.11	16	142	5700.29	46.68	15	153	6010.17	41.11	14	162	5600.32	47.21	15
P08779	K1C16_HUMAN	Keratin, type I cytoskeletal 16	KRT16	473	51.2362	5.04639	60.04	14	24	1237	4558.31	43.97	18	115	3471.29	38.9	16	84	3964.17	41.23	17	95	3703.17	34.46	14	91	2886.61	27.7	12	77	3674.14	38.69	17	95	5234.71	47.78	19	127	5525.37	40.8	18	133	5477.13	40.8	17	131	3871.68	43.97	17
P68366	TBA4A_HUMAN	Tubulin alpha-4A chain	TUBA4A	448	49.8924	5.05908	60.04	4	21	1142	3347.97	44.87	15	102	3210.65	52.23	16	91	3649.55	48.66	15	106	3172.68	47.54	15	83	2548.42	34.6	12	72	3354.91	50.89	16	86	3406.52	52.23	16	93	3065.59	46.21	15	89	3514.72	52.01	16	102	3896.44	56.47	19
P60842	IF4A1_HUMAN	Eukaryotic initiation factor 4A-I	EIF4A1	406	46.1246	5.47803	59.85	12	22	655	3496.7	55.67	21	90	2499.91	59.36	19	61	2899.81	55.67	21	76	1678.27	48.77	17	49	1223.69	33.25	13	41	1841.71	45.57	17	48	2298.96	55.17	18	59	1704.96	39.16	17	49	1744.46	39.16	16	48	1861.53	45.32	18
P04075	ALDOA_HUMAN	Fructose-bisphosphate aldolase A	ALDOA	364	39.3953	8.08936	59.62	16	16	763	2746.63	51.37	15	66	1726.51	40.11	13	51	2453.97	46.15	13	61	1969.62	40.11	13	54	2159.22	40.11	13	57	2430.89	44.78	13	71	2722.01	45.05	14	69	2833.55	46.43	14	68	2566.3	45.88	12	67	2726.51	59.07	14
P11021	BIP_HUMAN	Endoplasmic reticulum chaperone BiP	HSPA5	654	72.2884	5.16064	59.48	35	37	1425	5529.1	50.61	31	124	4332.31	47.86	31	105	5015.49	46.18	28	116	5315.89	52.91	32	122	4142.11	46.18	28	95	4437.34	50	30	99	5929.87	52.6	32	128	5585.07	46.48	30	130	5603.91	46.18	28	134	5640.36	49.08	30
P02533	K1C14_HUMAN	Keratin, type I cytoskeletal 14	KRT14	472	51.5294	5.16064	59.32	11	24	1558	6203.94	44.07	18	147	4454.31	43.86	18	111	4899.75	43.43	18	118	4972.19	40.25	16	115	4061.09	28.39	13	100	4681.28	45.13	19	119	7501.01	50.21	20	166	7457	42.8	18	164	6883.16	39.62	16	159	5560.64	48.94	19
P12814	ACTN1_HUMAN	Alpha-actinin-1	ACTN1	892	102.993	5.41455	59.3	27	45	528	2083.95	40.36	31	52	1537.77	31.73	24	42	1641.39	27.24	20	43	1432.2	27.69	21	36	1153.98	25.56	20	29	1671.8	33.52	26	42	1988.18	37.22	27	44	1805.97	32.17	25	44	1921.68	32.17	24	47	2012.93	40.25	29
Q15365	PCBP1_HUMAN	Poly(rC)-binding protein 1	PCBP1	356	37.4739	7.09326	59.27	10	13	376	1452.19	39.89	9	33	1094.41	35.39	8	23	1221.46	32.3	8	26	1420.83	33.43	9	37	1137.26	21.91	6	23	1610.65	32.87	8	37	1497.69	39.33	9	34	1290.36	33.43	8	27	1193.75	46.35	11	31	1558.03	45.79	10
Q9HB71	CYBP_HUMAN	Calcyclin-binding protein	CACYBP	228	26.1936	8.25049	59.21	10	10	111	479.958	49.12	9	17	112.89	7.89	2	3	329.064	36.84	6	8	444.12	33.77	6	14	195.552	12.72	3	4	242.462	26.32	5	6	292.523	25.44	4	8	409.634	49.12	8	12	353.874	36.84	6	10	469.175	54.39	9
P11142	HSP7C_HUMAN	Heat shock cognate 71 kDa protein	HSPA8	646	70.8542	5.51611	58.98	28	32	1953	7594.48	52.32	29	186	6197.4	49.85	28	151	6814.71	50	29	170	6325.48	52.01	28	155	5506.42	43.81	26	144	5612.99	45.05	27	136	6127.48	52.32	28	147	7623.8	50	29	178	7343.22	45.98	26	178	6913.89	57.89	31
P06733	ENOA_HUMAN	Alpha-enolase	ENO1	434	47.1393	7.38623	58.53	17	21	859	3503.98	53.23	19	82	2358.69	48.62	18	57	3081.12	48.39	17	74	2911.49	46.54	18	71	2159.05	42.86	16	57	2490.94	53.23	19	62	3667.91	55.99	19	80	3008.6	47.93	17	69	3235.25	53.23	19	72	3767.6	51.15	18
P08708	RS17_HUMAN	40S ribosomal protein S17	RPS17	135	15.5404	9.84717	58.52	7	7	77	577.921	58.52	7	15	248.915	32.59	4	7	282.864	16.3	3	8	643.201	48.89	5	14	275.686	32.59	4	8	414.226	32.59	4	9	305.93	48.15	4	6	205.987	15.56	2	6	154.774	15.56	2	4		0
P08133	ANXA6_HUMAN	Annexin A6	ANXA6	673	75.8256	5.60498	58.4	35	35	538	1919.04	43.24	26	53	1879.18	48.29	28	52	2065.56	49.03	28	55	1386.35	34.77	20	35	1335.96	37.74	22	41	1552.71	43.39	26	43	1513.71	34.92	21	40	1477.88	36.11	22	42	1328.85	39.23	22	38	1571.24	40.27	22
P00568	KAD1_HUMAN	Adenylate kinase isoenzyme 1	AK1	194	21.6213	8.63135	58.25	11	11	106	235.627	25.26	4	6	271.09	22.68	4	7	275.832	26.29	5	8	281.855	29.9	5	8	164.443	22.68	4	6	323.238	29.9	5	9	375.939	39.18	6	9	328.108	22.68	4	7	340.837	29.9	5	7	568.197	54.64	10
P49721	PSB2_HUMAN	Proteasome subunit beta type-2	PSMB2	201	22.8217	7.02002	58.21	10	10	98	383.148	25.37	5	10	300.669	37.81	6	8	230.033	17.91	3	6	271.2	21.89	4	7	252.665	10.45	2	6	305.763	27.86	5	8	213.582	31.34	5	6	317.747	23.88	5	9	210.084	21.39	4	5	496.425	41.29	7
P20618	PSB1_HUMAN	Proteasome subunit beta type-1	PSMB1	241	26.4724	8.1333	58.09	10	10	158	510.378	39	7	12	631.812	39.83	7	12	543.643	39.83	7	11	404.261	34.02	6	9	433.725	35.27	7	10	573.269	50.62	9	16	483.034	36.1	7	13	555.514	43.57	8	14	513.843	43.57	8	13	705.45	39	7
P06576	ATPB_HUMAN	ATP synthase subunit beta, mitochondrial	ATP5F1B	529	56.5246	5.40186	58.03	21	21	900	3509.76	45.37	17	81	2592.26	44.99	17	61	2824.48	45.37	17	67	2619.3	48.39	18	55	1598.25	42.53	16	36	2707.59	48.39	18	59	4802.69	53.5	20	101	3711.95	41.97	16	83	4191.92	48.39	18	97	4330.94	58.03	20
P07355	ANXA2_HUMAN	Annexin A2	ANXA2	339	38.5798	7.75244	57.82	22	22	418	1914.91	55.46	19	47	1534.52	52.21	18	38	1331.53	48.67	14	33	1530.76	51.33	16	32	1245.63	43.95	16	30	1350.67	50.44	14	32	1249.41	43.95	15	29	1224.31	46.61	15	29	1311.97	46.02	15	31	1802.38	53.69	17
P04350	TBB4A_HUMAN	Tubulin beta-4A chain	TUBB4A	444	49.5539	4.88135	57.21	1	19	1448	4501.98	55.41	17	129		0			4377.55	52.93	16	119	3790.3	51.35	17	109		0				0				0				0			5008.1	53.15	18	135		0
P27348	1433T_HUMAN	14-3-3 protein theta	YWHAQ	245	27.7468	4.77979	57.14	11	15	329	1181.34	51.84	12	32	521.403	28.98	7	15	1307.62	45.71	11	30	864.271	36.73	10	23	697.44	42.04	9	16	1238.63	45.71	12	29	1019.16	45.31	10	28	850.254	40.82	9	22	1058.41	42.04	10	23	1378.5	56.73	14
P02545	LMNA_HUMAN	Prelamin-A/C	LMNA	664	74.0947	7.02002	57.08	39	41	1026	3328.37	53.46	36	91	2839.2	48.64	32	75	2730.53	50.15	32	67	2221.71	43.07	28	57	2359.15	40.81	28	63	3180.65	49.85	32	76	3297.24	54.97	36	91	3546.22	47.89	32	91	3828.67	50.9	33	99	4510.89	52.26	36
P51858	HDGF_HUMAN	Hepatoma-derived growth factor	HDGF	240	26.7719	4.729	57.08	10	10	94	238.954	30	6	8	136.816	18.75	4	6	137.374	15.42	3	6	146.151	15.83	3	6	190.836	11.67	3	5	218.619	29.58	5	8	239.294	23.33	5	7	104.747	14.17	3	4	271.057	45.42	7	9	356.848	34.17	6
P04083	ANXA1_HUMAN	Annexin A1	ANXA1	346	38.69	7.02002	56.94	17	17	225	1057.61	38.15	11	19	829.087	40.46	10	15	990.542	44.51	12	19	896.016	37.28	9	15	810.648	33.82	9	15	769.8	28.03	8	16	1044.86	42.49	11	18	930.205	35.55	10	16	999.122	30.92	8	16	1655.99	54.05	14
P50454	SERPH_HUMAN	Serpin H1	SERPINH1	418	46.4112	8.68994	56.94	20	20	388	1399.73	46.65	15	40	1016.3	31.34	11	28	1445.64	44.26	15	40	1144.48	49.76	15	31	602.91	29.67	10	15	1191.09	51.2	15	33	1109.7	43.54	16	32	1202.64	43.54	14	35	1238.36	34.21	12	35	1395.69	52.87	18
P55072	TERA_HUMAN	Transitional endoplasmic reticulum ATPase	VCP	806	89.2657	5.26221	56.7	36	36	704	3090.19	40.2	27	71	2234.29	36.85	25	56	2055.79	29.28	20	53	1830.84	38.59	24	53	1169.1	24.44	16	34	2081.69	37.34	24	51	2620.47	43.67	27	63	2405.74	37.47	26	60	2590.87	40.45	26	60	3146.68	50.25	29
P62829	RL23_HUMAN	60S ribosomal protein L23	RPL23	140	14.8561	10.5063	56.43	6	6	79	548.141	56.43	6	14	348.95	43.57	5	9	477.922	43.57	5	12	631.682	43.57	5	14	670.764	37.86	4	11	608.295	43.57	5	15		0			176.387	30.71	3	4		0				0
Q15907	RB11B_HUMAN	Ras-related protein Rab-11B	RAB11B	218	24.4735	5.93506	56.42	11	11	192	695.139	42.66	9	19	556.553	39.91	9	14	558.438	35.32	7	12	571.521	32.11	7	12	472.493	39.91	9	13	452.374	35.78	8	12	916.591	56.42	11	22	807.461	46.79	10	20	719.434	46.79	10	17	571.015	42.66	9
P12004	PCNA_HUMAN	Proliferating cell nuclear antigen	PCNA	261	28.7503	4.69092	56.32	11	11	183	760.279	39.46	9	17	659.799	33.33	7	13	803.19	30.65	7	14	719.152	45.21	9	17	620.144	27.59	6	12	728.401	36.4	8	16	571.931	37.93	7	12	498.952	33.72	8	12	600.634	36.4	8	13	941.158	30.65	7
P31946	1433B_HUMAN	14-3-3 protein beta/alpha	YWHAB	246	28.0648	4.83057	56.1	7	12	329	1258.3	48.37	10	30	719.372	40.65	9	19	1051.61	48.37	10	27	800.528	40.65	9	22	653.089	36.99	8	17	856.707	40.65	9	23	1117.05	48.37	10	30	991.663	48.37	10	26	901.307	36.99	8	22	1440.53	55.69	11
O43707	ACTN4_HUMAN	Alpha-actinin-4	ACTN4	911	104.788	5.43994	55.98	23	41	497	1862.38	41.6	29	51	1601.65	32.71	24	41	1590.18	26.34	19	40	1415.96	26.13	20	37	1177.43	26.23	20	30	1651.05	32.16	25	43	1623.59	33.81	24	40	1458.8	27.88	21	35	1774.07	31.61	23	45	2025.81	40.83	29
P62316	SMD2_HUMAN	Small nuclear ribonucleoprotein Sm D2	SNRPD2	118	13.5182	9.90576	55.93	7	7	70	367.545	55.08	6	12	295.932	49.15	6	9	192.588	33.05	3	7	407.575	49.15	6	12	315.872	55.93	7	11	251.048	32.2	4	9	63.6558	16.1	2	2	120.78	40.68	4	5	104.2	16.1	2	3		0
P25786	PSA1_HUMAN	Proteasome subunit alpha type-1	PSMA1	263	29.5369	6.60986	55.89	14	14	210	612.025	39.92	9	19	339.17	28.9	8	11	558.898	39.54	10	17	618.15	36.12	9	21	497.582	31.94	8	14	522.169	29.66	8	15	510.565	47.91	11	18	644.597	42.21	11	22	570.949	39.16	9	18	592.848	38.78	10
P63241	IF5A1_HUMAN	Eukaryotic translation initiation factor 5A-1	EIF5A	154	16.8214	5.23682	55.84	8	8	91	408.439	35.71	6	15	235.198	30.52	5	9	315.756	35.71	6	13	394.958	45.45	5	11	333.806	30.52	4	12	287.14	30.52	4	11	79.1433	19.48	2	3	238.725	27.27	3	8	168.16	27.27	4	5	89.8986	27.27	3
P17980	PRS6A_HUMAN	26S proteasome regulatory subunit 6A	PSMC3	439	49.1725	5.23682	55.58	20	20	159	656.403	39.41	12	17	538.343	29.84	10	13	456.219	28.93	9	13	515.912	28.93	10	15	113.707	8.2	3	3	442.996	22.55	7	14	782.882	38.72	11	17	442.429	29.84	9	12	574.657	31.21	9	16	573.851	33.94	10
O00231	PSD11_HUMAN	26S proteasome non-ATPase regulatory subunit 11	PSMD11	422	47.434	6.48096	55.45	21	21	228	807.399	43.84	15	24	545.712	28.67	10	14	825.768	35.78	14	23	455.27	24.64	9	13	254.7	16.11	6	7	341.169	24.88	10	11	807.503	42.42	15	20	719.632	31.99	12	19	601.494	39.81	14	19	1251.3	48.34	18
P08758	ANXA5_HUMAN	Annexin A5	ANXA5	320	35.9144	5.04639	55.31	16	16	326	1466.26	47.5	13	34	1122.04	39.69	11	28	1086.94	34.06	10	28	1097.48	47.5	13	27	539.54	25.62	8	17	1050.28	39.69	11	27	920.674	37.5	10	23	764.626	33.44	10	21	957.055	38.13	11	23	1473.76	55.31	16
Q99623	PHB2_HUMAN	Prohibitin-2	PHB2	299	33.2759	9.83252	55.18	14	14	323	1197.82	44.48	12	30	1113.47	48.83	13	32	1166.71	41.14	11	30	655.416	38.8	10	19	786.082	34.45	9	20	849.451	34.45	9	20	1179.78	42.47	11	29	959.515	41.14	11	24	907.017	41.14	11	25	1396.92	55.18	14
P13639	EF2_HUMAN	Elongation factor 2	EEF2	858	95.277	6.82959	55.13	42	43	1651	5256.82	41.72	35	155	4572.65	41.96	33	133	5181.29	42.89	34	152	4503.43	39.28	33	132	3576.99	35.9	29	99	4295.26	40.91	34	126	5379.39	49.65	37	158	4544.47	43.01	34	139	4893.19	45.22	34	152	5300.14	51.17	39
P61981	1433G_HUMAN	14-3-3 protein gamma	YWHAG	247	28.2849	4.89404	55.06	8	13	291	1105.46	39.68	9	28	575.815	27.94	7	16	887.117	27.94	7	23	674.528	36.03	8	18	421.096	24.29	6	12	728.201	27.94	7	20	936.096	35.63	8	26	717.07	27.94	7	21	896.766	35.63	8	21	1083.31	42.51	10
P21796	VDAC1_HUMAN	Voltage-dependent anion-selective channel protein 1	VDAC1	283	30.7536	8.54346	54.77	11	11	202	1083.85	47.7	9	22	720.411	33.22	7	15	733.444	33.22	7	16	846.796	34.28	7	20	520.536	26.5	6	15	667.976	19.43	5	15	481.384	34.63	7	11	782.753	26.5	6	17	693.769	26.5	6	15	975.441	54.42	10
P23919	KTHY_HUMAN	Thymidylate kinase	DTYMK	212	23.8045	8.26514	54.72	12	12	42	97.1494	18.4	4	4		0				0				0				0				0			128.779	21.7	4	4	159.259	28.77	6	8	133.609	18.4	4	4	136.802	17.92	4
P61204	ARF3_HUMAN	ADP-ribosylation factor 3	ARF3	181	20.5877	7.43018	54.7	5	8	109	607.202	54.7	8	18	565.367	46.96	7	14	414.911	24.31	5	11	483.52	35.91	6	12	377.119	35.91	6	10	213.574	16.02	4	7	277.957	35.91	4	7	434.142	24.31	5	9	386.231	32.04	5	11		0
P30050	RL12_HUMAN	60S ribosomal protein L12	RPL12	165	17.8075	9.42236	54.55	6	6	113	729.932	54.55	6	15	507.935	33.33	4	9	730.01	43.03	5	13	510.839	43.03	5	10	466.221	33.33	4	8	602.959	54.55	6	12	405.098	33.33	4	7	458.171	43.03	5	8	387.606	43.03	5	9	338.269	33.33	4
P38646	GRP75_HUMAN	Stress-70 protein, mitochondrial	HSPA9	679	73.6348	6.16357	54.49	35	35	692	2678.18	43.15	27	63	2105.37	38.88	22	48	2248.43	39.76	24	51	2708.09	44.33	25	55	1919.6	42.42	24	43	1914.76	36.52	23	43	3127.07	45.8	28	72	2599.72	39.62	23	61	2949.04	42.42	25	63	3446.41	49.93	28
Q99832	TCPH_HUMAN	T-complex protein 1 subunit eta	CCT7	543	59.3289	7.6499	54.33	24	24	350	2094.16	51.38	23	46	1314.46	39.41	17	34	1775.33	41.62	18	43	959.656	27.62	12	22	739.837	27.62	13	18	1129.11	29.28	12	24	1896.78	44.57	18	40	1214.55	34.44	15	27	1039.75	28.73	13	26	1136.49	38.86	15
P25705	ATPA_HUMAN	ATP synthase subunit alpha, mitochondrial	ATP5F1A	553	59.7136	9.12939	54.25	25	25	543	2412.12	47.56	22	59	1514.6	37.61	18	36	1886.31	42.68	19	45	2131.66	37.61	18	43	1096.76	31.83	15	30	1606.12	37.97	18	37	2676.44	50.63	21	55	2371.61	34.9	17	51	1676.34	41.59	19	37	2450.49	47.38	22
P00338	LDHA_HUMAN	L-lactate dehydrogenase A chain	LDHA	332	36.6654	8.26514	54.22	17	18	882	2788.83	38.86	14	87	2642.49	50	15	76	2675.92	41.27	14	74	2212.46	33.13	13	72	2059.74	38.55	12	55	2266.75	44.58	14	65	2960.23	47.59	15	80	2271.38	32.23	10	64	2428.42	42.77	15	70	3482.85	48.8	16
Q9Y3F4	STRAP_HUMAN	Serine-threonine kinase receptor-associated protein	STRAP	350	38.414	5.12256	54	14	14	167	777.927	33.14	9	16	565.636	31.43	8	11	471.354	38	10	14	673.737	48.86	13	18	329.296	23.43	7	9	425.104	32.29	8	9	456.306	32.29	9	13	305.158	19.43	5	6	591.284	29.43	8	14	849.405	43.14	11
P68104	EF1A1_HUMAN	Elongation factor 1-alpha 1	EEF1A1	462	50.1091	9.01221	53.9	6	17	1698	6640	52.38	16	201	5663.2	41.34	14	169	6013.17	47.4	15	180	4408.74	33.77	12	134	3640.94	25.11	10	113	4414.23	39.83	13	133	5007.11	43.51	13	146	4363.26	37.45	12	134	4311.27	32.25	11	136	4460.92	43.51	13
Q9Y5M8	SRPRB_HUMAN	Signal recognition particle receptor subunit beta	SRPRB	271	29.6838	9.0415	53.87	12	12	86	402.822	30.26	6	9	291.684	18.45	4	5	211.776	25.46	5	5	327.536	14.02	3	5	201.517	15.5	3	4	388.813	30.63	6	8	230.078	28.78	6	7	471.475	35.06	7	10	257.26	27.68	5	7	620.171	31.37	7
P42704	LPPRC_HUMAN	Leucine-rich PPR motif-containing protein, mitochondrial	LRPPRC	1394	157.805	6.12549	53.8	72	72	1678	5017.91	40.32	52	129	2922.03	32.71	43	82	3681.54	33.93	44	104	6586.11	42.68	53	167	5814.12	40.6	54	161	6564.12	39.45	53	173	4462.71	39.38	51	118	4114.55	33.07	46	116	3982.42	35.94	47	112	6889.21	43.69	57
Q9Y281	COF2_HUMAN	Cofilin-2	CFL2	166	18.7249	7.88428	53.61	5	7	82	387.085	48.8	6	10	294.919	33.13	5	9		0			582.43	48.8	6	11	282.181	36.75	5	8	370.012	31.93	4	8	243.582	28.31	4	7	253.933	33.73	4	8	194.94	18.07	3	6		0
P49411	EFTU_HUMAN	Elongation factor Tu, mitochondrial	TUFM	452	49.5102	7.60596	53.54	19	19	209	974.899	37.17	14	24	660.578	27.43	10	16	856.867	29.2	11	21	624.827	17.48	7	13	195.96	8.85	4	6	573.106	26.33	10	14	1131.29	42.26	15	26	540.612	23.89	10	15	737.909	32.08	12	18	695.058	40.71	15
P40227	TCPZ_HUMAN	T-complex protein 1 subunit zeta	CCT6A	531	57.9876	6.68311	53.48	22	22	280	1440.54	43.31	18	36	927.933	26.74	12	29	1291.53	36.91	15	37	732.333	29.76	11	18	371.433	13.94	8	17	795.769	26.93	11	22	1100.69	38.61	15	29	1078.85	29.38	12	25	921.465	35.4	14	25	852.49	22.98	9
P12956	XRCC6_HUMAN	X-ray repair cross-complementing protein 6	XRCC6	609	69.7991	6.63916	53.2	27	27	501	2010.73	40.23	20	47	2010.49	44.99	24	43	1749.87	36.45	19	44	1789.67	38.59	20	47	1481.17	33.33	17	44	1338.32	35.3	18	38	1523.13	36.95	19	37	1803.9	39.57	20	43	1696.24	38.75	18	41	1776.85	43.35	23
P06493	CDK1_HUMAN	Cyclin-dependent kinase 1	CDK1	297	34.0739	8.39697	53.2	14	14	138	566.426	28.62	8	14	340.268	26.6	6	9	491.954	35.69	9	13	630.962	33	8	13	251.117	21.21	5	7	337.898	23.91	6	8	525.565	25.93	7	13	526.998	33	8	13	464.508	26.26	6	10	587.822	43.43	10
P25398	RS12_HUMAN	40S ribosomal protein S12	RPS12	132	14.5055	7.21045	53.03	6	6	40	121.194	25.76	3	4	163.69	20.45	3	5	80.9486	17.42	2	2	214.527	39.39	5	8	140.109	34.09	4	6	180.552	20.45	3	6	67.4253	18.94	2	3	105.443	14.39	2	3	120.037	14.39	2	3
P62136	PP1A_HUMAN	Serine/threonine-protein phosphatase PP1-alpha catalytic subunit	PPP1CA	330	37.4878	6.32861	53.03	3	15	160		0				0				0				0				0				0				0				0				0			928.914	48.48	13
P63244	RACK1_HUMAN	Receptor of activated protein C kinase 1	RACK1	317	35.0546	7.69385	53	15	15	393	1709.65	46.69	13	44	1340.88	36.28	10	30	1645.16	44.16	12	37	1474.33	39.12	11	33	1024.44	32.81	9	22	1434.5	44.16	12	32	1645.23	45.74	12	38	1122.17	41.96	11	26	1421.6	34.07	9	34	1612.32	44.48	12
P18085	ARF4_HUMAN	ADP-ribosylation factor 4	ARF4	180	20.4977	7.13721	52.78	4	7	102	416.892	52.78	7	14	455.676	52.78	7	12	395.065	30	5	10	473.221	33.33	5	14	263.92	27.78	4	7	279.982	21.67	4	8	308.371	33.33	5	8	391.275	30	5	8	287.898	30	5	8		0
P50991	TCPD_HUMAN	T-complex protein 1 subunit delta	CCT4	539	57.8878	7.82568	52.69	21	22	360	1862.03	46.01	20	48	922.755	31.17	14	23	1824.33	46.38	19	38	1134.43	35.81	15	27	866.216	28.39	13	22	1038.08	33.95	14	23	1393.91	38.59	16	32	1342.66	38.03	16	31	1208.36	31.35	14	26	1315.8	35.81	15
Q12906	ILF3_HUMAN	Interleukin enhancer-binding factor 3	ILF3	894	95.2791	8.76318	52.57	30	35	1022	2441.97	34.56	24	82	1796.52	27.4	22	52	1781.63	20.69	17	55	4798.36	39.26	29	143	3816.67	35.91	27	114	3922.22	45.64	31	115	1900.16	28.97	21	61	1941.91	25.62	20	64	1878.84	20.92	19	64	2838.67	36.91	27
P62805	H4_HUMAN	Histone H4	HIST1H4A	103	11.3604	11.356	52.43	7	7	861	1968.13	51.46	6	66	1919.8	52.43	7	65	2119.19	52.43	7	63	2190.56	52.43	7	70	2211.54	52.43	7	68	1789.52	51.46	6	53	2273.77	52.43	7	73	2485.93	52.43	7	82	2401.27	52.43	7	78	2631.39	50.49	5
Q96PV4	PNMA5_HUMAN	Paraneoplastic antigen-like protein 5	PNMA5	448	49.9025	6.72705	52.23	19	20	315	1117.04	36.38	12	32	767.932	23.44	7	20	806.905	31.03	12	27	323.538	18.97	8	16	426.666	16.96	8	15	692.376	27.01	9	24	930.142	37.05	14	32	821.49	23.44	9	26	939.687	34.38	12	31	985.073	38.62	13
P08865	RSSA_HUMAN	40S ribosomal protein SA	RPSA	295	32.8334	4.86865	52.2	11	11	260	1278.75	52.2	11	27	741.904	35.25	9	21	1061.73	35.25	9	23	757.278	30.17	8	19	560.395	24.41	6	18	996.574	35.25	9	25	946.907	43.05	10	22	745.641	25.42	7	18	998.661	35.25	9	24	1097.2	52.2	11
P09651	ROA1_HUMAN	Heterogeneous nuclear ribonucleoprotein A1	HNRNPA1	372	38.7231	9.12939	52.15	15	18	856	2424.14	47.58	15	61	1878.38	47.31	14	48	2205.74	47.58	15	55	4976.11	50.81	17	114	3266.05	44.35	14	81	3955.33	44.62	16	90	2120.04	41.4	15	55	1723.79	34.14	10	42	2376.68	41.4	14	56	3777.48	47.58	15
P25787	PSA2_HUMAN	Proteasome subunit alpha type-2	PSMA2	234	25.8823	7.43018	52.14	9	9	100	410.708	42.74	6	13	317.4	28.63	4	8	201.821	22.65	4	6	217.995	27.78	4	6	270.384	30.77	5	7	252.893	28.63	4	7	230.518	19.66	3	6	419.034	28.63	4	8	238.191	27.78	4	6	620.225	36.75	6
P28066	PSA5_HUMAN	Proteasome subunit alpha type-5	PSMA5	241	26.3942	4.79248	51.87	9	9	124	500.821	43.57	7	11	447.616	26.56	5	9	448.472	33.61	6	11	435.471	42.74	7	11	184.101	18.26	3	4	529.629	26.56	6	11	164.576	13.69	3	5	421.709	26.56	6	10	201.053	18.26	3	3	635.251	42.74	8
P23284	PPIB_HUMAN	Peptidyl-prolyl cis-trans isomerase B	PPIB	216	23.7275	9.40771	51.85	13	13	306	1004.32	48.61	12	28	794.434	48.15	12	26	816.967	51.85	13	26	786.835	44.44	11	26	787.006	46.76	11	21	876.658	46.76	10	24	1022.69	51.85	13	29	998.953	51.85	13	29	961.516	46.76	11	24	803.24	51.85	13
Q9NUQ9	FA49B_HUMAN	Protein FAM49B	FAM49B	324	36.7246	6.06201	51.85	13	13	221	762.7	35.49	9	19	504.513	40.43	10	15	794.716	44.14	11	20	527.349	28.09	8	16	200.048	12.35	4	9	541.635	29.63	8	16	740.523	34.88	9	17	607.451	29.94	8	17	285.221	15.43	4	8	1360.95	38.27	10
Q9H0U4	RAB1B_HUMAN	Ras-related protein Rab-1B	RAB1B	201	22.1572	5.73193	51.74	3	7	65	264.247	31.84	5	7		0			283.959	28.86	4	8		0			112.687	11.94	2	3		0			272.637	42.29	6	8	230.932	19.4	3	7	240.514	19.4	3	6		0
P08238	HS90B_HUMAN	Heat shock protein HSP 90-beta	HSP90AB1	724	83.2121	5.03369	51.66	23	38	2318	9111.52	46.55	31	243	7311.99	42.96	30	201	8336.88	43.78	29	219	5775.31	35.64	26	156	5442.47	37.85	27	144	6149.16	48.76	33	173	6645.91	42.96	30	185	7367.33	46.69	30	192	7154.09	45.86	32	201	7491.69	44.2	31
Q9Y4L1	HYOU1_HUMAN	Hypoxia up-regulated protein 1	HYOU1	999	111.266	5.22412	51.65	41	41	589	1869.6	35.84	29	56	1270.58	25.13	21	38	1542.8	32.13	24	45	1887.26	34.53	28	49	1176.85	24.72	21	31	1329.54	24.02	22	43	2093.99	39.54	33	59	2028.38	36.54	32	58	1836.97	29.33	26	49	1826.24	36.64	28
Q04760	LGUL_HUMAN	Lactoylglutathione lyase	GLO1	184	20.7642	5.31299	51.63	10	10	135	235.928	30.98	6	11	269.55	18.48	4	8	208.948	18.48	4	7	365.711	26.63	6	12	232.957	18.48	4	7	292.555	18.48	4	9	298.208	23.37	4	8	457.831	31.52	6	15	441.039	22.83	6	14	599.108	47.83	9
P62244	RS15A_HUMAN	40S ribosomal protein S15a	RPS15A	130	14.83	10.1255	51.54	6	6	92	322.533	51.54	6	12	355.151	51.54	6	10	225.115	29.23	4	9	333.535	36.15	5	11	358.733	36.15	5	13	411.765	51.54	6	15	283.402	46.15	5	9	196.445	24.62	3	7	230.148	23.85	3	6
P22061	PIMT_HUMAN	Protein-L-isoaspartate(D-aspartate) O-methyltransferase	PCMT1	227	24.6206	7.21045	51.54	10	10	87	186.408	18.5	4	7	208.206	14.98	3	5	174.139	23.35	4	5	191.096	19.82	4	7	187.196	14.54	3	5	140.772	14.98	3	5	271.43	28.19	5	9	222.647	14.98	3	6	250.761	13.66	3	7	423.266	32.6	7
P05455	LA_HUMAN	Lupus La protein	SSB	408	46.8082	7.12256	51.47	24	24	369	1429.08	45.34	18	39	992.465	40.2	15	23	1377.29	38.48	16	35	1290.81	41.91	18	35	687.757	24.26	9	16	1212.32	41.91	18	30	1047.49	37.25	16	28	1115.6	37.25	15	29	1270.33	36.03	16	31	1797.97	44.12	18
P00492	HPRT_HUMAN	Hypoxanthine-guanine phosphoribosyltransferase	HPRT1	218	24.5636	6.68311	51.38	9	9	116	610.872	37.61	7	11	300.976	21.1	4	7	418.175	32.57	6	9	419.403	32.11	6	9	354.281	21.1	4	7	208.783	21.1	4	4	587.669	38.07	7	14	410.371	21.56	4	8	506.05	26.61	5	9	824.584	37.61	7
P62888	RL30_HUMAN	60S ribosomal protein L30	RPL30	115	12.7757	9.62744	51.3	5	5	31	388.983	51.3	5	8	228.265	24.35	3	4	263.146	51.3	5	6	123.173	34.78	3	3	253.651	34.78	4	7	134.409	24.35	2	3		0								0				0
P09429	HMGB1_HUMAN	High mobility group protein B1	HMGB1	215	24.8782	5.74463	51.16	11	12	206	642.687	35.35	8	17	276.273	19.07	4	9	614.215	35.81	7	15	668.521	35.81	8	19	408.45	31.16	6	12	712.149	32.09	6	18	585.645	30.7	7	16	539.768	39.53	8	15	594.159	35.35	7	18	849.769	46.51	9
P09382	LEG1_HUMAN	Galectin-1	LGALS1	135	14.7062	5.50342	51.11	6	6	112	478.219	51.11	6	14	323.777	40	5	8	439.196	32.59	4	13	533.988	43.7	5	11	522.307	51.11	6	14	466.006	51.11	6	13	121.75	22.22	3	5	163.787	23.7	3	7	252.809	31.11	4	7	225.846	31.11	4
Q13509	TBB3_HUMAN	Tubulin beta-3 chain	TUBB3	450	50.4003	4.93213	51.11	5	20	1277	4421.45	44.89	16	115	3306.36	37.56	14	79	4215.36	37.78	14	102	3911.1	43.11	15	97	2991.23	35.33	12	73	4282.48	37.56	14	106	4414.16	45.11	18	110	4410.61	36.44	14	115	4564.33	37.56	15	113	5401.92	42.89	17
P31948	STIP1_HUMAN	Stress-induced-phosphoprotein 1	STIP1	543	62.5994	6.80029	51.01	26	26	341	1135.94	33.52	15	29	806.016	27.62	13	23	816.73	32.04	15	24	1037.52	29.65	14	27	723.752	25.97	12	22	859.072	25.05	13	24	1072.15	25.97	11	26	739.271	26.15	12	21	1039.26	30.94	14	28	1294.4	38.49	18
P62241	RS8_HUMAN	40S ribosomal protein S8	RPS8	208	24.1902	10.3159	50.96	9	9	237	1062.76	44.71	8	27	872.432	38.46	7	23	964.27	45.67	8	21	956.903	38.46	7	22	820.652	32.21	6	17	969.829	39.42	7	18	736.985	35.1	6	14	846.022	39.42	7	20	834.546	35.1	6	16	903.531	32.21	6
P28074	PSB5_HUMAN	Proteasome subunit beta type-5	PSMB5	263	28.4622	6.91748	50.95	12	12	177	661.44	36.88	9	16	703.195	41.83	10	15	697.686	30.04	8	15	592.159	32.7	7	13	493.705	25.1	6	11	513.704	21.29	5	12	742.777	39.92	10	20	557.847	33.46	9	14	559.439	33.08	7	12	627.613	30.8	8
P12277	KCRB_HUMAN	Creatine kinase B-type	CKB	381	42.6173	5.59229	50.92	15	15	295	1817.86	43.31	13	35	827.426	32.81	10	17	1408.46	34.65	11	23	1086.96	34.12	10	22	754.569	24.93	7	18	1068.13	38.58	10	22	1159.41	37.01	11	26	1205.74	37.01	11	28	1147.55	40.42	11	24	1533.3	49.08	14
P62979	RS27A_HUMAN	Ubiquitin-40S ribosomal protein S27a	RPS27A	156	17.9535	9.64209	50.64	7	7	374	1175.01	42.31	5	38	848.062	50.64	6	28	627.653	33.97	4	25	890.233	42.31	5	34	590.005	33.97	4	22	765.22	33.97	4	25	1377.41	30.13	5	44	918.674	21.79	3	29	768.817	21.79	3	24	1510.21	30.13	5
P54819	KAD2_HUMAN	Adenylate kinase 2, mitochondrial	AK2	239	26.4608	7.81104	50.63	11	11	161	498.775	35.56	7	13	402.978	28.87	6	10	402.108	30.96	6	11	447.868	27.62	5	10	428.41	35.56	7	11	309.393	28.87	6	9	578.196	43.1	8	15	562.198	35.56	7	14	671.516	42.68	8	16	711.959	50.63	11
P13667	PDIA4_HUMAN	Protein disulfide-isomerase A4	PDIA4	645	72.887	5.07178	50.54	29	29	402	1774.22	37.21	22	48	1294.05	34.88	19	36	1473.92	31.63	17	32	1164.76	29.15	18	33	1077.35	30.08	16	25	1097.54	31.01	16	28	1658.95	36.43	20	38	1461.55	34.42	18	38	1146.4	26.36	15	32	1172.88	36.59	20
P29692	EF1D_HUMAN	Elongation factor 1-delta	EEF1D	281	31.1028	5.0083	50.53	11	11	231	1079.79	46.98	10	21	944.09	41.64	9	19	863.973	37.37	8	17	921.781	46.26	10	19	824.975	37.37	8	16	1027.69	42.7	9	20	707.001	40.93	9	15	811.239	39.86	8	16	824.737	41.99	9	16	1185.4	50.53	11
Q15785	TOM34_HUMAN	Mitochondrial import receptor subunit TOM34	TOMM34	309	34.5378	8.98291	50.49	13	13	74	326.081	22.65	6	9	189.186	17.8	6	6	194.309	11.97	4	6		0			118.218	10.68	3	4	150.271	12.94	3	4	293.659	23.62	6	8	128.17	5.83	2	3	144.882	11.97	4	5	325.893	29.13	7
P05198	IF2A_HUMAN	Eukaryotic translation initiation factor 2 subunit 1	EIF2S1	315	36.0894	5.08447	50.48	14	14	139	956.367	40.32	11	22	544.052	32.06	9	14	533.087	35.87	10	17	492.734	29.52	8	14	370.512	21.27	6	8	399.655	23.81	7	10	385.337	25.08	8	12	343.255	18.41	5	7	300.163	14.29	5	9	383.047	19.37	6
P49368	TCPG_HUMAN	T-complex protein 1 subunit gamma	CCT3	545	60.4953	6.49365	50.28	25	25	478	1832.54	44.22	20	47	1300.93	33.94	17	35	1583.79	37.06	19	41	1713.75	34.13	15	37	1162.05	34.13	18	31	1526.4	32.84	18	40	1660.22	40.73	20	41	1505.17	38.9	19	36	1574.14	30.28	16	39	1923.58	38.35	19
Q9NTK5	OLA1_HUMAN	Obg-like ATPase 1	OLA1	396	44.7153	7.81104	50.25	17	17	274	1039.13	32.07	12	30	823.31	34.85	12	20	888.804	26.52	10	21	850.719	29.29	10	21	344.661	13.89	5	11	865.016	27.27	9	19	860.925	36.62	13	21	995.653	39.14	14	27	1131.7	34.34	11	27	1154.78	48.48	16
P07900	HS90A_HUMAN	Heat shock protein HSP 90-alpha	HSP90AA1	732	84.6067	5.021	50	20	35	2169	9269.36	39.62	28	225	7582.22	39.07	28	183	7937.81	40.85	27	194	5605.95	35.25	25	143	5779.73	34.7	25	143	6707.2	39.48	26	167	6890.97	38.25	27	167	7409.54	36.61	25	184	7628.01	38.52	27	186	7529.39	41.53	29
Q00534	CDK6_HUMAN	Cyclin-dependent kinase 6	CDK6	326	36.915	6.45557	50	14	14	188	771.053	40.49	11	22	452.131	36.2	10	13	554.038	35.89	10	17	614.275	38.65	11	19	295.878	16.26	5	8	586.006	37.12	10	16	522.897	32.21	10	15	446.44	24.23	7	12	689.19	39.57	11	18	636.695	41.1	11
Q04837	SSBP_HUMAN	Single-stranded DNA-binding protein, mitochondrial	SSBP1	148	17.249	9.59814	50	6	6	56	265.084	44.59	5	8	305.808	33.78	4	7	264.586	37.84	5	7	374.826	33.78	4	9	239.522	37.84	5	9	227.56	27.7	4	8	41.7034	12.16	2	2	96.0633	16.22	2	3	92.1379	16.22	2	3
P04406	G3P_HUMAN	Glyceraldehyde-3-phosphate dehydrogenase	GAPDH	335	36.0304	8.45557	49.85	13	13	674	3549.41	46.87	12	81	2246.86	46.87	12	54	2989.08	46.87	12	65	1749.58	45.67	11	39	1883.51	48.66	12	41	1832.26	45.67	11	43	2454.35	45.67	11	58	2631.85	38.21	9	56	2657.48	45.67	11	59	2562.39	46.87	12
P62140	PP1B_HUMAN	Serine/threonine-protein phosphatase PP1-beta catalytic subunit	PPP1CB	327	37.1626	6.18896	49.85	4	14	186	792.69	35.47	10	20	480.393	25.38	9	15	493.773	30.28	8	17	930.291	33.94	9	21	336.5	19.27	6	8	446.764	24.46	7	13	584.694	33.33	9	15	544.834	28.44	8	13	435.769	29.05	9	13	990.486	49.54	13
P67809	YBOX1_HUMAN	Nuclease-sensitive element-binding protein 1	YBX1	324	35.9027	9.87646	49.69	7	11	219	666.634	40.43	9	17	482.101	38.27	8	11	627.228	26.54	7	12	1352.96	49.69	10	26	892.087	40.43	10	19	1293.13	43.52	10	28	474.777	26.54	6	10	493.759	21.91	7	11	684.096	44.44	10	15	1365.82	49.69	10
Q16777	H2A2C_HUMAN	Histone H2A type 2-C	HIST2H2AC	129	13.9798	10.9019	49.61	2	4	366	824.406	27.13	3	31	652.42	27.13	3	22	577.495	27.13	3	23	795.588	27.13	3	27	781.509	49.61	4	27	804.815	27.13	3	29	1151.07	27.13	3	43	723.222	27.13	3	30	674.846	27.13	3	27	1032.26	27.13	3
Q9Y3A5	SBDS_HUMAN	Ribosome maturation protein SBDS	SBDS	250	28.7453	8.74854	49.6	12	12	77	58.1525	7.6	2	3	186.627	21.2	6	7	221.197	18	5	9	250.825	25.2	6	8	82.4167	10.4	3	3	170.978	20.4	6	7	142.762	14.4	4	6	175.439	24.8	6	7	191.621	18.4	5	7	160.268	14.8	4
P51665	PSMD7_HUMAN	26S proteasome non-ATPase regulatory subunit 7	PSMD7	324	37.0025	6.771	49.38	12	12	96	441.279	17.9	5	9	465.767	20.68	6	9	273.316	18.83	6	7	416.037	20.68	6	7	129.558	11.11	3	3	278.285	17.9	5	7	369.259	28.09	7	9	222.692	17.59	5	5	251.593	20.68	6	7	637.705	43.52	9
P62269	RS18_HUMAN	40S ribosomal protein S18	RPS18	152	17.7079	10.9897	49.34	10	10	156	633.049	48.68	9	18	639.679	44.08	9	17	625.575	43.42	8	16	438.688	43.42	7	13	484.468	43.42	7	14	645.036	43.42	8	17	489.364	42.76	7	10	451.161	43.42	7	13	574.105	38.16	6	14	313.507	38.16	6
P62249	RS16_HUMAN	40S ribosomal protein S16	RPS16	146	16.435	10.2134	49.32	8	8	147	682.924	49.32	8	22	394.382	33.56	6	16	463.666	41.1	7	16	470.959	41.1	7	14	355.804	35.62	6	13	335.616	49.32	7	11	365.132	19.86	3	12	458.375	27.4	5	16	416.517	35.62	5	14	200.01	14.38	2
P62701	RS4X_HUMAN	40S ribosomal protein S4, X isoform	RPS4X	263	29.5791	10.1548	49.05	14	14	239	898.059	41.44	9	19	434.296	30.42	8	13	878.685	41.83	9	19	951.552	36.5	9	20	600.048	31.56	7	13	982.372	48.29	12	25	857.053	32.7	7	16	773.019	45.25	12	20	916.587	49.05	14	24	923.813	46.39	12
P62195	PRS8_HUMAN	26S proteasome regulatory subunit 8	PSMC5	406	45.5971	7.54736	49.01	15	15	171	880.273	35.96	11	23	438.951	27.59	8	11	740.682	34.24	11	19	667.377	26.6	9	16	336.86	12.56	4	7	553.658	26.85	9	13	843.781	39.41	12	16	616.852	28.33	9	15	373.51	15.27	5	9	899.083	33.25	11
Q07065	CKAP4_HUMAN	Cytoskeleton-associated protein 4	CKAP4	602	65.9827	5.92236	49	22	22	153	533.867	25.42	12	15	189.263	13.12	6	6	502.849	27.91	12	14	310.621	12.62	6	7	242.357	9.3	5	7	613.198	23.92	11	15	238.964	13.12	6	7	280.674	11.46	5	8	370.787	17.94	8	10	891.052	29.24	13
P05141	ADT2_HUMAN	ADP/ATP translocase 2	SLC25A5	298	32.8312	9.68604	48.99	5	16	442	1892.24	43.29	15	54	1697.73	32.55	11	45	1758.34	43.29	15	50	1251.76	35.23	11	33	695.715	29.19	8	20	1024.48	29.19	9	29	1516.33	38.26	12	43	1527.63	39.6	12	42	1365.02	32.55	11	36	1190.94	34.9	11
P48735	IDHP_HUMAN	Isocitrate dehydrogenase [NADP], mitochondrial	IDH2	452	50.8769	8.68994	48.89	20	21	188	598.966	28.98	12	16	476.701	17.92	8	12	379.398	20.35	10	11	716.479	31.19	13	18	331.288	14.38	6	7	557.03	27.65	11	17	983.139	37.39	16	27	769.961	26.33	12	18	389.546	13.94	7	13	697.017	30.75	13
P18124	RL7_HUMAN	60S ribosomal protein L7	RPL7	248	29.2072	10.6528	48.79	15	15	237	557.424	43.95	11	19	417.784	39.92	10	16	672.918	41.13	13	22	552.19	37.1	10	18	488.065	36.69	10	16	604.774	40.32	11	19	571.081	41.13	10	19	633.286	40.73	12	25	583.291	39.92	10	19	718.729	43.95	10
P52272	HNRPM_HUMAN	Heterogeneous nuclear ribonucleoprotein M	HNRNPM	730	77.4643	8.70459	48.63	31	31	982	3313.12	42.19	26	88	2175.18	40.41	23	56	2501.5	32.74	20	63	6025.54	44.25	29	153	4907.46	46.44	29	123	6026.76	44.25	27	142	2253.58	33.01	18	57	1851.74	33.42	21	56	1815.81	32.33	20	50	2234.67	30.27	19
Q06323	PSME1_HUMAN	Proteasome activator complex subunit 1	PSME1	249	28.705	6.02393	48.59	13	13	145	397.306	27.71	6	9	266.338	18.88	4	5	256.85	20.48	5	7	456.865	32.13	7	12	370.567	24.5	5	8	365.138	30.12	7	9	353.133	28.11	7	9	456.996	35.74	8	13	431.372	33.33	8	11	726.288	43.37	12
Q8NC51	PAIRB_HUMAN	Plasminogen activator inhibitor 1 RNA-binding protein	SERBP1	408	44.9385	8.646	48.53	19	19	187	925.633	32.11	11	25	345.86	22.55	7	9	395.062	21.57	7	10	581.451	27.94	9	18	244.631	19.36	6	7	461.125	25.74	8	12	746.523	30.15	10	22	485.927	23.77	9	13	495.234	32.84	10	14	965.19	27.94	10
P61289	PSME3_HUMAN	Proteasome activator complex subunit 3	PSME3	254	29.4876	5.94775	48.43	13	13	137	480.59	38.19	8	13	393.146	12.6	3	9	458.484	33.07	8	14	443.197	29.13	6	10	241.725	19.29	4	6	189.903	25.59	5	7	539.177	36.22	8	13	239.859	17.72	5	6	424.313	27.56	6	11	710.418	45.28	10
P30153	2AAA_HUMAN	Serine/threonine-protein phosphatase 2A 65 kDa regulatory subunit A alpha isoform	PPP2R1A	589	65.2669	5.10986	48.39	22	22	185	602.487	25.64	12	19	183.446	10.87	6	6	345.022	21.22	11	15	598.185	21.73	11	18	363.695	16.3	9	12	490.502	15.79	8	13	555.156	24.96	12	18	660.863	17.49	9	16	613.687	19.35	10	16	749.076	24.79	12
P13647	K2C5_HUMAN	Keratin, type II cytoskeletal 5	KRT5	590	62.34	7.73779	48.31	17	32	2224	8347.6	45.76	31	233	5630.32	43.56	27	156	6310.16	43.22	27	171	6533.82	40.51	25	179	5453.45	38.98	24	147	5953.21	38.98	24	162	8687.2	40.51	26	231	8239.01	38.98	24	217	8495.23	38.98	24	225	6832.19	37.63	23
P22087	FBRL_HUMAN	rRNA 2'-O-methyltransferase fibrillarin	FBL	321	33.7634	10.1841	48.29	11	11	151	523.022	32.09	7	17	362.743	33.33	8	14	600.265	39.25	9	16	473.866	29.91	7	12	201.719	11.84	3	6	360.855	23.68	6	12	404.834	35.2	8	15	265.547	17.45	4	6	471.376	30.84	7	12	535.312	36.76	8
P20700	LMNB1_HUMAN	Lamin-B1	LMNB1	586	66.3676	5.16064	48.29	28	31	469	1635.34	35.15	23	44	1478.42	35.84	24	40	1684.24	38.57	24	44	1112.5	28.84	17	28	995.364	26.79	18	28	1281.67	35.84	20	30	1934.39	34.47	21	50	1967.04	28.33	19	45	1872.94	36.35	21	46	1417.1	27.82	18
Q15691	MARE1_HUMAN	Microtubule-associated protein RP/EB family member 1	MAPRE1	268	29.9802	5.13525	48.13	12	12	147	426.307	35.82	7	14	362.978	26.49	6	13	468.7	31.34	6	15	374.042	35.07	7	11	172.119	16.04	5	7	369.44	37.31	8	12	245.575	22.01	5	7	333.574	27.99	7	14	440.51	35.07	7	13	503.714	38.81	8
P51452	DUS3_HUMAN	Dual specificity protein phosphatase 3	DUSP3	185	20.4653	7.79639	48.11	7	7	48	377.534	34.59	5	8	146.209	14.05	2	2	61.8286	12.43	2	2	71.6048	12.43	2	2	172.024	20	3	3	289.407	20	3	6		0			190.9	13.51	2	3	122.568	12.97	2	2	337.297	32.43	5
P02538	K2C6A_HUMAN	Keratin, type II cytoskeletal 6A	KRT6A	564	60.0083	8.00146	48.05	4	32	1683	6449.97	46.63	29	171	4805.17	44.5	26	120	4842.16	43.62	26	129	5140.59	42.73	24	136	3838.69	41.13	23	102	4869.54	39.54	22	127	7164	47.34	29	193	5700.3	45.21	27	153	5951.31	44.5	25	161	6153.53	45.92	27
P04259	K2C6B_HUMAN	Keratin, type II cytoskeletal 6B	KRT6B	564	60.0303	8.00146	48.05	4	33	1716	6665.86	45.92	30	167	4986.24	41.13	24	116	5214.15	42.02	25	130	5957.89	38.12	22	149	4371.41	36.52	21	109	5449.77	36.7	21	132	7499.8	41.84	26	192	6061.16	45.21	27	158	6136.9	42.91	24	159	6665.25	43.44	25
Q9Y266	NUDC_HUMAN	Nuclear migration protein nudC	NUDC	331	38.2191	5.37646	48.04	16	16	230	693.93	35.05	10	19	759.416	40.79	13	20	575.905	40.18	13	17	683.704	40.18	12	21	307.981	25.98	8	9	659.568	28.4	9	15	752.89	31.72	9	20	820.564	28.4	10	25	648.017	29.61	9	18	885.795	31.72	9
P31942	HNRH3_HUMAN	Heterogeneous nuclear ribonucleoprotein H3	HNRNPH3	346	36.9031	6.87354	47.98	10	11	186	657.542	23.99	6	14	445.36	23.99	6	11	594.696	23.99	6	13	895.25	37.28	8	19	796.284	38.15	9	19	1069.03	32.08	8	24	676.02	31.5	7	14	428.155	15.03	4	8	344.276	19.08	5	8	972.836	31.5	7
P30085	KCY_HUMAN	UMP-CMP kinase	CMPK1	196	22.2083	5.56689	47.96	8	8	67	98.0792	10.71	2	3	164.143	26.02	4	6	114.5	10.71	2	3	173.048	21.94	4	7	126.322	23.47	4	5	77.2137	15.82	3	4	178.704	23.47	4	7	178.337	26.02	4	6	193.19	22.45	4	5	260.556	17.35	4
P52907	CAZA1_HUMAN	F-actin-capping protein subunit alpha-1	CAPZA1	286	32.9023	5.69385	47.9	9	9	106	436.835	39.51	7	10	388.503	20.98	4	8	260.577	30.77	5	8	330.046	19.58	4	7	315.442	20.98	4	7	397.768	33.22	6	9	360.652	44.41	8	11	332.511	15.73	3	6	341.266	40.21	7	10	367.698	35.31	6
P51148	RAB5C_HUMAN	Ras-related protein Rab-5C	RAB5C	216	23.4678	8.41162	47.69	8	8	108	633.122	47.69	8	16	299.46	20.37	4	9	303.418	24.07	4	8	184.358	22.69	4	7	226.653	10.65	2	6	216.564	10.65	2	6	316.19	20.37	4	10	280.586	17.13	3	7	408.769	26.85	5	12	551.971	36.11	6
P05388	RLA0_HUMAN	60S acidic ribosomal protein P0	RPLP0	317	34.2518	5.97314	47.63	11	11	237	1175.09	45.43	10	25	804.933	40.06	9	17	1308.75	47.63	11	28	1055.08	45.43	10	22	714.841	31.86	8	16	1056.47	45.43	10	24	903.716	36.28	8	16	540.352	23.34	7	11	667.207	28.71	8	14	1255.27	45.43	10
P14625	ENPL_HUMAN	Endoplasmin	HSP90B1	803	92.4113	4.84326	47.57	36	37	1143	3847.96	37.11	30	109	2766.26	28.64	24	79	3105.59	38.73	27	85	3284.99	39.48	30	86	2736.6	30.14	24	70	2786.59	31.38	25	79	4087.99	43.09	33	111	3526.32	36.74	29	100	3506.43	42.71	30	95	4193.33	34.99	28
P62280	RS11_HUMAN	40S ribosomal protein S11	RPS11	158	18.419	10.3013	47.47	8	8	77	418.918	43.04	7	13	162.733	41.14	7	8	145.335	31.65	5	7	237.335	36.71	6	8	74.0624	6.96	2	3	175.068	20.25	4	8	89.0586	12.03	2	5	199.688	34.18	5	7	83.2964	22.78	3	4	81.0477	19.62	3
P33176	KINH_HUMAN	Kinesin-1 heavy chain	KIF5B	963	109.617	6.50732	47.46	38	38	213	959.376	21.81	17	25	655.903	17.13	14	18	493.596	11.11	9	11	517.471	16.93	13	15	385.209	8.52	7	11	657.324	17.65	14	18	716.059	16.51	13	19	508.23	19.63	16	16	924.925	19	15	22	693.129	17.03	14
P26599	PTBP1_HUMAN	Polypyrimidine tract-binding protein 1	PTBP1	531	57.1856	9.17334	47.46	14	14	189	444.975	17.51	6	11	494.884	17.7	6	9	442.558	20.53	7	11	1205.66	27.5	10	34	912.883	22.41	9	23	1340.28	32.77	11	34	205.608	14.12	5	6	348.55	11.68	4	6	484.199	23.54	8	13	876.574	33.15	10
Q15126	PMVK_HUMAN	Phosphomevalonate kinase	PMVK	192	21.9812	5.73193	47.4	9	9	46		0			117.601	14.06	3	3	80.1615	8.33	2	4	143.422	15.1	3	5		0			73.1349	9.9	2	3	141.358	14.06	3	3	209.033	19.27	4	6	150.341	23.96	5	5	169.412	9.38	2
P45880	VDAC2_HUMAN	Voltage-dependent anion-selective channel protein 2	VDAC2	294	31.5465	7.56201	47.28	10	10	249	1091.05	39.46	8	25	775.907	31.63	7	17	963.655	31.63	7	20	849.574	39.46	8	22	641.498	25.17	6	15	964.748	24.83	6	19	848.65	39.46	8	20	803.698	31.63	7	18	864.725	31.63	7	17	1099.43	47.28	10
Q07955	SRSF1_HUMAN	Serine/arginine-rich splicing factor 1	SRSF1	248	27.7278	10.3599	47.18	12	13	375	930.256	35.08	10	30	592.606	36.69	9	18	942.608	40.73	11	29	1165.15	31.45	10	38	982.481	37.1	10	34	1111.25	37.1	10	37	641.903	27.02	8	21	557.467	37.1	11	20	654.682	36.69	10	22	1110.83	37.1	9
P30101	PDIA3_HUMAN	Protein disulfide-isomerase A3	PDIA3	505	56.7468	6.354	46.53	21	21	512	1410.76	32.87	14	42	1218.92	28.71	13	34	1294.15	28.91	14	38	952.944	28.51	13	30	1171.13	31.68	14	33	1159.46	31.29	14	36	1206.9	34.06	16	38	1635.06	31.49	15	49	1847.76	37.03	18	49	1501.05	36.24	16
Q13813	SPTN1_HUMAN	Spectrin alpha chain, non-erythrocytic 1	SPTAN1	2472	284.364	5.35107	46.48	100	100	1139	3548.46	25.73	55	104	3243.09	26.78	55	95	2868.02	25.69	55	86	3212.66	23.99	51	92	2719.37	24.07	51	83	2269.33	21.04	45	75	3373.81	27.35	56	95	3095.71	27.91	58	101	2523.34	22.09	48	70	3835.36	31.88	67
Q16658	FSCN1_HUMAN	Fascin	FSCN1	493	54.4961	7.23975	46.25	20	20	344	1441.37	39.96	17	46	1173.5	28.4	13	33	1442.76	34.89	14	44	951.7	39.55	15	26	680.985	16.84	7	20	929.894	21.1	9	27	915.51	33.87	14	25	823.142	21.1	9	29	1067.8	32.66	13	29	598.212	25.96	12
O00571	DDX3X_HUMAN	ATP-dependent RNA helicase DDX3X	DDX3X	662	73.198	7.18115	46.22	27	28	391	1715.24	28.85	17	41	1077.31	25.68	14	23	1037.86	24.32	15	26	1893.18	32.63	19	42	1539.91	31.12	19	43	1620.16	27.34	17	41	1076.8	28.25	16	25	1190.38	23.26	15	29	1011.79	24.02	15	26	1207.8	30.36	17
Q9UKD2	MRT4_HUMAN	mRNA turnover protein 4 homolog	MRTO4	239	27.5429	8.29443	46.03	11	11	109	333.532	26.36	6	11	398.156	31.38	8	12	276.24	23.43	6	10	174.735	23.85	5	6	250.48	24.27	6	9	171.785	16.32	4	5	225.271	29.71	7	9	328.17	25.94	6	10	339.501	29.71	7	11	246.93	26.36	6
P42166	LAP2A_HUMAN	Lamina-associated polypeptide 2, isoform alpha	TMPO	694	75.4456	7.66455	45.97	23	23	285	747.18	25.5	13	22	577.101	18.88	10	20	780.503	23.05	12	21	640.188	24.06	12	21	709.116	22.19	13	21	754.423	18.3	9	20	992.802	26.08	13	23	897.616	22.33	12	28	800.499	24.5	13	23	1282.05	37.32	18
Q9Y617	SERC_HUMAN	Phosphoserine aminotransferase	PSAT1	370	40.3968	7.66455	45.95	15	15	192	933.793	37.84	13	28	706.996	30.27	10	23	580.806	26.49	9	16	383.824	23.78	8	10	324.952	21.62	7	9	507.431	26.76	9	14	486.769	24.05	8	13	419.45	28.38	10	14	426.706	25.41	9	12	546.346	28.92	9
P31943	HNRH1_HUMAN	Heterogeneous nuclear ribonucleoprotein H	HNRNPH1	449	49.1984	6.30322	45.88	8	14	637	2124.89	42.09	12	55	1165.95	36.97	10	26	1619.32	39.87	11	37	3053.66	44.1	13	75	2101.78	42.09	12	52	3619.79	43.88	13	81	1878.23	44.1	13	41	1800.49	39.2	11	39	1912.83	39.2	11	43	2618.46	38.98	11
P21266	GSTM3_HUMAN	Glutathione S-transferase Mu 3	GSTM3	225	26.5421	5.5415	45.78	9	10	104	352.059	27.56	6	9	134.615	7.56	2	4	268.649	32.44	7	8	249.553	21.78	5	9	186.015	16	4	6	203.793	19.11	4	7	204.776	13.78	3	8	379.209	39.11	8	12	244.696	33.33	7	8	405.753	31.11	7
P45973	CBX5_HUMAN	Chromobox protein homolog 5	CBX5	191	22.2111	5.85889	45.55	8	9	85	269.884	18.85	3	7	188.115	18.85	3	4	254.545	23.04	4	6	127.305	12.57	2	4	131.751	16.23	3	3	254.506	23.04	4	8	284.064	25.65	5	8	304.681	19.37	4	8	328.423	23.56	5	8	427.898	34.55	6
P60900	PSA6_HUMAN	Proteasome subunit alpha type-6	PSMA6	246	27.3818	6.75635	45.53	10	10	221	850.626	38.21	9	25	391.099	26.83	6	15	896.788	38.21	9	23	641.537	37.8	8	16	386.191	26.83	6	10	494.047	31.3	8	15	718.067	44.72	9	19	663.44	32.52	7	14	788.657	37.4	8	20	1160.67	45.53	10
P36873	PP1G_HUMAN	Serine/threonine-protein phosphatase PP1-gamma catalytic subunit	PPP1CC	323	36.9597	6.53662	45.51	1	13	161	650.777	31.58	9	17	464.92	26.01	9	16		0			716.949	34.67	9	18		0			409.11	19.81	6	12	683.485	32.51	9	16		0				0				0
Q14847	LASP1_HUMAN	LIM and SH3 domain protein 1	LASP1	261	29.6982	7.04932	45.21	13	13	98	468.739	31.42	9	13	378.303	29.5	8	11	239.299	12.64	3	5	160.47	25.29	5	5	237.782	14.56	4	6	160.115	19.16	4	4	278.563	22.22	6	8	278.757	18.39	5	7	181.065	19.54	4	6	399.062	36.02	9
P62906	RL10A_HUMAN	60S ribosomal protein L10a	RPL10A	217	24.8155	9.93506	45.16	12	12	193	488.791	38.71	9	22	264.679	9.68	3	9	418.223	35.48	8	16	666.856	44.24	10	22	316.851	16.13	4	9	319.813	29.49	6	11	668.449	41.47	9	19	446.458	35.02	7	16	382.368	29.49	6	15	865.808	41.94	11
P47756	CAPZB_HUMAN	F-actin-capping protein subunit beta	CAPZB	277	31.3308	5.59229	45.13	11	11	91	458.864	29.96	7	12	319.292	20.22	5	8	486.337	32.13	7	12	211.068	11.91	3	4	249.655	11.91	3	4	298.16	27.08	6	8	311.058	20.22	5	8	180.392	16.97	4	5	228.21	25.27	6	8	287.969	25.27	6
P62333	PRS10_HUMAN	26S proteasome regulatory subunit 10B	PSMC6	389	44.1451	7.48877	44.99	15	15	132	589.548	30.59	10	14	414.727	18.77	6	9	297.5	17.74	6	8	386.85	23.65	8	10		0			523.349	21.34	7	12	769.564	33.42	10	15	417.476	22.37	7	9	545.199	24.16	8	11	728.645	30.08	9
Q9Y295	DRG1_HUMAN	Developmentally-regulated GTP-binding protein 1	DRG1	367	40.5168	8.89502	44.96	13	13	115	616.046	26.98	8	13	487.991	24.52	7	11	492.063	24.8	7	10	571.785	16.89	5	11	303.469	12.81	4	5	386.382	16.89	5	8	606.336	28.34	9	13	319.669	16.62	5	8	278.74	15.8	5	7	410.59	21.53	6
Q96I24	FUBP3_HUMAN	Far upstream element-binding protein 3	FUBP3	572	61.6022	8.38232	44.76	16	18	291	347.886	15.73	9	15	205.778	9.97	5	8	366.35	14.51	8	13	1624.23	27.62	13	47	957.684	19.76	11	34	1464.11	36.71	16	44	537.455	12.94	7	17	277.351	10.66	6	12	270.387	10.31	6	11	1010.77	31.29	14
P60228	EIF3E_HUMAN	Eukaryotic translation initiation factor 3 subunit E	EIF3E	445	52.1874	6.03662	44.72	20	20	185	430.777	25.84	10	14	292.932	20.9	10	12	321.665	27.64	13	16	374.897	21.8	10	14	149.879	11.91	6	6	408.873	25.62	11	16	407.62	29.44	12	13	472.252	22.92	10	17	460.364	25.39	11	16	663.792	40.22	17
P34932	HSP74_HUMAN	Heat shock 70 kDa protein 4	HSPA4	840	94.2712	5.18604	44.64	27	29	261	2063.62	32.74	22	50	899.129	20.12	12	20	864.407	22.38	14	22	479.942	14.29	10	14	594.213	11.07	7	15	686.222	18.1	11	17	888.393	19.17	13	22	466.867	15.6	11	12	900.392	24.76	16	21	1048.86	29.88	18
Q12905	ILF2_HUMAN	Interleukin enhancer-binding factor 2	ILF2	390	43.0352	5.26221	44.62	13	13	292	872.998	33.08	10	22	863.913	38.97	11	20	829.367	25.9	8	21	1415.09	33.08	10	37	921.939	33.08	10	22	1119.16	33.08	10	27	1191.15	44.62	13	29	725.509	25.9	8	19	846.287	30.26	9	21	1335.56	44.62	13
Q9UNZ2	NSF1C_HUMAN	NSFL1 cofactor p47	NSFL1C	370	40.5483	5.09717	44.59	12	12	83	268.913	21.62	6	6	190.026	14.86	4	4	300.621	17.57	6	8	496.753	20.27	6	10					302.45	18.65	6	7	170.173	14.05	3	3	258.786	21.62	7	8	408.05	30.81	8	10	411.276	23.24	6
P31689	DNJA1_HUMAN	DnaJ homolog subfamily A member 1	DNAJA1	397	44.8395	7.07861	44.58	12	12	89	464.603	23.93	6	10	314.952	9.32	3	5	360.505	9.32	3	7	146.269	5.79	2	4	149.556	5.29	2	4	388.66	9.32	3	8	491.455	24.94	6	10	402.061	13.1	4	9	325.362	14.61	4	7	479.196	30.73	8
P48681	NEST_HUMAN	Nestin	NES	1621	177.332	4.36084	44.54	61	61	2705	8484.68	39.36	56	211	6422.59	37.26	51	171	7530.02	36.89	50	183	7353.4	38.25	53	192	7691.09	35.04	48	184	7554.35	36.58	51	190	9817.96	35.66	50	235	10033.4	37.69	51	248	10094.5	36.58	51	247	11282.1	43.55	57
P17987	TCPA_HUMAN	T-complex protein 1 subunit alpha	TCP1	556	60.3056	6.11279	44.42	21	21	349	1862.33	37.77	18	46	1140.69	28.06	14	30	1277.59	26.26	13	36	654.58	23.74	11	20	873.668	26.62	13	28	713.994	21.4	11	24	1002.65	22.3	11	30	923.55	19.78	10	32	727.297	21.58	11	25	886.752	25.54	12
P62424	RL7A_HUMAN	60S ribosomal protein L7a	RPL7A	266	29.977	10.6089	44.36	15	15	253	1033.98	44.36	15	30	621.458	31.95	9	14	854.089	40.6	13	24	668.725	37.22	11	23	611.695	36.47	10	17	829.507	36.47	10	20	628.744	38.35	10	18	680.309	31.58	9	16	626.645	36.47	10	18	982.395	40.98	13
P18206	VINC_HUMAN	Vinculin	VCL	1134	123.722	5.65576	44.36	40	40	788	2633.85	28.57	29	72	2017.6	25.13	25	56	2094.59	27.69	28	58	2794.88	29.72	29	78	2136.95	27.78	30	61	2764.3	30.86	32	74	2142.17	35.98	31	54	1973.81	27.34	28	57	2202.58	25.93	25	54	2599.99	32.1	31
P61978	HNRPK_HUMAN	Heterogeneous nuclear ribonucleoprotein K	HNRNPK	463	50.9444	5.5415	44.28	18	18	962	2572.6	44.28	18	59	2289.59	42.33	16	49	2267.47	44.28	18	54	5792.64	44.28	18	136	3739.21	39.96	16	94	4591.52	44.28	18	115	2969.16	44.28	18	70	2069.9	44.28	18	54	2857.05	42.55	17	59	4208.28	44.28	18
P33993	MCM7_HUMAN	DNA replication licensing factor MCM7	MCM7	719	81.2566	6.45557	44.23	25	25	287	1076.51	30.18	17	29	1172.37	40.61	22	35	634.427	26.7	15	19	595.654	26.98	15	20	376.813	16.13	10	14	710.373	20.58	12	21	1094.26	33.1	18	29	830.857	22.95	13	24	610.178	23.37	13	20	909.715	29.49	16
Q9UQ80	PA2G4_HUMAN	Proliferation-associated protein 2G4	PA2G4	394	43.7592	6.55127	44.16	16	16	188	677.544	34.52	12	24	752.697	29.7	11	23	505.518	39.59	14	20	513.21	24.87	9	16	456.122	25.38	9	15	586.396	26.65	9	15	288.883	20.3	8	10	586.256	27.66	10	17	472.702	30.96	11	15	301.563	14.47	6
P30084	ECHM_HUMAN	Enoyl-CoA hydratase, mitochondrial	ECHS1	290	31.3671	8.07471	44.14	10	10	82	468.312	29.31	6	8	189.972	10.34	3	4	329.768	16.55	4	7	249.6	20	4	5	307.05	20.69	5	8	153.05	13.45	3	4	328.374	27.93	6	7	474.424	28.97	7	9	314.63	20	4	5	188.329	14.48	4
P61586	RHOA_HUMAN	Transforming protein RhoA	RHOA	193	21.7541	6.1001	44.04	9	9	128	402.31	26.94	5	11	327.352	20.73	4	9	539.152	36.79	6	13	447.277	26.94	5	11	320.582	29.53	5	8	485.34	20.73	4	11	347.943	27.98	5	9	439.636	27.98	5	11	491.557	34.72	7	13	341.875	27.98	5
P15880	RS2_HUMAN	40S ribosomal protein S2	RPS2	293	31.3046	10.2427	44.03	12	12	264	853.619	31.4	8	28	595.77	36.18	9	20	993.643	33.79	10	33	683.16	36.52	10	23	631.108	31.4	8	19	563.241	26.96	7	16	593.435	32.76	8	19	636.425	27.3	8	20	580.927	27.99	8	17	864.874	44.03	12
O76003	GLRX3_HUMAN	Glutaredoxin-3	GLRX3	335	37.4082	5.38916	43.88	12	12	130	258.975	26.27	8	10	286.746	19.1	6	10	226.755	18.21	6	9	302.821	18.21	6	10	151.569	16.42	5	6	346.053	18.21	6	11	314.625	23.88	7	10	275.947	14.93	5	9	285.049	15.52	5	9	399.489	31.94	9
P12273	PIP_HUMAN	Prolactin-inducible protein	PIP	146	16.5618	8.04541	43.84	6	6	26	317.109	36.3	4	6	165.628	25.34	4	4	129.79	6.85	2	3		0			122.532	26.03	3	4	146.248	36.3	4	4	116.226	15.07	2	3		0							72.8647	15.07	2
O95433	AHSA1_HUMAN	Activator of 90 kDa heat shock protein ATPase homolog 1	AHSA1	338	38.2503	5.52881	43.79	13	13	92	262.34	15.38	5	10	162.049	10.06	3	4	295.437	16.27	5	7	217.326	20.41	7	9	132.783	10.06	3	4	230.626	20.12	6	9	239.792	21.89	6	7	267.214	17.75	6	8	190.95	15.38	5	6	421.711	26.04	7
P46777	RL5_HUMAN	60S ribosomal protein L5	RPL5	297	34.3407	9.71533	43.77	15	15	321	1268.92	43.43	13	42	1148.35	38.05	13	34	1150.31	41.08	12	37	647.283	36.36	10	24	907.982	35.02	11	31	800.387	40.74	11	24	900.763	41.08	12	26	423.272	30.3	9	15	772.231	35.02	11	25	722.857	40.74	11
P15311	EZRI_HUMAN	Ezrin	EZR	586	69.3697	6.26514	43.69	15	26	400	1237.67	29.69	17	38	1339.72	20.82	14	41	967.378	19.45	13	29	941.043	26.11	16	32	987.882	22.7	14	30	989.003	19.97	12	28	1275.48	28.33	16	36	1069.1	25.94	16	33	972.588	27.3	17	33	1285.23	33.45	19
P55060	XPO2_HUMAN	Exportin-2	CSE1L	971	110.346	5.77002	43.67	39	39	466	1844.77	31.2	25	52	1419.09	26.36	22	41	1018.9	21.52	18	32	1006.92	26.06	21	29	1109.2	27.29	23	35	1289.66	24.41	21	37	1368.67	25.23	21	36	1094.96	22.25	19	33	1267.49	25.95	21	35	1792.74	29.35	24
Q9Y3I0	RTCB_HUMAN	tRNA-splicing ligase RtcB homolog	RTCB	505	55.1749	7.2251	43.56	18	18	154	510.982	20	9	16	359.301	20.79	10	13	386.505	17.43	8	14	357.654	20.79	10	14	303.969	13.66	7	10	417.42	16.83	8	14	358.839	14.65	7	12	404.412	21.19	10	14	515.438	26.93	11	16	272.47	10.69	5
P09936	UCHL1_HUMAN	Ubiquitin carboxyl-terminal hydrolase isozyme L1	UCHL1	223	24.8085	5.47803	43.5	8	8	217	575.912	37.67	7	22	399.758	29.6	6	15	314.081	23.32	5	12	379.562	29.6	6	16	410.826	29.6	6	14	507.365	37.67	7	20	428.864	39.91	7	15	483.529	37.67	7	19	471.708	39.91	7	17	650.49	43.5	8
Q9Y265	RUVB1_HUMAN	RuvB-like 1	RUVBL1	456	50.1963	6.41748	43.42	16	16	206	764.936	31.14	12	19	615.142	23.46	10	17	591.344	28.07	10	15	859.828	37.28	13	23	412.077	21.27	8	11	634.798	32.02	11	17	831.724	31.58	12	23	748.025	27.85	10	18	684.105	31.36	11	18	965.929	38.16	13
P27695	APEX1_HUMAN	DNA-(apurinic or apyrimidinic site) lyase	APEX1	318	35.5322	8.11865	43.4	11	11	152	578.899	27.04	7	14	312.232	21.7	5	8	601.326	27.04	7	14	449.064	21.38	5	11	413.238	25.16	8	12	529.652	24.84	7	13	338.589	25.47	7	9	526.104	21.7	6	12	500.823	26.73	7	14	540.5	36.16	8
P68431	H31_HUMAN	Histone H3.1	HIST1H3A	136	15.3945	11.1216	43.38	1	5	99	141.42	11.76	2	9	161.168	11.76	2	12		0			270.336	38.24	4	14		0			139.346	11.76	2	10		0			118.975	11.76	2	10	120.598	16.91	3	9	140.946	11.76	2
Q71DI3	H32_HUMAN	Histone H3.2	HIST2H3A	136	15.3785	11.2681	43.38	1	5	100	141.42	11.76	2	9	161.168	11.76	2	12	145.903	35.29	3	6		0				0			139.346	11.76	2	10	167.162	35.29	3	9	118.975	11.76	2	10	120.598	16.91	3	9	140.946	11.76	2
Q02978	M2OM_HUMAN	Mitochondrial 2-oxoglutarate/malate carrier protein	SLC25A11	314	34.0399	9.90576	43.31	11	11	77	360.755	24.52	7	11	282.227	18.79	6	8	460.235	27.39	8	15	120.152	9.87	3	3	156.322	8.6	3	4		0			134.511	9.87	3	4	215.892	18.79	6	8	169.729	14.01	4	4	376.374	28.03	6
O43390	HNRPR_HUMAN	Heterogeneous nuclear ribonucleoprotein R	HNRNPR	633	70.8993	8.1333	43.29	17	24	676	982.996	22.27	13	30	1206.01	25.59	16	35	934.559	21.48	13	30	4110.26	42.02	23	108	3431.46	28.44	18	94	4471.4	32.07	20	122	892.217	23.85	13	27	922.292	23.22	13	26	1005.92	23.22	13	30	1782.39	30.02	17
O75489	NDUS3_HUMAN	NADH dehydrogenase [ubiquinone] iron-sulfur protein 3, mitochondrial	NDUFS3	264	30.2227	7.50342	43.18	9	9	77	381.693	28.03	6	8	300.586	18.94	4	6	229.745	15.53	3	5	264.804	18.18	4	5	199.126	19.32	4	5	168.405	21.97	5	5	323.213	22.73	5	8	100.273	9.09	2	2	212.796	15.91	3	5	482.259	38.26	8
Q15417	CNN3_HUMAN	Calponin-3	CNN3	329	36.3908	6.04932	43.16	10	11	290	1202.62	39.82	10	29	936.506	39.82	10	23	888.259	26.44	7	24	795.643	27.96	8	24	467.025	32.52	8	11	656.883	21.28	6	19	908.527	39.82	10	23	619.37	23.71	7	19	889.723	34.04	9	23	1187.76	36.47	9
P61604	CH10_HUMAN	10 kDa heat shock protein, mitochondrial	HSPE1	102	10.9249	8.92432	43.14	4	4	26		0			196.601	31.37	3	5	224.742	31.37	3	5	202.557	35.29	3	5	338.258	43.14	4	7	252.567	25.49	2	4		0												0
O75223	GGCT_HUMAN	Gamma-glutamylcyclotransferase	GGCT	188	20.9943	5.13525	43.09	7	7	41	206.574	31.91	5	7		0			123.262	17.02	3	3		0			67.1807	10.64	2	3	63.5324	10.11	2	2	162.581	17.55	3	4	168.916	20.74	3	4	124.47	12.23	2	2	151.331	26.06	4
P47813	IF1AX_HUMAN	Eukaryotic translation initiation factor 1A, X-chromosomal	EIF1AX	144	16.4502	5.23682	43.06	6	6	44	174.231	21.53	3	6	241.848	34.72	5	7	167.619	21.53	3	5	271.848	24.31	3	6	162.77	16.67	2	4	214.843	24.31	3	5	112.226	22.92	3	4	129.898	31.25	4	5		0				0
P14866	HNRPL_HUMAN	Heterogeneous nuclear ribonucleoprotein L	HNRNPL	589	64.0924	8.22119	42.95	17	17	392	475.068	18.34	9	18	414.891	20.2	8	15	829.515	32.94	12	26	2244.68	39.39	15	72	1581.03	30.73	12	53	2169.44	39.73	15	62	444.273	19.52	9	15	343.436	16.47	7	14	551.554	28.35	10	19	1063.06	24.11	10
P62750	RL23A_HUMAN	60S ribosomal protein L23a	RPL23A	156	17.6841	10.4478	42.95	10	10	170	557.258	42.95	7	17	404.416	27.56	5	11	409.741	32.69	6	12	365.253	41.67	7	12	484.904	32.69	6	14	302.166	17.31	4	10	530.134	42.31	8	15	524.636	32.69	6	15	579.95	32.69	6	16	571.121	42.31	8
Q9UKK9	NUDT5_HUMAN	ADP-sugar pyrophosphatase	NUDT5	219	24.3122	4.94482	42.92	8	8	52	124.331	25.11	5	7	153.033	10.05	2	4		0			84.1089	13.24	3	3	99.664	14.16	3	3	95.675	14.16	3	4	112.919	16.89	3	3	141.983	23.29	5	5		0			131.639	32.88	6
P35579	MYH9_HUMAN	Myosin-9	MYH9	1960	226.392	5.60498	42.86	57	72	780	3708.02	27.7	44	91	3224.86	26.53	44	77	3084.54	27.3	47	83	2542.57	22.09	37	67	2000.54	20.56	35	56	1984.43	19.23	32	54	2626.95	24.39	40	66	2251.04	21.07	35	56	1987.59	23.32	38	59	2284.97	23.21	36
Q9HAV7	GRPE1_HUMAN	GrpE protein homolog 1, mitochondrial	GRPEL1	217	24.2639	8.11865	42.86	8	8	46		0			44.13	9.22	2	2					81.8178	9.22	2	2	87.5495	9.22	2	2		0			169.404	17.51	3	4	157.451	17.51	3	3	161.418	14.29	3	5	322.675	37.79	7
O43809	CPSF5_HUMAN	Cleavage and polyadenylation specificity factor subunit 5	NUDT21	227	26.2107	8.82178	42.73	9	9	95	279.662	25.55	6	10	70.6301	16.74	3	3	284.921	21.59	4	6	344.472	25.55	6	10	105.229	17.62	3	4	209.127	22.03	5	6	205.952	21.59	4	6	308.192	19.38	4	9	331.863	22.03	4	10	238.07	22.03	4
P62191	PRS4_HUMAN	26S proteasome regulatory subunit 4	PSMC1	440	49.1537	6.21436	42.73	14	15	194	599.565	30.23	10	16	740.03	27.5	9	16	624.775	22.95	8	16	489.866	25.68	10	15	618.494	27.95	10	15	331.765	18.41	7	11	882.958	39.77	13	21	524.775	23.18	8	14	795.296	26.82	10	19	709.366	36.82	12
O60506	HNRPQ_HUMAN	Heterogeneous nuclear ribonucleoprotein Q	SYNCRIP	623	69.5596	8.5874	42.7	16	24	715	1316.45	20.06	12	37	1219.79	21.35	12	31	1153.2	25.84	14	33	4755.44	37.24	21	121	3105.29	34.99	20	89	4276.85	42.7	23	125	1291.18	24.4	13	33	1151.24	23.43	14	35	1148.31	25.2	14	31	2058.14	30.18	18
Q15019	SEPT2_HUMAN	Septin-2	SEPT2	361	41.4613	6.59521	42.66	10	11	83	482.927	24.38	7	12	336.822	22.44	6	8	285.509	10.25	3	6	176.685	15.51	4	5	73.3833	7.2	2	3	263.651	13.3	4	6	229.02	27.7	7	9	327.491	13.3	4	7	214.476	16.07	5	8	363.807	19.67	6
Q53GQ0	DHB12_HUMAN	Very-long-chain 3-oxoacyl-CoA reductase	HSD17B12	312	34.3022	9.31982	42.63	10	10	70	414.381	22.44	6	10	164.78	19.23	5	5	309.574	20.51	5	7	109.747	7.05	2	2		0			127.86	12.82	3	4	242.578	23.4	5	7	397.661	19.87	5	7	331.85	16.99	4	6	428.805	29.17	7
Q9Y224	RTRAF_HUMAN	RNA transcription, translation and transport factor protein	RTRAF	244	28.0507	6.65381	42.62	9	9	58	76.2724	9.02	2	2	90.2345	7.79	2	2	75.7399	13.52	3	3	139.851	13.11	3	3		0			88.0666	7.79	2	3	248.903	25	5	5	113.827	13.11	3	4	94.7472	11.07	3	3	646.744	37.3	8
Q15181	IPYR_HUMAN	Inorganic pyrophosphatase	PPA1	289	32.6392	5.85889	42.56	9	9	96	380.604	23.88	5	8	264.629	27.34	5	6	286.06	30.45	6	8	394.436	22.15	5	9	224.81	23.18	5	8	262.998	11.76	3	8	492.834	29.41	6	11	106.757	6.57	2	3	156.089	18.34	4	5	657.763	29.41	6
Q07020	RL18_HUMAN	60S ribosomal protein L18	RPL18	188	21.6211	11.7222	42.55	8	8	226	1330.8	29.79	6	29	772.212	29.26	5	14	1020.46	29.26	5	22	797.493	34.57	6	17	779.929	29.26	5	16	924.881	29.26	5	20	697.297	29.26	5	13	785.783	29.26	5	16	700.095	29.26	5	15	779.807	42.02	7
P26038	MOES_HUMAN	Moesin	MSN	577	67.7778	6.40479	42.46	17	28	432	1530.72	38.3	23	50	1474.51	26.86	18	47	1402.58	29.98	19	45	732.197	16.46	10	26	924.742	25.13	16	35	933.206	25.13	16	35	1333.36	31.02	20	42	790.932	26.17	17	31	796.961	21.32	15	33	982.4	31.72	20
Q13347	EIF3I_HUMAN	Eukaryotic translation initiation factor 3 subunit I	EIF3I	325	36.4786	5.64307	42.46	12	12	167	597.855	34.77	10	19	487.915	28	8	15	586.987	31.08	9	18	321.737	22.46	6	12	429.391	31.08	9	16	426.414	27.69	8	13	297.594	22.15	6	9	333.59	16.92	5	8	374.861	22.15	6	11	590.456	36	10
P49321	NASP_HUMAN	Nuclear autoantigenic sperm protein	NASP	788	85.1861	4.29736	42.39	25	25	390	1398.8	30.33	18	37	790.578	18.27	12	23	1123.13	25.51	15	32	1243.41	24.24	15	38	999.381	22.84	15	29	1226.57	18.78	13	33	886.866	26.02	14	22	1058.42	21.57	15	32	959.367	18.15	12	30	1277.27	25.51	18
Q02878	RL6_HUMAN	60S ribosomal protein L6	RPL6	288	32.7076	10.5796	42.36	13	13	349	1879.81	37.85	12	46	1436.12	35.07	10	37	1496.41	37.85	11	36	1007.94	31.6	8	23	907.015	31.94	10	28	794.099	29.17	8	20	1243.8	31.94	9	31	630.453	32.64	9	18	790.137	35.07	11	21	1297.26	42.36	13
P43243	MATR3_HUMAN	Matrin-3	MATR3	847	94.5648	6.25244	42.27	30	30	684	1719.46	18.65	14	59	1303.27	19.48	15	42	1585.25	22.43	16	50	3500.54	35.89	24	108	3245.81	37.43	27	98	3334.98	38.02	27	101	836.148	16.17	12	27	644.67	15.58	12	23	928.581	19.83	14	31	1569.05	24.32	18
P36578	RL4_HUMAN	60S ribosomal protein L4	RPL4	427	47.6674	11.063	42.15	16	16	398	1302.89	36.07	12	38	878.755	24.36	10	25	1220.76	36.07	12	37	566.902	20.61	8	19	583.676	14.99	6	22	837.075	28.34	10	30	1232.49	39.58	15	35	1254.48	37.47	14	36	1290.52	37.47	14	36	1418.46	32.79	11
Q92841	DDX17_HUMAN	Probable ATP-dependent RNA helicase DDX17	DDX17	729	80.222	8.26514	42.11	18	26	663	2004.95	28.81	19	54	1482.84	31.28	20	41	1838.68	27.85	18	48	3199.65	33.88	22	78	2569.09	32.1	21	73	3270.81	38.41	23	93	1565.08	27.02	18	47	1371.64	24.69	17	41	1669.08	27.71	18	44	1712.5	31.28	21
P29373	RABP2_HUMAN	Cellular retinoic acid-binding protein 2	CRABP2	138	15.683	5.40186	42.03	6	6	51	283.694	42.03	6	11	104.338	18.12	3	3	97.6261	18.84	3	3	364.205	42.03	6	13	179.228	30.43	4	6	197.953	36.96	5	7	102.963	13.04	2	3	85.5264	18.12	2	2	100.885	18.12	2	3
Q02750	MP2K1_HUMAN	Dual specificity mitogen-activated protein kinase kinase 1	MAP2K1	393	43.4113	6.62451	41.98	10	15	286	832.839	34.35	11	24	929.957	26.72	10	23	442.395	26.46	9	17	728.296	22.14	9	24	288.351	16.03	6	17	741.322	22.14	9	24	934.672	29.01	11	27	858.872	26.21	10	24	964.389	26.21	10	27	1038.69	34.61	13
P48643	TCPE_HUMAN	T-complex protein 1 subunit epsilon	CCT5	541	59.6328	5.65576	41.96	26	26	392	1591.65	35.12	20	41	884.273	28.65	17	26	1382.06	36.6	20	40	1076.71	33.83	19	32	702.092	24.03	15	24	1216.71	31.24	17	33	1297.25	36.04	20	34	1062.46	33.83	18	32	1406.88	36.97	20	39	1326.45	36.97	20
P38159	RBMX_HUMAN	RNA-binding motif protein, X chromosome	RBMX	391	42.3063	10.0522	41.94	7	17	327	821.116	31.71	11	23	643.917	24.55	8	14	775.131	27.88	10	21	1768.93	37.85	15	55	1863.06	41.43	16	52	1305.77	31.97	12	37	647.224	24.81	9	16	778.328	29.41	10	19	701.587	26.34	9	19	895.677	27.62	10
Q15185	TEBP_HUMAN	Prostaglandin E synthase 3	PTGES3	160	18.6854	4.53857	41.88	7	7	66	165.983	23.13	4	5	180.907	18.75	3	4	172.89	13.13	2	4	180.364	18.75	3	4	263.93	36.88	5	8		0			169.538	34.38	6	7	179.032	18.13	3	5	66.8458	21.25	3	4	341.059	30	5
Q04917	1433F_HUMAN	14-3-3 protein eta	YWHAH	246	28.201	4.84326	41.87	6	10	230	689.193	23.98	6	21	492.387	25.2	6	14	618.399	30.08	7	19	487.279	28.05	7	14	246.497	20.33	5	8	621.747	28.05	7	18	697.258	24.39	6	24	553.572	28.05	7	17	557.141	24.39	6	15	774.647	36.99	9
P46781	RS9_HUMAN	40S ribosomal protein S9	RPS9	194	22.5776	10.6528	41.75	14	14	255	603.313	39.18	11	24	468.395	40.72	11	18	745.58	41.24	13	25	400.255	35.57	10	16	573.086	37.63	9	20	550.758	34.02	9	19	648.754	30.93	9	23	581.279	40.72	12	21	617.073	36.6	11	24	584.442	35.57	11
Q9BRJ6	CG050_HUMAN	Uncharacterized protein C7orf50	C7orf50	194	22.0698	9.64209	41.75	5	5	14		0				0																				0				0				0			129.62	23.2	3
Q9BUF5	TBB6_HUMAN	Tubulin beta-6 chain	TUBB6	446	49.825	4.88135	41.7	5	17	904	2894.04	39.91	15	90	2158.41	29.15	12	59	2467.35	34.08	13	68	2510.84	41.7	16	73	1486.15	26.91	10	42	2694.42	32.51	13	77	2903.9	32.51	14	72	2702.04	35.87	14	77	2829.02	37.67	16	85	2898.26	35.87	14
P17844	DDX5_HUMAN	Probable ATP-dependent RNA helicase DDX5	DDX5	614	69.1047	8.92432	41.69	19	27	936	2442.03	38.6	24	80	2133.39	37.3	23	61	2232.9	34.53	21	67	4045.05	38.11	23	114	3232.19	35.02	22	101	4354.71	40.07	25	131	2294	38.11	23	69	1827.51	36.64	21	58	1965.98	38.44	23	60	2260.28	38.44	23
P52597	HNRPF_HUMAN	Heterogeneous nuclear ribonucleoprotein F	HNRNPF	415	45.6429	5.57959	41.69	11	13	209	799.751	31.08	8	16	650.814	22.17	6	12	713.547	22.17	6	13	1049.36	40	12	26	796.858	21.2	6	18	1048.67	34.7	10	27	905.394	27.95	8	17	667.35	22.65	6	14	611.777	23.37	6	11	762.251	28.67	7
P46782	RS5_HUMAN	40S ribosomal protein S5	RPS5	204	22.8621	9.71533	41.67	9	9	99	400.879	22.55	5	10	329.659	18.14	3	7	297.057	22.06	4	7	527.587	31.86	5	11	285.827	22.06	4	6	202.319	15.69	3	5	487.151	28.43	5	9	301.143	22.06	4	6	368.187	27.45	6	10	335.492	26.96	6
Q9Y2Z0	SGT1_HUMAN	Protein SGT1 homolog	SUGT1	365	40.9985	5.16064	41.64	13	13	137	568.271	32.33	9	17	431.895	23.29	8	13	541.349	29.86	9	16	385.772	23.56	7	12	274.466	20	6	9	310.17	19.18	6	9	364.546	27.12	8	12	207.647	15.07	5	6	460.203	30.96	9	12	468.628	29.32	8
P61081	UBC12_HUMAN	NEDD8-conjugating enzyme Ubc12	UBE2M	183	20.8866	7.69385	41.53	7	7	55	170.827	20.77	4	6	79.5647	10.93	2	3	99.8539	16.39	3	4	88.3829	16.39	3	3		0			121.087	25.14	4	5		0			72.9	12.02	2	3	189.004	16.39	3	5	278.939	29.51	5
Q00688	FKBP3_HUMAN	Peptidyl-prolyl cis-trans isomerase FKBP3	FKBP3	224	25.1613	9.27588	41.52	10	10	137	338.242	33.93	7	10	409.221	29.02	6	11	450.959	24.11	5	11	374.955	31.25	6	11	321.173	25.45	5	7	257.817	34.82	7	9	326.929	33.04	7	10	459.468	36.16	8	14	368.122	38.84	8	11	450.624	40.63	9
P61163	ACTZ_HUMAN	Alpha-centractin	ACTR1A	376	42.5869	6.63916	41.49	11	11	58	266.867	27.66	7	8	96.975	6.91	2	2	187.782	13.3	4	6	173.146	12.77	4	5		0			135.802	9.04	3	5	215.58	12.77	4	7	98.42	10.11	3	3	206.352	15.69	4	6	344.159	20.48	5
Q92598	HS105_HUMAN	Heat shock protein 105 kDa	HSPH1	858	96.8037	5.38916	41.49	28	30	396	1812.21	31.35	23	54	1286.35	20.75	16	33	1135.99	24.59	19	39	1172.19	22.61	17	35	911.236	17.02	13	21	928.863	22.14	16	27	1220.42	24.94	19	33	1034.85	16.67	12	26	969.494	24.71	17	29	1224.01	29.02	21
P84103	SRSF3_HUMAN	Serine/arginine-rich splicing factor 3	SRSF3	164	19.3179	11.6489	41.46	6	7	138	177.569	30.49	5	7	282.69	21.34	3	8		0			506.564	26.22	4	17	512.936	21.34	3	17	546.819	30.49	5	17	242.019	32.32	5	9	182.054	21.34	3	6	397.712	26.22	4	11	443.229	26.22	4
P49736	MCM2_HUMAN	DNA replication licensing factor MCM2	MCM2	904	101.832	5.51611	40.93	29	29	466	2249.49	31.64	23	58	1607.17	24.23	17	41	2070.01	28.32	20	51	1531.6	26.44	20	40	1033.99	23.45	17	28	1118.43	19.25	14	29	1496.88	22.46	17	43	1337.94	23.67	18	37	1297.94	20.69	15	32	1562.66	26.77	20
Q9NP72	RAB18_HUMAN	Ras-related protein Rab-18	RAB18	206	22.9626	5.23682	40.78	6	6	27	231.432	19.9	3	5		0				0				0				0				0			198.86	11.65	2	4	210.708	18.93	3	4	161.66	11.65	2	3	199.596	14.56	2
O14818	PSA7_HUMAN	Proteasome subunit alpha type-7	PSMA7	248	27.8696	8.45557	40.73	9	9	128	624.084	28.63	6	13	542.759	26.61	6	10	489.547	26.61	6	10	398.727	32.26	7	8	282.548	25	5	6	448.006	29.84	7	12	402.918	29.44	7	10	480.73	26.61	6	9	519.774	33.06	8	14	521.318	35.08	7
P48739	PIPNB_HUMAN	Phosphatidylinositol transfer protein beta isoform	PITPNB	271	31.5199	6.87354	40.59	10	10	63	180.138	20.3	5	6	87.4829	12.18	3	4	165.057	9.59	2	3	118.59	14.76	4	4	146.368	18.45	5	6	134.13	12.18	3	4	138.97	29.52	7	7	182.569	22.88	6	7	119.227	16.97	4	5	280.983	16.61	4
P27797	CALR_HUMAN	Calreticulin	CALR	417	48.1118	4.43701	40.53	14	14	236	794.934	29.02	10	25	388.322	15.35	6	11	601.397	17.03	7	17	643.01	21.58	8	17	452.663	18.94	7	15	659.995	26.86	9	20	974.5	21.82	9	29	589.8	13.43	5	14	532.146	19.18	8	16	1080.22	32.85	11
O43175	SERA_HUMAN	D-3-phosphoglycerate dehydrogenase	PHGDH	533	56.6144	6.7124	40.53	17	17	283	1385.76	27.02	12	30	1019.72	14.82	7	21	1194.93	30.77	13	26	845.912	22.7	10	18	608.221	14.82	7	10	1267.58	24.95	11	24	1229.58	29.64	13	25	958.354	24.02	10	20	1389.82	30.58	13	28	1434.75	30.58	13
P07910	HNRPC_HUMAN	Heterogeneous nuclear ribonucleoproteins C1/C2	HNRNPC	306	33.6495	5.08447	40.52	16	16	663	2163.4	31.7	14	49	1641.12	28.76	12	39	1769.67	28.1	11	43	4141.63	40.52	16	104	3510.66	40.52	16	94	3638.82	31.37	11	96	1277.43	27.45	8	27	1365.63	27.78	9	30	1038.97	28.1	9	25	2295.79	25.82	11
Q9BWF3	RBM4_HUMAN	RNA-binding protein 4	RBM4	364	40.2887	7.07861	40.38	13	13	122	455.012	31.04	9	15	312.13	31.04	9	13	214.071	25	7	9	536.735	26.92	10	19	184.914	12.09	5	8	227.144	12.64	5	7	124.191	15.38	6	6	135.523	8.52	3	5	229.85	23.63	8	10	259.857	12.09	5
P37837	TALDO_HUMAN	Transaldolase	TALDO1	337	37.5165	6.81494	40.36	14	14	207	803.007	40.36	13	23	524.019	28.49	9	16	687.79	31.16	10	18	665.105	34.72	11	22	379.297	21.96	7	13	588.079	29.08	9	15	638.633	25.52	8	15	492.155	25.52	8	13	568.097	31.16	10	14	682.105	33.53	11
P14868	SYDC_HUMAN	Aspartate--tRNA ligase, cytoplasmic	DARS	501	57.1	6.55127	40.32	18	18	73	528.83	28.74	12	19	419.673	26.55	12	16	345.388	20.56	10	14	113.857	5.19	3	4	68.1916	6.79	3	3	93.8932	5.19	3	3	147.816	5.19	3	5	119.378	8.58	4	5	58.1903	3.59	2	2		0
P12268	IMDH2_HUMAN	Inosine-5'-monophosphate dehydrogenase 2	IMPDH2	514	55.7696	6.90283	40.27	19	19	229	988.668	29.57	12	27	373.76	17.7	7	15	726.368	25.68	12	21	589.431	20.62	9	15	290.692	18.87	7	9	508.157	20.04	9	15	785.651	28.6	13	22	742.556	27.04	12	21	779.64	28.02	11	21	792.517	23.54	12
P11908	PRPS2_HUMAN	Ribose-phosphate pyrophosphokinase 2	PRPS2	318	34.747	6.60986	40.25	6	10	69	201.724	25.16	6	8	196.525	20.75	5	5	392.47	30.82	8	15		0			95.1797	8.81	2	2		0			302.797	19.18	5	8	94.96	18.55	4	4	202.377	18.24	4	5	259.714	19.81	5
P13804	ETFA_HUMAN	Electron transfer flavoprotein subunit alpha, mitochondrial	ETFA	333	35.0576	8.38232	40.24	9	9	92	384.622	21.02	5	11	139.347	6.91	2	4	433.081	14.41	4	10	371.766	26.13	6	7	118.046	8.71	2	2	274.593	20.12	5	5	619.171	29.13	7	12	228.964	14.11	3	4	299.115	26.43	6	8	602.558	24.62	6
P24539	AT5F1_HUMAN	ATP synthase F(0) complex subunit B1, mitochondrial	ATP5PB	256	28.8903	9.36377	40.23	9	9	99	197.081	15.23	3	4	172.102	17.19	4	5	198.217	18.36	4	5	295.839	17.19	4	6	185.319	12.5	3	4	292.439	27.73	5	7	531.968	33.98	7	13	335.177	21.48	5	8	370.86	25	5	7	485.95	38.28	8
P23193	TCEA1_HUMAN	Transcription elongation factor A protein 1	TCEA1	301	33.948	8.38232	40.2	11	11	68	230.307	24.92	7	8	244.013	14.29	4	5	163.814	15.61	4	5	237.291	16.94	5	6	166.48	11.63	3	4	226.044	17.94	5	7	138.268	7.31	2	3	113.692	7.64	2	2	123.45	9.63	3	4	284.549	21.26	5
P54136	SYRC_HUMAN	Arginine--tRNA ligase, cytoplasmic	RARS	660	75.3309	6.68311	40	24	24	244	995.242	27.42	16	32	1059.17	25	15	28	734.021	18.79	11	20	626.728	19.55	12	16	376.302	10.61	7	11	618.159	17.73	11	18	895.647	21.52	13	26	816.21	18.18	12	20	768.438	23.33	14	20	563.203	18.94	11
O15144	ARPC2_HUMAN	Actin-related protein 2/3 complex subunit 2	ARPC2	300	34.3115	7.35693	40	14	14	168	660.912	31.67	10	24	288.964	15.67	5	8	406.038	27.33	9	19	380.452	29.67	9	15	316.149	21	6	10	331.588	31.67	10	14	402.586	32.33	10	14	337.218	31.67	10	12	332.796	20.67	7	12	263.814	30.33	8
Q15233	NONO_HUMAN	Non-POU domain-containing octamer-binding protein	NONO	471	54.1973	8.95361	39.92	16	17	628	1675.61	26.96	12	48	1234.95	31	14	42	1229.5	25.27	11	36	2594.25	33.55	14	81	1796.1	31	13	61	2841.65	33.55	15	82	1276.47	23.99	11	38	1383.12	30.79	13	45	1397.26	31	12	45	1335.92	28.03	13
P21333	FLNA_HUMAN	Filamin-A	FLNA	2647	280.564	6.06201	39.89	74	84	1342	4873.62	25.95	53	135	3563.22	24.06	51	109	3932.34	23.5	49	102	4118.29	28.37	56	113	3429.4	22.44	47	93	3595.14	22.02	45	92	4153.64	28.11	56	114	4400.66	24.74	51	120	3610.88	22.93	46	99	4072.57	27.88	57
P40925	MDHC_HUMAN	Malate dehydrogenase, cytoplasmic	MDH1	334	36.403	7.35693	39.82	11	11	177	714.719	35.33	9	19	501.785	30.24	8	13	657.967	32.34	8	14	740.169	32.93	8	17	456.15	32.93	8	12	722.943	35.93	9	15	668.813	31.74	8	15	531.091	32.04	9	14	641.03	31.44	8	13	729.879	29.04	7
P32322	P5CR1_HUMAN	Pyrroline-5-carboxylate reductase 1, mitochondrial	PYCR1	319	33.3396	7.60596	39.81	9	9	87	656.719	27.59	6	12	432.289	17.87	4	7	338.157	21	5	7	313.042	16.61	4	6	191.544	10.34	3	4	380.782	17.87	4	8	448.461	21.94	5	8	469.291	12.85	3	8	225.441	14.42	3	4	436.629	25.39	6
P62826	RAN_HUMAN	GTP-binding nuclear protein Ran	RAN	216	24.4076	7.48877	39.81	8	8	282	1034.42	39.81	8	36	733.747	39.35	7	22	1077.84	31.02	6	31	621.77	39.81	8	21	587.02	31.02	6	15	844.498	31.02	6	21	810.448	39.81	8	24	872.308	24.54	5	24	945.637	31.02	6	25	613.282	39.81	8
Q02543	RL18A_HUMAN	60S ribosomal protein L18a	RPL18A	176	20.7489	10.7114	39.77	8	8	122	403.165	30.11	5	10	416.101	30.68	6	11	411.363	30.11	5	10	360.707	34.66	6	10	361.304	26.14	4	8	367.133	30.11	5	11	420.087	26.14	4	9	396.068	30.11	5	10	388.749	30.11	5	11	444.984	39.2	7
Q03252	LMNB2_HUMAN	Lamin-B2	LMNB2	620	69.9057	5.59229	39.68	23	26	264	1094.93	25.81	17	35	945.889	19.35	13	28	790.933	20	13	24	477.559	15.97	11	16	561.374	15.65	11	17	486.941	10.32	7	13	969.217	25.16	16	26	901.514	22.74	15	25	659.643	16.29	12	20	602.03	17.26	12
Q01082	SPTB2_HUMAN	Spectrin beta chain, non-erythrocytic 1	SPTBN1	2364	274.439	5.56689	39.51	81	81	787	3256.46	27.24	53	85	2884.14	24.41	50	80	2747.5	24.7	49	74	2626.95	20.22	42	63	2297.2	17.64	38	60	1917.28	17.17	34	53	2040.32	17.3	35	51	2600.74	23.1	46	76	2170.91	20.43	41	60	2191.58	18.74	38
O15372	EIF3H_HUMAN	Eukaryotic translation initiation factor 3 subunit H	EIF3H	352	39.9051	6.53662	39.49	11	11	63	351.948	23.01	7	12	235.016	11.08	4	9	223.501	7.67	3	7	122.522	15.63	4	4	83.6968	7.67	3	3	168.179	13.64	5	6	360.356	19.03	5	7	133.069	8.81	3	4		0			234.108	10.8	3
P38919	IF4A3_HUMAN	Eukaryotic initiation factor 4A-III	EIF4A3	411	46.8412	6.72705	39.42	16	19	277	1486.23	39.42	19	47	799.921	34.55	14	28	978.402	34.79	16	33	316.113	18.73	7	11	242.022	18.25	7	10	659.937	33.09	15	26	637.397	30.41	14	23	665.276	32.85	15	26	570.613	33.09	12	24	395.483	20.44	9
P28070	PSB4_HUMAN	Proteasome subunit beta type-4	PSMB4	264	29.1855	5.97314	39.39	7	7	87	229.732	20.08	4	6	235.225	20.45	4	6	245.748	20.45	4	8	104.502	7.2	2	4	95.781	12.88	3	3	216.476	14.77	3	7	299.147	31.06	6	8	357.971	24.24	5	11	348.34	20.08	4	8	458.548	23.48	5
Q9H2J4	PDCL3_HUMAN	Phosducin-like protein 3	PDCL3	239	27.5971	4.84326	39.33	8	8	37	157.688	15.9	4	6	94.1806	12.97	3	4	85.7134	14.23	3	3	87.6231	7.53	2	3		0			71.4971	7.53	2	2	108.62	10.88	2	3		0			73.4919	7.53	2	3	174.907	12.55	3
P04818	TYSY_HUMAN	Thymidylate synthase	TYMS	313	35.6932	7.00537	39.3	11	11	119	656.119	30.03	8	14	437.995	23.32	6	9	369.462	23.32	6	8	477.012	16.29	4	8	375.197	19.81	5	6	416.56	21.41	5	7	212.465	16.93	4	5	426.195	20.45	5	9	545.986	25.88	6	11	674.701	25.88	7
P24666	PPAC_HUMAN	Low molecular weight phosphotyrosine protein phosphatase	ACP1	158	18.0308	6.7417	39.24	5	5	14	163.743	13.29	2	3	93.7064	17.09	2	3	148.191	13.29	2	3	136.921	13.29	2	3	85.2389	12.66	2	2		0				0				0				0				0
O00425	IF2B3_HUMAN	Insulin-like growth factor 2 mRNA-binding protein 3	IGF2BP3	579	63.6656	8.86572	39.21	16	18	211	610.88	16.06	8	16	537.958	18.31	9	17	545.517	15.54	8	16	559.068	21.42	11	20	607.356	22.63	11	20	689.434	17.44	9	23	450.447	11.05	6	14	610.231	15.54	8	17	379.475	10.54	6	12	594.964	24.87	12
Q9UNM6	PSD13_HUMAN	26S proteasome non-ATPase regulatory subunit 13	PSMD13	376	42.9181	5.80811	39.1	14	14	105	388.211	13.83	5	11	222.497	13.56	5	6	198.688	13.3	5	8	281.227	14.89	6	9	196.222	16.49	5	5	295.276	15.69	7	12	221.946	15.96	6	7	125.325	10.11	4	4	238.908	10.64	4	7	427.099	19.68	7
O95292	VAPB_HUMAN	Vesicle-associated membrane protein-associated protein B/C	VAPB	243	27.2111	7.29834	39.09	8	9	104	463.67	22.63	4	9	286.919	22.22	4	7	359.807	22.63	4	7	389.231	22.63	5	7	320.777	22.63	4	6	266.638	23.87	5	7	431.831	23.46	6	10	515.145	27.98	7	10	359.18	16.05	4	7	431.195	35.8	8
P49720	PSB3_HUMAN	Proteasome subunit beta type-3	PSMB3	205	22.9335	6.55127	39.02	7	7	104	413.389	34.15	5	9	333.782	30.73	5	7	299.176	25.37	4	7	254.459	26.83	4	6	294.604	26.83	4	5	262.191	23.41	4	5	576.011	34.15	5	11	455.022	34.15	5	9	335.092	26.83	4	7	636.421	39.02	6
P62820	RAB1A_HUMAN	Ras-related protein Rab-1A	RAB1A	205	22.6634	6.21436	39.02	2	6	58	317.148	29.76	5	8	306.756	20	3	6		0				0			112.687	11.71	2	3	255.808	29.27	4	6	273.098	23.9	4	5		0				0			435.965	35.12	5
P36405	ARL3_HUMAN	ADP-ribosylation factor-like protein 3	ARL3	182	20.4428	7.23975	39.01	5	5	36	174.476	26.37	3	3	93.8446	12.09	2	2	88.6083	12.09	2	2					135.236	12.09	2	3	126.098	12.09	2	3	146.303	12.09	2	3	97.1429	12.64	2	3	129.79	12.64	2	3	157.554	12.09	2
P52209	6PGD_HUMAN	6-phosphogluconate dehydrogenase, decarboxylating	PGD	483	53.106	7.2251	38.92	17	17	156	838.954	26.71	10	16	708.998	24.64	10	14	623.304	17.6	8	15	289.539	10.77	5	7	296.919	11.39	5	10	612.786	21.95	9	13	568.451	20.29	8	11	654.656	23.81	11	15	715.158	27.95	12	17	483.52	18.84	8
P28838	AMPL_HUMAN	Cytosol aminopeptidase	LAP3	519	56.1308	7.92822	38.92	16	16	117	450.592	25.05	10	11	349.478	16.18	7	8	401.523	16.38	7	9	294.413	10.6	5	8	341.406	11.18	5	8	294.122	9.63	4	6	547.463	26.59	11	14	544.59	16.76	7	12	537.919	23.31	10	14	163.391	11.75	5
Q9BYG3	MK67I_HUMAN	MKI67 FHA domain-interacting nucleolar phosphoprotein	NIFK	293	34.201	9.87646	38.91	10	10	82	421.767	23.55	5	8	321.642	22.18	5	6	531.528	27.99	6	10	245.153	17.06	4	5	328.424	23.89	6	7	496.524	30.72	6	9	355.857	17.06	4	8	147.286	8.19	2	4	334.007	21.5	5	7	150.581	13.31	4
Q9Y230	RUVB2_HUMAN	RuvB-like 2	RUVBL2	463	51.1246	5.64307	38.88	16	16	201	819.002	31.53	12	21	875.474	30.67	12	24	685.971	28.08	12	18	469.148	26.35	10	15	284.03	9.72	4	9	627.58	28.08	11	18	877.557	26.78	10	20	776.239	34.13	13	21	459.984	23.11	9	11	531.626	23.76	9
Q13838	DX39B_HUMAN	Spliceosome RNA helicase DDX39B	DDX39B	428	48.9599	5.66846	38.79	6	15	368	1334.1	30.84	13	50	1112.85	35.98	14	35	1148.62	30.84	13	39	1048.45	28.97	12	34	336.907	9.81	4	10	614.391	23.6	10	20	1236.61	35.28	14	38	618.128	28.97	12	24	1017.94	29.44	12	31	1165.66	28.97	12
O95347	SMC2_HUMAN	Structural maintenance of chromosomes protein 2	SMC2	1197	135.572	8.42627	38.76	45	45	391	1453.12	26.15	30	46	1030.96	20.89	23	34	1223.37	21.3	23	34	993.834	25.23	27	36	742.175	17.04	18	26	1028.14	20.47	22	32	1099.59	18.96	20	31	919.924	19.55	21	29	914.156	18.13	20	27	1138.12	25.65	27
Q96AG4	LRC59_HUMAN	Leucine-rich repeat-containing protein 59	LRRC59	307	34.9089	9.56885	38.76	10	10	94	122.344	14.98	4	5	157.282	16.61	5	5	218.238	16.61	5	8	232.449	17.59	5	7	109.823	10.42	3	6	113.86	10.1	3	4	343.768	25.73	7	10	213.777	16.61	5	8	248.995	17.92	5	8	263.661	22.48	6
P82663	RT25_HUMAN	28S ribosomal protein S25, mitochondrial	MRPS25	173	20.1033	8.82178	38.73	5	5	18		0							81.7299	15.03	2	3						0				0			203.02	24.28	3	5		0			127.55	17.34	2	2	186.853	26.59	3
O75874	IDHC_HUMAN	Isocitrate dehydrogenase [NADP] cytoplasmic	IDH1	414	46.6295	7.00537	38.65	13	14	96	220.965	23.19	7	8	391.311	19.32	6	8	206.07	14.01	5	8	172.162	7.49	3	4	257.798	9.42	3	5	273.349	13.77	5	8	402.218	19.81	7	11	369.259	17.39	7	12	347.328	18.36	6	9	108.426	8.7	3
P67870	CSK2B_HUMAN	Casein kinase II subunit beta	CSNK2B	215	24.926	5.5542	38.6	7	7	50	100.38	11.16	2	2	70.3757	7.44	2	2	189.786	26.98	5	6		0			81.3293	8.84	2	2	85.1387	8.84	2	3	191.007	14.42	2	5	261.264	30.7	5	7	149.854	19.53	3	4	272.026	23.26	4
O75396	SC22B_HUMAN	Vesicle-trafficking protein SEC22b	SEC22B	215	24.5775	6.91748	38.6	8	8	71	335.753	25.58	4	5	320.238	24.65	4	6		0			166.738	10.23	2	3		0			140.488	10.23	2	3	307.734	23.72	5	7	201.078	19.07	4	4	375.491	33.49	6	7	544.4	29.77	6
Q14103	HNRPD_HUMAN	Heterogeneous nuclear ribonucleoprotein D0	HNRNPD	355	38.4103	7.81104	38.59	15	16	476	986.87	24.79	8	27	898.338	22.54	7	28	980.271	22.82	8	27	1925.62	34.08	12	56	1761.93	29.01	9	48	2253.2	28.17	9	52	1122.96	22.82	8	33	1087.84	20.28	6	26	1085.28	22.54	7	29	1595.25	32.11	11
P61224	RAP1B_HUMAN	Ras-related protein Rap-1b	RAP1B	184	20.8116	5.78271	38.59	7	7	75	300.615	26.09	4	8	204.193	26.09	4	7	116.839	17.93	3	3	237.919	26.09	4	6	164.3	17.93	3	5	202.745	26.09	4	6	264.446	29.89	5	7	303.797	26.09	4	7	300.911	17.93	3	6	456.685	32.61	6
O75533	SF3B1_HUMAN	Splicing factor 3B subunit 1	SF3B1	1304	145.738	7.09326	38.57	40	40	348	1239.22	23.39	26	44	793.781	17.33	19	30	895.114	16.79	17	29	1110.24	19.02	20	35	612.741	14.8	16	22	663.83	15.03	16	21	996.031	18.94	20	29	763.364	16.26	18	25	863.874	20.48	20	28	909.667	18.56	18
P04843	RPN1_HUMAN	Dolichyl-diphosphooligosaccharide--protein glycosyltransferase subunit 1	RPN1	607	68.5268	6.37939	38.55	20	20	225	1030.15	27.68	14	28	1015.64	23.23	13	28	930.656	23.39	13	26	354.456	15.49	8	10	497.01	14.66	8	14	386.578	12.19	7	10	846.817	26.85	14	27	683.011	13.84	8	19	768.224	23.06	12	25	332.739	15.82	8
P62910	RL32_HUMAN	60S ribosomal protein L32	RPL32	135	15.8498	11.3267	38.52	5	5	74	358.482	32.59	4	10	243.863	20	2	4	235.305	25.19	3	5	236.57	27.41	3	6	181.509	17.78	2	3	251.292	17.78	2	5	241.622	32.59	4	6	289.477	38.52	5	8	240.579	32.59	4	6	261.003	32.59	4
Q9Y277	VDAC3_HUMAN	Voltage-dependent anion-selective channel protein 3	VDAC3	283	30.6393	8.66064	38.52	7	8	114	692.403	32.51	7	18	268.455	12.01	3	6	665.578	22.97	5	13	475.249	15.9	4	8	341.24	14.84	4	8	410.326	18.73	5	9	552.252	20.85	5	11	323.45	22.97	5	8	378.697	12.01	3	8	504.157	21.55	5
P40429	RL13A_HUMAN	60S ribosomal protein L13a	RPL13A	203	23.5624	10.9312	38.42	9	9	91	247.325	26.6	6	10	222.279	18.72	4	9	217.637	18.23	4	9		0			120.053	9.36	2	4	179.285	9.36	2	5	278.779	27.59	6	12	299.489	24.14	5	10	313.823	32.02	7	11	199.437	27.59	6
Q16891	MIC60_HUMAN	MICOS complex subunit MIC60	IMMT	758	83.6264	6.48096	38.39	23	23	282	699.245	18.73	12	22	1008.68	23.75	14	26	727.147	21.77	14	24	560.506	19.66	12	19	435.925	15.83	10	14	626.636	18.07	11	21	1164.34	23.09	13	37	937.744	19	13	28	948.699	17.94	13	32	805.379	21.11	13
Q14566	MCM6_HUMAN	DNA replication licensing factor MCM6	MCM6	821	92.8312	5.41455	38.25	28	28	293	1398.23	28.62	22	41	839.66	17.54	14	19	1134.13	23.39	17	29	779.737	20.83	14	18	658.082	15.1	10	16	972.047	21.68	15	24	920.885	21.32	17	23	1242.94	19.61	14	29	1022.46	20.46	14	23	970.554	23.14	16
P61313	RL15_HUMAN	60S ribosomal protein L15	RPL15	204	24.1311	11.6196	38.24	7	7	162	436.424	31.86	6	15	511.213	31.86	6	18	409.305	28.43	5	13	345.114	31.86	6	14	446.352	24.02	5	14	353.918	28.43	5	10	317.052	24.02	5	11	498.424	38.24	7	15	493.871	31.86	6	15	354.35	31.86	6
Q00059	TFAM_HUMAN	Transcription factor A, mitochondrial	TFAM	246	29.0782	9.71533	38.21	10	10	66		0			82.5266	6.91	2	2	91.3146	8.94	2	2	173.559	11.79	3	5	110.298	7.72	2	3	115.495	8.94	2	3	134.881	10.57	3	4	204.753	20.33	5	6	219.101	18.29	5	6	458.453	35.37	8
P46783	RS10_HUMAN	40S ribosomal protein S10	RPS10	165	18.8859	10.1548	38.18	6	6	84	263.716	29.09	5	8	280.985	32.73	5	7	312.736	23.64	4	6	298.946	23.64	4	6	345.586	23.64	4	8	222.905	23.64	4	5	310.407	23.64	4	8	331.043	23.64	4	8	299.538	23.64	4	6	303.536	23.03	3
P26639	SYTC_HUMAN	Threonine--tRNA ligase, cytoplasmic	TARS	723	83.3819	6.66846	38.17	25	25	146	744.641	27.25	18	26	468.489	18.53	12	15	575.286	19.5	14	22	176.771	9.41	6	6	220.118	7.19	5	8	265.131	7.05	5	8	450.937	18.53	11	14	235.793	11.2	8	8	250.806	8.85	7	10	278.13	12.03	8
P06899	H2B1J_HUMAN	Histone H2B type 1-J	HIST1H2BJ	126	13.8956	10.3159	38.1	2	6	279	1324.91	35.71	5	28	984.068	35.71	5	24		0				0				0				0			1026.47	35.71	5	26	1300.62	35.71	5	29		0			1308.89	35.71	5
O60814	H2B1K_HUMAN	Histone H2B type 1-K	HIST1H2BK	126	13.8816	10.3159	38.1	2	6	312	1391.26	35.71	4	30		0			1066.69	26.98	3	20	1082.83	35.71	4	26	815.334	35.71	4	21	944.154	26.98	4	23	1065.2	35.71	4	26	1346.32	35.71	5	30	1314.23	38.1	5	28	1401.53	35.71	5
P42677	RS27_HUMAN	40S ribosomal protein S27	RPS27	84	9.45484	9.45166	38.1	3	3	26	201.498	38.1	3	6	102.361	38.1	3	4	157.547	38.1	3	5	99.8001	22.62	2	4	38.3205	22.62	2	2	79.7749	38.1	3	3		0				0				0				0
P0DMV9	HS71B_HUMAN	Heat shock 70 kDa protein 1B	HSPA1B	641	70.009	5.65576	38.07	20	23	474	1971.15	29.64	18	50	1676.32	25.59	15	38	1752.33	28.24	16	41	1830.04	26.52	14	40	1492.27	27.93	15	35	1587.24	19.97	12	36	1750.91	29.49	15	41	1917.47	25.59	13	43	1679.07	22.46	12	36	1536.34	23.56	12
P35580	MYH10_HUMAN	Myosin-10	MYH10	1976	228.858	5.5415	38.06	51	65	568	2959.6	23.53	39	74	1951.33	19.08	33	48	1875.98	17.16	31	50	1904.4	18.98	31	49	1438.55	14.02	24	37	1517.32	17.61	30	47	1620.22	18.12	31	46	1478.81	15.74	27	37	1510.3	16.35	29	46	1570.97	16.55	28
P47897	SYQ_HUMAN	Glutamine--tRNA ligase	QARS	775	87.7429	7.15186	37.94	25	26	201	627.081	21.42	16	23	611.808	19.61	14	22	573.369	18.45	13	17	569.952	19.1	13	17	387.974	16.39	11	14	491.366	21.42	14	18	357.927	11.61	8	12	374.02	12.65	9	15	433.173	11.61	9	15	549.396	16.13	12
Q14240	IF4A2_HUMAN	Eukaryotic initiation factor 4A-II	EIF4A2	407	46.3728	5.47803	37.84	3	13	349	2126.51	32.19	12	48		0				0				0				0				0			1464.36	34.64	11	32		0				0				0
Q96A08	H2B1A_HUMAN	Histone H2B type 1-A	HIST1H2BA	127	14.1587	10.3159	37.8	3	6	177	781.588	35.43	5	18	308.676	35.43	5	11	623.4	26.77	4	13	925.482	35.43	5	19	811.818	35.43	5	20	826.072	26.77	4	17	385.24	35.43	4	14	546.591	35.43	5	16	682.115	37.8	6	18	429.122	35.43	4
P43686	PRS6B_HUMAN	26S proteasome regulatory subunit 6B	PSMC4	418	47.3365	5.21143	37.8	14	14	106	163.828	13.16	5	6	272.249	16.99	7	10	98.4808	11	4	5	262.54	20.81	7	10		0			166.434	15.31	6	8	466.731	25.12	8	12	384.579	23.21	8	13	345.707	17.46	6	10	490.384	25.12	8
P62277	RS13_HUMAN	40S ribosomal protein S13	RPS13	151	17.2117	10.5356	37.75	6	6	96	497.122	37.75	6	12	282.94	37.09	5	8	443.548	27.81	5	11	319.482	27.81	5	8	361.564	37.09	5	9	392.066	37.09	5	9	270.613	29.14	4	7	431.556	37.75	6	10	320.088	29.8	5	8	160.876	18.54	3
P23526	SAHH_HUMAN	Adenosylhomocysteinase	AHCY	432	47.6852	6.34131	37.73	18	18	358	1564.97	37.73	17	48	1303.89	33.33	14	39	1357.98	30.09	12	38	863.887	23.61	11	26	491.472	15.28	6	18	852.24	25.69	10	24	1134.13	34.95	15	32	1216.78	30.56	14	36	1132.07	29.86	13	32	835.468	25.69	10
P12236	ADT3_HUMAN	ADP/ATP translocase 3	SLC25A6	298	32.8452	9.74463	37.58	3	12	416	1775.78	37.58	12	49	1649.13	26.85	8	41	1496.13	37.58	12	46	1194.43	26.51	8	29	747.844	23.83	7	21	991.968	29.19	9	29	1237.01	27.18	9	35	1365.89	29.53	9	38	1189.72	27.18	9	33	1310.99	29.53	9
Q7KZF4	SND1_HUMAN	Staphylococcal nuclease domain-containing protein 1	SND1	910	101.934	7.1665	37.58	28	28	340	1561.96	24.51	19	41	1191.73	22.97	18	32	1222.24	22.2	18	31	1663.16	26.37	20	41	1007.62	22.75	18	30	894.673	20.99	15	22	871.057	19.56	15	20	953.606	18.13	15	25	902.07	20.11	16	23	1058.01	22.75	17
P51991	ROA3_HUMAN	Heterogeneous nuclear ribonucleoprotein A3	HNRNPA3	378	39.5706	9.01221	37.57	14	15	753	2695.22	34.92	13	59	1904.62	31.22	10	46	2675.18	34.66	12	56	4253.45	35.98	13	98	3353.07	31.48	11	74	4753.36	36.24	14	109	1319.41	29.1	12	36	1217.59	25.4	9	35	1485.84	28.84	11	40	2681.03	37.57	15
P35241	RADI_HUMAN	Radixin	RDX	583	68.5214	6.3667	37.56	13	25	333	753.775	20.58	13	27	1058.24	19.04	13	36	823.807	19.04	13	28	749.579	16.47	10	23	739.811	20.41	13	25	807.162	20.07	12	24	1162.57	26.07	15	34	680.304	20.07	13	26	739.287	25.21	16	27	881.255	28.64	17
Q92945	FUBP2_HUMAN	Far upstream element-binding protein 2	KHSRP	711	73.07	7.29834	37.55	22	23	717	1644.13	30.38	17	38	1400.24	32.91	16	30	1166.88	29.25	15	29	4373.15	37.41	21	107	3599.89	33.19	20	96	3682.02	36.01	21	97	1501.24	33.05	18	38	1601.34	29.68	17	44	1496.76	30.24	16	36	2816.09	36.15	19
P18621	RL17_HUMAN	60S ribosomal protein L17	RPL17	184	21.3833	10.1694	37.5	8	8	148	461.12	27.17	4	12	226.833	19.02	4	8	481.809	27.17	4	13	632.948	31.52	5	16	491.854	31.52	5	14	270.66	27.17	4	8	348.45	28.8	7	12	397.286	28.26	6	10	447.236	27.72	5	13	470.959	32.61	6
P60468	SC61B_HUMAN	Protein transport protein Sec61 subunit beta	SEC61B	96	9.9681	11.561	37.5	3	3	11						0				0			49.4695	21.88	2	3	145.704	37.5	3	5	66.4461	21.88	2	3
Q96E39	RMXL1_HUMAN	RNA binding motif protein, X-linked-like-1	RBMXL1	390	42.1162	9.89111	37.44	5	15	222		0				0				0				0				0			1011.63	31.54	12	29		0				0				0				0
P32119	PRDX2_HUMAN	Peroxiredoxin-2	PRDX2	198	21.8782	5.97314	37.37	8	9	236	779.103	37.37	9	24	626.871	32.83	8	17	889.359	37.37	9	25	637.013	32.83	8	20	487.45	32.83	8	15	632.647	37.37	9	19	685.398	33.33	8	18	770.82	32.83	8	24	623.533	37.37	9	20	621.745	37.37	9
Q15459	SF3A1_HUMAN	Splicing factor 3A subunit 1	SF3A1	793	88.8305	5.22412	37.33	24	24	253	1134.55	24.97	16	29	631.319	14.25	10	18	643.364	14.5	11	17	638.604	18.79	13	20	462.39	11.98	8	12	700.455	19.17	13	20	732.615	24.34	14	20	763.921	15.76	11	20	979.773	22.45	14	27	957.306	27.36	17
Q9BUL8	PDC10_HUMAN	Programmed cell death protein 10	PDCD10	212	24.6858	8.19189	37.26	8	8	30	194.685	20.75	4	5		0			95.8283	10.38	2	2	133.824	9.43	2	3		0				0			109.207	21.23	4	4	99.5208	16.04	3	3	103.551	11.79	3	3	134.556	15.57	3
P62841	RS15_HUMAN	40S ribosomal protein S15	RPS15	145	17.0292	10.3892	37.24	4	4	36	142.17	22.07	3	4	134.843	22.07	2	3	91.7906	8.97	2	4	156.641	24.14	3	4	77.7059	8.97	2	4	78.5109	8.97	2	4	97.8343	8.97	2	4	87.8167	8.97	2	3	98.0788	8.97	2	4	106.75	22.07	2
P61106	RAB14_HUMAN	Ras-related protein Rab-14	RAB14	215	23.8819	6.21436	37.21	7	7	35	127.26	13.95	3	5	126.421	11.16	2	3	89.47	10.7	2	2		0				0				0			107.388	10.23	2	3	137.717	20	4	4	42.4254	8.84	2	2	212.786	28.37	5
P22234	PUR6_HUMAN	Multifunctional protein ADE2	PAICS	425	47.0491	7.2251	37.18	14	14	146	1180.64	37.18	14	29	561.686	20.71	8	14	557.18	21.88	9	13	566.743	23.53	9	14	96.5496	6.82	3	4	326.159	13.18	5	9	511.126	21.65	8	11	552.498	21.65	7	13	287.492	14.59	6	10	548.524	23.53	9
P30040	ERP29_HUMAN	Endoplasmic reticulum resident protein 29	ERP29	261	28.9752	7.31299	37.16	9	9	159	625.944	37.16	9	16	407.569	33.33	8	11	417.512	30.27	7	12	576.156	34.1	8	14	437.211	33.33	8	12	387.922	26.44	6	9	586.941	37.16	9	14	568.081	37.16	9	13	674.053	33.33	8	16	646.609	33.33	8
Q9NPD8	UBE2T_HUMAN	Ubiquitin-conjugating enzyme E2 T	UBE2T	197	22.5066	7.98682	37.06	7	7	48	151.142	10.66	2	4		0			78.6038	10.66	2	2	103.827	14.21	3	3	88.5134	10.66	2	2	60.987	7.61	2	3	224.739	28.43	5	8	174.815	19.29	4	5	170.818	18.78	4	5	215.907	22.84	5
P53999	TCP4_HUMAN	Activated RNA polymerase II transcriptional coactivator p15	SUB1	127	14.3864	9.59814	37.01	4	4	47	218.697	25.98	3	6	206.75	25.98	3	6	184.41	37.01	4	6	278.28	25.98	3	8	205.062	17.32	2	6	123.577	15.75	2	3	110.411	15.75	2	4	149.179	25.98	3	4	135.559	25.98	3	4		0
P46060	RAGP1_HUMAN	Ran GTPase-activating protein 1	RANGAP1	587	63.5023	4.67822	36.97	19	19	287	948.04	28.96	14	21	861.031	20.95	10	18	942.868	26.58	13	21	967.771	26.92	13	25	899.42	22.66	11	22	888.873	18.23	9	22	1124.89	21.81	11	24	1134.05	18.91	9	26	915.157	20.95	10	22	1304.84	30.66	15
Q12765	SCRN1_HUMAN	Secernin-1	SCRN1	414	46.3525	4.75439	36.96	13	13	131	570.635	18.36	6	14	527.76	21.01	7	11	412.919	20.05	6	9	327.993	14.25	5	8	162.536	12.32	4	4	196.646	16.43	5	6	451.71	13.29	4	10	497.203	19.08	7	12	447.319	21.98	7	11	691.351	31.64	11
P20042	IF2B_HUMAN	Eukaryotic translation initiation factor 2 subunit 2	EIF2S2	333	38.3644	5.79541	36.94	11	11	77	211.888	15.32	4	6	213.153	12.61	4	7	269.823	13.21	4	7	196.619	12.61	4	6	137.423	9.01	3	4	105.396	5.11	2	3	293.911	22.22	6	8	329.016	13.51	4	7	302.052	21.92	7	9	419.762	24.32	7
P30044	PRDX5_HUMAN	Peroxiredoxin-5, mitochondrial	PRDX5	214	22.0725	8.70459	36.92	6	6	42	253.435	22.43	4	7	259.37	14.02	3	6	281.835	17.29	3	5	449.579	36.92	6	10	183.316	11.68	2	3	393.396	28.97	5	9		0			82.8963	8.88	2	2		0
P34897	GLYM_HUMAN	Serine hydroxymethyltransferase, mitochondrial	SHMT2	504	55.9577	8.52881	36.9	16	16	121	926.766	25.6	11	21	418.16	15.87	8	12	387.702	10.12	5	9	407.149	20.24	10	12	170.328	11.31	6	6	236.18	10.32	5	6	421.567	19.64	9	12	283.84	12.1	6	8	307.189	11.71	6	8	388.375	18.25	7
P22695	QCR2_HUMAN	Cytochrome b-c1 complex subunit 2, mitochondrial	UQCRC2	453	48.4129	8.63135	36.87	12	12	124	678.21	28.04	9	15	438.782	26.49	8	13	671.145	25.17	9	15	248.927	15.01	5	6	180.328	10.15	3	4	395.448	21.85	7	9	595.821	22.52	7	11	507.45	20.97	7	10	490.188	24.94	8	11	423.081	32.67	10
Q9NR31	SAR1A_HUMAN	GTP-binding protein SAR1a	SAR1A	198	22.3525	6.68311	36.87	6	6	61	163.909	15.66	3	4	237.622	15.66	3	6	171.788	11.62	2	3		0			185.081	11.62	2	4	230.063	15.66	3	5	300.841	19.7	4	7	276.515	31.31	5	7	282.576	15.66	3	6	259.154	15.66	3
Q14697	GANAB_HUMAN	Neutral alpha-glucosidase AB	GANAB	944	106.807	6.13818	36.76	30	30	454	1581.09	26.48	22	44	1067.64	18.33	15	35	1391.39	21.08	17	39	1084.1	21.4	16	26	944.989	18.01	16	25	1038.35	22.56	18	30	1800.75	24.05	19	42	1201.76	21.4	18	40	1383.68	24.79	21	44	1814.96	28.5	23
P61353	RL27_HUMAN	60S ribosomal protein L27	RPL27	136	15.7877	10.5649	36.76	4	4	58	158.259	30.15	3	7	110.238	21.32	3	6	127.88	30.15	3	5	145.932	30.15	3	7	100.749	14.71	2	5	117.329	21.32	3	7	117.703	14.71	2	6	58.1632	22.06	2	3	80.459	14.71	2	5	65.9089	22.06	2
O94903	PLPHP_HUMAN	Pyridoxal phosphate homeostasis protein	PLPBP	275	30.3246	7.50342	36.73	8	8	50	177.87	8	2	4		0			101.673	8	2	3	308.071	24	6	7	112.624	8	2	2	190.342	8	2	4	176.041	15.64	3	4	145.4	18.55	4	4	181.47	13.82	3	4	363.639	31.27	6
P60953	CDC42_HUMAN	Cell division control protein 42 homolog	CDC42	191	21.245	6.55127	36.65	5	6	68	358.537	32.46	5	9	219.42	26.7	4	6	283.666	23.56	4	7	310.536	32.46	5	7	252.307	16.75	3	6	213.919	10.99	2	4	319.09	26.7	4	6	250.144	23.56	4	6	181.882	23.56	4	5	288.27	36.65	6
P25205	MCM3_HUMAN	DNA replication licensing factor MCM3	MCM3	808	90.924	5.77002	36.63	27	27	245	1223.75	30.2	20	30	953.86	23.76	16	24	837.542	20.05	14	22	675.159	18.19	13	18	729.664	17.57	12	16	698.545	20.17	13	21	871.343	21.91	15	21	614.215	14.98	11	15	792.44	17.45	11	18	871.05	19.93	13
Q13185	CBX3_HUMAN	Chromobox protein homolog 3	CBX3	183	20.7984	5.32568	36.61	5	7	179	871.978	36.61	6	17	511.337	30.05	6	10	491.507	36.61	6	13	485.497	30.05	5	10	554.775	36.61	6	11	687.632	36.61	6	14	687.297	30.05	6	13	955.23	36.61	7	18	1065.78	36.61	6	18	981.481	36.61	7
P62081	RS7_HUMAN	40S ribosomal protein S7	RPS7	194	22.1133	10.0962	36.6	7	7	126	364.803	25.26	6	13	304.755	36.6	7	12	389.442	25.26	6	14	205	36.08	6	9	208.363	24.74	5	8	222.385	24.74	5	8	391.201	25.26	6	13	269.447	24.74	5	9	210.371	20.1	4	7	361.108	25.26	6
O75367	H2AY_HUMAN	Core histone macro-H2A.1	H2AFY	372	39.5925	9.78857	36.56	11	11	85	209.22	17.74	5	6	198.193	16.67	5	8	200.691	13.44	5	9	173.714	13.44	4	6	79.3406	4.84	2	3	95.843	14.52	5	6	419.698	30.38	8	12	219.994	20.7	6	8	120.556	11.83	4	4	156.792	8.06	3
P55795	HNRH2_HUMAN	Heterogeneous nuclear ribonucleoprotein H2	HNRNPH2	449	49.2323	6.30322	36.53	6	11	322		0				0			870.415	15.59	5	18	1843.76	28.51	8	44	1243.24	22.94	7	31	2049.56	28.06	9	44		0				0				0			1420.14	22.94	6
P10768	ESTD_HUMAN	S-formylglutathione hydrolase	ESD	282	31.4425	7.02002	36.52	8	8	145	408.174	31.21	7	15	265.185	14.54	4	8	281.94	13.83	4	10	393.416	28.72	7	13	427.067	17.02	5	14	238.652	21.99	5	9	312.724	24.47	5	12	256.181	14.54	4	10	278.029	14.54	4	9	453.054	24.82	6
Q9Y2X3	NOP58_HUMAN	Nucleolar protein 58	NOP58	529	59.5405	8.92432	36.48	14	14	118	568.309	25.14	10	16	308.208	9.45	4	7	332.008	17.2	7	9	297.643	13.61	5	6	97.1177	6.05	3	3	239.507	9.83	4	6	652.967	24.57	9	14	438.934	15.5	6	8	702.138	26.47	10	16	526.767	18.9	7
P09661	RU2A_HUMAN	U2 small nuclear ribonucleoprotein A'	SNRPA1	255	28.3981	8.6167	36.47	10	10	137	569.346	31.37	8	13	399.99	28.24	7	10	497.324	26.67	7	12	534.963	28.63	8	12	538.201	26.27	7	13	409.602	29.41	8	11	476.079	27.84	6	10	487.878	24.71	6	11	460.981	21.57	6	11	517.392	36.08	8
P62263	RS14_HUMAN	40S ribosomal protein S14	RPS14	151	16.2625	10.0522	36.42	5	5	68	446.437	36.42	5	10	341.849	36.42	5	8	342.665	29.8	3	8	351.804	36.42	4	9	329.358	34.44	4	7	288.073	36.42	4	6	238.337	27.81	3	4	225.49	22.52	3	5	222.022	22.52	3	5		0
P61158	ARP3_HUMAN	Actin-related protein 3	ACTR3	418	47.341	5.88428	36.36	14	14	118	366.131	18.9	7	11	412.093	16.99	7	11	259.186	8.13	3	5	327.891	11.96	5	9	171.322	9.33	4	5	334.002	16.75	7	10	458.819	22.25	7	12	420.561	18.18	7	11	426.063	16.99	7	11	480.432	22.49	9
Q99627	CSN8_HUMAN	COP9 signalosome complex subunit 8	COPS8	209	23.211	5.37646	36.36	5	5	12		0							149.505	23.44	3	3		0								0												0			138.03	12.44	2
Q9UQE7	SMC3_HUMAN	Structural maintenance of chromosomes protein 3	SMC3	1217	141.454	7.18115	36.32	36	36	252	929.418	24.49	24	31	698.387	16.68	18	25	583.541	13.39	14	19	664.734	17.75	18	22	433.88	13.15	14	16	514.235	12.57	13	15	802.017	17.58	19	24	861.565	19.47	20	29	480.094	11.83	13	16	713.977	16.27	16
P36871	PGM1_HUMAN	Phosphoglucomutase-1	PGM1	562	61.4105	6.75635	36.3	17	17	104	392.06	17.62	8	10	463.565	22.06	10	12	239.333	14.59	7	9	415.652	16.01	7	10	366.803	13.35	7	9	151.334	7.83	4	4	557.411	14.06	6	10	401.592	13.52	6	8	179.67	5.69	3	4	437.041	11.03	5
P29401	TKT_HUMAN	Transketolase	TKT	623	67.8347	7.66455	36.28	18	18	264	1166.77	28.73	15	45	964.857	33.39	17	37	834.068	24.4	13	35	535.703	22.31	11	20	244.456	14.77	8	9	369.377	20.06	11	17	650.908	25.68	12	24	524.287	20.22	10	22	541.29	25.84	13	23	260.882	13.48	7
Q96AE4	FUBP1_HUMAN	Far upstream element-binding protein 1	FUBP1	644	67.5185	7.60596	36.18	18	20	338	851.943	23.29	12	22	710.901	21.89	11	18	474.922	19.57	10	14	1963.47	29.66	18	54	1648.57	32.14	16	46	1960.81	28.26	16	53	481.543	14.6	9	16	345.484	11.65	7	11	317.703	13.66	8	13	1207.32	28.73	16
P39687	AN32A_HUMAN	Acidic leucine-rich nuclear phosphoprotein 32 family member A	ANP32A	249	28.5683	4.09424	36.14	5	9	128	521.756	32.13	7	11	383.672	25.7	6	9	516.382	25.7	5	10	522.066	28.92	6	14	240.751	19.28	4	5	551.483	28.92	6	12	306.317	19.28	4	6	307.854	23.69	5	6	235.389	18.47	4	5	584.064	31.73	7
P33991	MCM4_HUMAN	DNA replication licensing factor MCM4	MCM4	863	96.4976	6.7417	36.04	27	27	294	808.051	19.58	16	24	990.599	19.7	14	23	875.654	17.38	14	22	880.538	18.54	13	22	803.813	15.76	12	18	895.384	17.15	13	22	968.927	21.32	15	25	1017.2	16.45	13	26	905.149	19.93	15	24	1294.43	25.14	18
P14550	AK1A1_HUMAN	Aldo-keto reductase family 1 member A1	AKR1A1	325	36.5499	6.78564	36	9	9	54	115.672	14.46	4	4	114.426	10.15	3	4	136.831	10.77	3	3	142.199	11.08	3	3	172.483	6.15	2	4	175.31	12.62	3	4	155.599	14.77	4	6	159.506	10.15	3	4	150.238	13.54	4	5	262.246	19.08	5
Q9UL46	PSME2_HUMAN	Proteasome activator complex subunit 2	PSME2	239	27.3843	5.73193	35.98	9	9	63	356.773	17.15	5	9	90.8837	12.55	3	3	137.157	5.02	2	3	258.851	23.01	4	5	159.162	16.32	4	6	234.321	10.88	3	4		0				0			132.486	8.79	2	3	354.846	23.01	5
Q14974	IMB1_HUMAN	Importin subunit beta-1	KPNB1	876	97.108	4.77979	35.96	24	24	566	2007.55	30.59	20	53	1518.37	25.34	18	48	1631.13	23.17	15	37	1905.85	27.28	17	42	1328.3	23.63	17	36	1632.97	27.05	18	40	1745.88	26.94	17	42	1536.88	26.6	18	38	1692.66	24.77	17	41	2522.66	32.53	20
P13929	ENOB_HUMAN	Beta-enolase	ENO3	434	46.9573	7.7085	35.94	7	12	221	1465.28	28.8	8	24	845.109	28.8	8	14	1074.97	18.66	5	16	698.45	19.59	7	13		0			862.423	33.64	10	18	1475.58	28.8	8	26	1107.61	21.66	7	19	1279.77	31.34	9	20	1681.52	29.72	9
Q13263	TIF1B_HUMAN	Transcription intermediary factor 1-beta	TRIM28	835	88.4934	5.77002	35.93	21	21	447	1678.5	28.14	17	46	1277.5	29.34	15	35	1429.33	20.84	13	38	1612.57	28.14	17	44	1159.83	18.56	12	31	889.553	21.44	13	26	1374.54	27.19	16	35	1074.94	20	13	30	1472.07	19.76	13	38	1662.32	27.19	16
Q14152	EIF3A_HUMAN	Eukaryotic translation initiation factor 3 subunit A	EIF3A	1382	166.468	6.78564	35.89	49	49	684	1864.48	23.88	31	55	1466.37	23.52	29	46	1416.38	20.69	27	44	2382.09	25.47	34	75	1583.01	20.33	27	55	1681.75	15.77	21	51	2119.38	22.36	27	63	1922.32	21.06	27	64	1605.7	22.21	29	58	2036.1	21.13	27
P00387	NB5R3_HUMAN	NADH-cytochrome b5 reductase 3	CYB5R3	301	34.2127	7.59131	35.88	9	9	114	245.371	16.61	4	6	479.307	25.25	6	9	401.803	22.26	5	9	446.666	22.26	5	8	302.919	14.29	4	11	318.015	22.59	6	8	402.699	26.58	6	8	460.116	26.58	6	11	462.793	21.93	5	10	472.868	19.93	4
Q99598	TSNAX_HUMAN	Translin-associated protein X	TSNAX	290	33.0917	6.55127	35.86	8	8	49	163.804	16.9	4	5	61.0124	5.86	2	2	128.432	11.03	3	5	141.328	11.03	3	4	48.3026	5.52	2	2	169.908	14.83	4	5	118.106	10	3	4	182.229	11.03	3	5	160.121	11.03	3	5	185.326	16.55	4
Q969Q0	RL36L_HUMAN	60S ribosomal protein L36a-like	RPL36AL	106	12.4608	10.6528	35.85	4	4	15	126.667	28.3	3	5		0				0			133.917	23.58	3	6	85.2325	28.3	3	4		0				0				0				0
Q16555	DPYL2_HUMAN	Dihydropyrimidinase-related protein 2	DPYSL2	572	62.2546	6.37939	35.84	13	15	143	602.391	18.01	8	15	341.806	11.89	6	13	450.821	16.43	7	15	197.126	10.14	5	8	227.541	7.87	4	7	240.421	11.01	6	10	417.064	11.89	6	13	377.77	14.51	7	13	392.875	18.01	8	12	441.369	19.41	9
P17174	AATC_HUMAN	Aspartate aminotransferase, cytoplasmic	GOT1	413	46.2185	7.00537	35.84	12	12	137	457.79	25.91	9	13	320.684	13.56	5	8	459.124	25.18	9	14	277.393	13.08	5	9	227.282	15.98	5	8	342.62	22.28	8	14	346.781	26.63	9	11	260.508	20.34	8	11	600.999	24.21	8	15	328.243	10.9	4
P60660	MYL6_HUMAN	Myosin light polypeptide 6	MYL6	151	16.9191	4.65283	35.76	5	5	38	140.532	27.15	4	5	228.525	27.15	4	7	135.799	19.87	3	5	218.804	27.15	4	5	336.167	35.76	5	9	238.383	27.15	4	7
O43396	TXNL1_HUMAN	Thioredoxin-like protein 1	TXNL1	289	32.2307	4.95752	35.64	8	8	94	352.637	18.34	5	9	282.734	12.11	3	6	405.335	25.61	6	11	342.777	24.22	6	8	330.475	18.34	5	9	237.829	14.88	3	4	294.949	12.11	3	5	350.362	21.8	5	8	355.298	18.34	5	9	330.747	28.72	6
P20340	RAB6A_HUMAN	Ras-related protein Rab-6A	RAB6A	208	23.5779	5.5415	35.58	5	7	51	159.642	16.35	3	5	128.229	15.38	3	4	168.165	19.71	4	5	114.166	15.38	3	4	77.7658	12.02	2	2		0				0			106.258	12.98	3	4	185.127	18.75	4	5		0
P61088	UBE2N_HUMAN	Ubiquitin-conjugating enzyme E2 N	UBE2N	152	17.127	6.56592	35.53	5	5	35	174.056	13.82	2	4	143.178	19.08	3	4	147.036	28.95	4	4	216.216	35.53	5	7	131.38	21.71	3	5	279.307	35.53	5	9	52.8975	11.84	2	2		0				0
Q9NZI8	IF2B1_HUMAN	Insulin-like growth factor 2 mRNA-binding protein 1	IGF2BP1	577	63.4412	9.20264	35.36	14	16	299	1240.52	21.49	10	26	1106.08	23.92	10	27	1178.84	22.01	10	28	1052.89	28.77	13	27	1017.04	26	12	27	1039	24.78	11	31	981.572	27.38	12	26	862.63	23.05	10	22	698.324	16.64	7	15	937.968	21.14	9
Q08211	DHX9_HUMAN	ATP-dependent RNA helicase A	DHX9	1270	140.869	6.84424	35.35	38	38	658	2888.42	24.8	26	83	2340.13	21.26	25	68	2227.01	26.3	27	68	2550	25.12	27	75	2117.3	19.61	22	65	2547.45	24.72	28	69	1731.22	20.31	23	55	1194.23	13.62	16	39	1253.74	16.22	19	39	1147.18	16.69	19
Q13242	SRSF9_HUMAN	Serine/arginine-rich splicing factor 9	SRSF9	221	25.5264	8.646	35.29	7	8	144	183.806	16.74	4	9	220.747	20.81	5	9	283.289	26.7	6	11	479.354	35.29	8	14	429.943	35.29	8	16	327.443	27.15	6	11	197.291	21.72	5	8	269.838	27.15	6	10	234.883	26.7	6	10	433.24	35.29	8
P49755	TMEDA_HUMAN	Transmembrane emp24 domain-containing protein 10	TMED10	219	24.96	7.44482	35.16	7	7	55	268.571	18.26	4	7	219.698	21.46	4	7	146.353	14.61	3	4	130.285	8.68	2	3	150.073	8.68	2	4	87.8934	8.68	2	2	165.554	13.7	3	5	220.537	13.7	3	6	77.7422	12.33	3	3	334.634	20.09	3
P53618	COPB_HUMAN	Coatomer subunit beta	COPB1	953	107.074	6.04932	35.05	27	27	158	820.869	21.72	17	25	536.292	15.74	13	20	323.348	9.13	7	10	601.473	9.55	8	12	178.895	5.67	5	7	312.026	9.13	7	9	540.026	14.59	12	16	356.521	9.44	8	12	513.899	15.01	11	14	538.102	14.06	12
Q15293	RCN1_HUMAN	Reticulocalbin-1	RCN1	331	38.8662	4.99561	35.05	12	12	89	366.59	19.03	5	7	214.588	17.22	5	8	94.022	9.67	3	3	333.822	16.01	5	7		0			324.4	22.05	8	11	415.493	18.13	6	9	266.111	12.69	5	7	336.667	17.82	6	8	445.95	24.17	6
P62633	CNBP_HUMAN	Cellular nucleic acid-binding protein	CNBP	177	19.4496	7.7085	35.03	5	5	33	156.8	23.73	3	4	189.13	15.25	2	4		0			196.119	28.25	4	5	76.48	15.82	2	2	129.76	23.73	3	4	47.58	11.86	2	2	185.125	15.25	2	4	86.71	14.12	2	3	95.1961	12.43	2
Q14315	FLNC_HUMAN	Filamin-C	FLNC	2725	290.841	5.97314	35.01	65	75	833	3724.98	21.39	46	104	2441.23	18.06	40	75	2706.79	18.57	42	79	2648.79	16.48	35	72	1539.42	12.18	29	47	2292.52	16.18	36	63	1961.52	15.01	33	51	2606.45	19.41	44	83	2210.2	17.21	38	63	2308.49	17.87	39
Q05639	EF1A2_HUMAN	Elongation factor 1-alpha 2	EEF1A2	463	50.4383	9.02686	34.99	2	13	1197	4505.79	33.48	12	142		0				0				0				0				0				0				0				0				0
Q08257	QOR_HUMAN	Quinone oxidoreductase	CRYZ	329	35.1845	8.44092	34.95	9	9	61	237.729	24.92	7	11	159.281	13.37	4	6	186.653	25.53	6	7	84.7927	8.21	3	4	114.843	10.33	3	4	109.767	12.16	3	4	165.433	14.89	5	6	82.5195	6.08	2	3	140.405	15.5	4	5	154.951	19.76	5
P11940	PABP1_HUMAN	Polyadenylate-binding protein 1	PABPC1	636	70.6259	9.49561	34.91	15	22	447	1685.11	32.86	19	44	1813.45	31.76	18	52	1509.38	30.97	19	41	1083.94	30.03	17	33	1300.97	24.21	15	34	1243.44	24.21	15	33	1322.92	26.89	15	34	1317.09	26.89	16	38	1251.8	25.94	14	35	1518.06	29.56	17
P63000	RAC1_HUMAN	Ras-related C3 botulinum toxin substrate 1	RAC1	192	21.4362	8.49951	34.9	6	7	100	269.228	22.92	5	8	373.322	27.6	6	11	316.848	30.21	6	9	160.758	22.4	4	5	185.441	15.1	3	5	207.528	21.35	4	6	318.383	29.69	5	9	326.605	30.21	6	10	320.512	34.9	7	11	266.392	27.6	6
O95336	6PGL_HUMAN	6-phosphogluconolactonase	PGLS	258	27.5296	6.04932	34.88	7	7	39	76.15	10.47	2	2	50.23	10.47	2	2	54.1229	10.47	2	2	114.574	17.05	4	4	104.53	10.47	2	3	108.543	10.47	2	3		0			102.37	9.69	2	3	71.64	10.47	2	2	296.882	25.97	5
Q9UJZ1	STML2_HUMAN	Stomatin-like protein 2, mitochondrial	STOML2	356	38.5102	7.38623	34.83	10	10	98	518.744	28.37	7	11	247.631	21.91	6	9	422.227	23.6	6	9	194.618	13.48	3	4		0			216.814	17.7	5	6	467.039	31.46	8	12	217.301	13.48	4	6	230.232	17.7	5	6	535.365	27.25	8
Q6ZMU5	TRI72_HUMAN	Tripartite motif-containing protein 72	TRIM72	477	52.697	6.48096	34.8	14	14	156	732.886	23.9	10	17	470.085	17.82	7	11	488.392	21.59	9	11	465.9	16.98	7	10	229.51	12.79	6	7	470.215	19.71	8	10	736.92	25.79	10	15	576.639	23.48	10	14	920.294	23.9	10	20	715.269	23.06	9
Q9Y2R9	RT07_HUMAN	28S ribosomal protein S7, mitochondrial	MRPS7	242	28.116	9.99365	34.71	7	7	30		0								0			71.3806	10.74	2	3		0				0			104.126	15.29	3	4	66.7544	15.29	3	3		0			316.704	29.34	6
P83916	CBX1_HUMAN	Chromobox protein homolog 1	CBX1	185	21.4046	4.93213	34.59	5	6	95	459.891	18.92	3	9	262.423	28.11	4	6	208.208	18.92	3	6	435.222	27.57	4	9	323.146	18.92	3	6	357.677	18.92	3	8	214.271	18.92	3	5	756.739	28.11	5	13	714.006	25.41	4	11	404.634	34.59	5
P37108	SRP14_HUMAN	Signal recognition particle 14 kDa protein	SRP14	136	14.5608	10.0376	34.56	4	4	25	195.725	34.56	4	5	164.38	25	3	4		0			222.159	27.21	3	5	229.058	25	3	6	189.52	34.56	4	5
Q5RKV6	EXOS6_HUMAN	Exosome complex component MTR3	EXOSC6	272	28.2177	6.27783	34.56	7	7	57	214.941	18.75	4	6		0			192.407	16.18	4	5	242.288	13.24	3	5	168.595	17.28	4	5	174.795	9.93	2	4	136.797	18.75	4	5	253.659	18.75	4	6	194.577	22.06	4	6	118.693	9.93	2
P38606	VATA_HUMAN	V-type proton ATPase catalytic subunit A	ATP6V1A	617	68.2605	5.51611	34.52	17	17	100	298.196	11.67	7	12	244.57	13.45	7	7	246.712	13.29	7	10	111.838	10.21	5	5	130.811	10.53	5	6	125.358	5.35	3	5	419.336	24.15	12	17	172.12	7.78	5	7	253.185	11.51	7	10	140.489	8.43	5
Q7L0Y3	TM10C_HUMAN	tRNA methyltransferase 10 homolog C	TRMT10C	403	47.3166	9.36377	34.49	12	12	52	156.09	12.41	4	5	99.895	5.21	2	3	112.653	5.21	2	3	48.29	4.71	2	2					80.3557	5.21	2	2	184.715	10.92	4	6	96.5976	6.95	3	4	98.1865	4.47	2	4	319.61	23.08	7
P63027	VAMP2_HUMAN	Vesicle-associated membrane protein 2	VAMP2	116	12.6547	8.1333	34.48	3	3	8		0				0				0			82.9648	20.69	2	3					143.69	20.69	2	3					85.7787	19.83	2	2		0				0
P52292	IMA1_HUMAN	Importin subunit alpha-1	KPNA2	529	57.8259	5.40186	34.4	15	15	154	689.322	21.36	8	14	508.107	16.64	8	13	820.148	26.09	10	17	468.91	18.53	7	9	368.09	14.74	6	9	512.365	19.85	8	12	554.047	20.98	8	11	500.181	16.26	6	10	692.161	19.66	7	12	743.11	25.14	11
O94760	DDAH1_HUMAN	N(G),N(G)-dimethylarginine dimethylaminohydrolase 1	DDAH1	285	31.1019	5.80811	34.39	8	8	48	164.267	14.74	4	5	133.452	10.53	3	4	134.07	7.72	2	4		0			121.633	7.02	2	3	179.391	11.23	3	5	117.993	7.72	2	3	120.516	6.32	2	3	225.411	16.14	4	6	123.107	7.72	2
Q9Y6E2	BZW2_HUMAN	Basic leucine zipper and W2 domain-containing protein 2	BZW2	419	48.132	6.68311	34.37	13	14	114	286.58	10.26	5	8	295.145	14.08	7	11	268.808	12.17	6	9	238.076	12.41	6	9		0			455.016	17.18	7	12	326.336	12.17	6	9	265.971	10.74	5	9	306.621	13.37	6	10	372.962	21.96	9
Q9UHX1	PUF60_HUMAN	Poly(U)-binding-splicing factor PUF60	PUF60	559	59.8376	5.2876	34.35	15	15	55	418.49	18.6	9	12	302.998	14.67	8	9	309.234	18.96	7	9	155.147	9.3	4	5	59.1291	3.22	2	2	87.09	4.65	2	3	250.717	11.09	6	10	94.2367	7.16	3	3	36.9909	4.11	2	2		0
P11586	C1TC_HUMAN	C-1-tetrahydrofolate synthase, cytoplasmic	MTHFD1	935	101.495	7.29834	34.33	29	29	244	977.056	17.43	14	22	717.68	14.87	13	19	616.795	14.12	14	16	537.994	13.69	11	13	644.483	14.65	12	18	916.271	15.08	14	23	945.857	19.04	16	25	864.657	11.87	11	18	823.179	17.43	16	23	952.252	24.06	19
Q99439	CNN2_HUMAN	Calponin-2	CNN2	309	33.6753	7.32764	34.3	7	8	101	263.021	19.42	5	8		0			368.623	12.3	3	9	384.024	21.36	5	12	268.039	11.33	3	6	338.461	17.15	4	10	211.836	11.33	3	8		0			264.776	15.86	4	8	358.024	24.27	6
P13693	TCTP_HUMAN	Translationally-controlled tumor protein	TPT1	172	19.5826	4.93213	34.3	5	5	197	468.516	34.3	5	17	314.757	34.3	5	11	432.581	34.3	5	14	563.786	34.3	5	17	402.615	26.74	4	14	520.562	34.3	5	16	480.494	34.3	5	13	604.321	34.3	5	18	522.394	34.3	5	17	580.538	34.3	5
P27824	CALX_HUMAN	Calnexin	CANX	592	67.5259	4.60205	34.29	23	23	734	2483.21	28.38	17	69	1788.67	26.01	15	54	2271.91	27.53	15	63	1289.75	27.03	16	38	1915.29	21.62	13	47	1625.09	25.51	14	45	2662.88	25.34	15	73	2501.49	27.2	16	61	2626.83	27.36	16	73	2913.47	30.24	17
P82979	SARNP_HUMAN	SAP domain-containing ribonucleoprotein	SARNP	210	23.6564	6.41748	34.29	6	6	88	460.231	27.62	5	11	94.8506	13.81	3	3	213.916	22.86	4	5	314.711	27.62	5	9	126.888	18.1	3	4	214.678	18.57	4	7	266.5	23.33	4	6	289.75	27.62	5	8	354.896	22.86	4	9	409.467	27.62	5
Q92688	AN32B_HUMAN	Acidic leucine-rich nuclear phosphoprotein 32 family member B	ANP32B	251	28.7703	4.05615	34.26	4	9	180	622.318	31.47	8	16	391.325	31.47	8	12	533.828	28.29	7	13	509.191	31.47	8	14	315.781	27.89	6	10	616.349	31.47	7	15	492.964	28.29	6	13	537.02	31.47	8	17	502.938	26.29	6	13	566.121	34.26	8
Q7L2H7	EIF3M_HUMAN	Eukaryotic translation initiation factor 3 subunit M	EIF3M	374	42.4758	5.63037	34.22	10	10	44	401.091	27.01	7	10	158.33	13.9	4	5	236.561	15.51	4	5						0				0			69.84	5.61	2	2	194.01	10.7	3	4	105.649	5.61	2	3	186.029	15.51	4
O00303	EIF3F_HUMAN	Eukaryotic translation initiation factor 3 subunit F	EIF3F	357	37.5402	5.45264	34.17	10	10	161	682.564	26.61	8	17	456.566	26.05	7	9	659.471	26.33	8	16	548.941	26.33	8	15	393.409	24.65	8	13	625.25	26.33	8	16	647.007	28.85	9	15	603.279	29.97	9	13	410.011	24.09	7	11	553.145	20.73	6
P13984	T2FB_HUMAN	General transcription factor IIF subunit 2	GTF2F2	249	28.3628	9.23193	34.14	9	9	56	250.501	20.08	5	6	92.3297	7.63	2	2	131.596	13.65	3	4	132.125	15.26	4	4	90.1286	14.06	4	5	188.904	12.05	3	4	167.881	16.87	4	5	235.518	19.28	5	6	88.8936	15.66	4	4	195.365	11.24	3
Q9NR30	DDX21_HUMAN	Nucleolar RNA helicase 2	DDX21	783	87.2904	9.27588	34.1	20	22	315	1116.05	22.48	15	34	1059.18	22.99	16	30	1145.53	22.99	16	32	795.67	17.24	12	24	554.348	13.03	9	20	816.273	22.48	15	28	680.747	14.43	10	20	755.292	19.28	13	25	821.887	22.22	15	26	974.458	20.31	13
P02786	TFR1_HUMAN	Transferrin receptor protein 1	TFRC	760	84.8179	6.60986	34.08	22	22	277	1301.22	31.18	20	38	1118.2	20.26	14	33	1247.52	23.55	16	35	556.509	13.42	9	18	430.51	11.32	8	13	668.335	17.24	11	18	747.691	20.13	13	21	822.243	16.71	11	22	935.162	13.42	9	22	700.426	18.03	12
P11177	ODPB_HUMAN	Pyruvate dehydrogenase E1 component subunit beta, mitochondrial	PDHB	359	39.208	6.65381	33.98	9	9	53	320.548	16.43	4	6	255.527	21.73	6	7	396.394	22.84	6	8	107.708	7.52	2	2		0			174.261	11.98	3	4	114.062	7.52	2	2	120.147	7.52	2	2	265.455	11.98	3	5	293.293	27.3	7
P60891	PRPS1_HUMAN	Ribose-phosphate pyrophosphokinase 1	PRPS1	318	34.8119	6.97607	33.96	4	8	67	330.106	30.19	7	11		0			334.055	33.96	8	13	140.913	11.32	3	4		0			102.517	6.6	2	3		0			100.682	13.21	3	4	209.165	21.38	5	7		0
P51572	BAP31_HUMAN	B-cell receptor-associated protein 31	BCAP31	246	27.974	8.44092	33.74	7	7	34	105.29	15.04	4	5	79.6507	11.38	3	3		0			74.8937	7.32	2	3		0				0			123.203	11.38	2	2	86.98	15.45	3	4		0			201.021	21.54	4
P22314	UBA1_HUMAN	Ubiquitin-like modifier-activating enzyme 1	UBA1	1058	117.774	5.75732	33.74	25	25	490	1955.41	22.02	17	46	1507.76	19.57	16	35	1831.05	23.06	18	41	1583.49	23.06	18	35	1280.96	21.36	16	27	1421.2	24.76	19	30	2075.2	27.69	21	46	1728.84	20.7	16	40	1947.09	23.35	18	43	1996.87	22.78	18
O96000	NDUBA_HUMAN	NADH dehydrogenase [ubiquinone] 1 beta subcomplex subunit 10	NDUFB10	172	20.7632	8.48486	33.72	5	5	21		0																				0			140.236	12.21	2	3	163.175	27.33	4	5					119.439	26.74	4
P54577	SYYC_HUMAN	Tyrosine--tRNA ligase, cytoplasmic	YARS	528	59.1061	7.04932	33.71	17	17	146	466.884	20.27	10	16	311.002	19.7	11	13	445.113	24.24	12	18	349.4	17.23	9	12	357.536	18.18	10	14	212.308	13.83	8	9	385.584	18.37	10	13	413.841	13.26	7	12	289.785	9.66	6	10	293.311	14.58	8
Q6NVY1	HIBCH_HUMAN	3-hydroxyisobutyryl-CoA hydrolase, mitochondrial	HIBCH	386	43.4544	8.19189	33.68	12	12	110	371.857	20.98	8	11	378.816	21.5	8	10	191.07	10.1	4	6	278.858	13.21	5	9	211.558	12.95	5	7	221.27	12.69	5	7	370.546	24.87	9	11	316.145	21.5	8	10	286.936	16.32	6	8	559.964	18.91	7
Q01518	CAP1_HUMAN	Adenylyl cyclase-associated protein 1	CAP1	475	51.8687	8.06006	33.68	13	14	96	591.955	20.42	8	15	439.875	17.05	7	9	375.508	20.84	8	10	273.053	17.68	7	8	257.224	5.26	2	5	231.311	9.68	4	6	416.935	20.21	9	12	273.451	14.53	6	8	351.19	22.11	8	9	309.393	13.05	5
Q14683	SMC1A_HUMAN	Structural maintenance of chromosomes protein 1A	SMC1A	1233	143.144	7.63525	33.66	37	37	210	538.906	11.92	14	17	421.807	9.33	11	15	499.396	14.03	16	20	345.655	10.46	13	14	230.491	7.3	9	12	493.629	12.49	14	19	589.393	18.65	21	25	452.803	11.35	13	18	496.918	12.65	14	16	539.755	15.09	16
P26641	EF1G_HUMAN	Elongation factor 1-gamma	EEF1G	437	50.0871	6.66846	33.64	16	16	403	1633.41	27.46	13	40	1209.02	31.58	14	32	1464.57	25.63	12	36	1155.47	29.29	14	34	795.791	13.96	6	18	1173.2	25.63	12	27	1370.59	25.63	12	38	1253.72	23.11	12	32	1547.51	23.8	11	36	1807.73	31.12	15
Q9Y678	COPG1_HUMAN	Coatomer subunit gamma-1	COPG1	874	97.6555	5.46533	33.64	22	23	116	641.991	17.05	12	15	296.645	9.15	7	9	373.367	11.21	9	13	412.692	7.78	5	10	161.627	5.95	5	5	222.897	5.38	4	5	573.595	12.13	8	13	347.163	8.47	6	9	368.083	11.56	7	9	467.375	12.59	8
Q13162	PRDX4_HUMAN	Peroxiredoxin-4	PRDX4	271	30.5208	6.29053	33.58	6	8	103	304.268	22.14	6	9	171.006	10.7	3	5	304.848	20.66	5	9	205.279	15.5	4	7	204.758	10.7	3	5	212.296	15.87	4	6	274.871	23.99	6	9	327.991	16.97	4	9	315.834	20.3	5	9	452.116	27.68	6
Q96FW1	OTUB1_HUMAN	Ubiquitin thioesterase OTUB1	OTUB1	271	31.2644	4.94482	33.58	8	8	77	228.248	16.24	4	6	255.604	11.44	3	5	358.054	16.97	4	6	249.074	29.15	7	7	245.188	16.24	4	6	186.583	10.7	3	4	345.872	18.82	4	8	241.01	7.75	2	5	171.058	7.75	2	4	456.097	29.89	7
P09874	PARP1_HUMAN	Poly [ADP-ribose] polymerase 1	PARP1	1014	113.012	8.88037	33.43	29	29	437	1886.3	26.13	22	56	1439.82	21.6	18	37	1541.04	20.51	17	41	1391.18	17.36	15	35	803.196	16.67	14	22	1142.46	20.51	17	30	1416.72	19.33	16	40	1241.38	20.61	18	38	1307.28	16.77	14	32	1812.98	19.33	16
P25325	THTM_HUMAN	3-mercaptopyruvate sulfurtransferase	MPST	297	33.1576	6.59521	33.33	8	8	49	165.207	11.45	3	4		0			157.398	11.45	3	4	235.042	12.79	3	5		0			161.154	10.77	3	6	179.396	19.19	5	6	128.204	11.11	3	5	54.9149	6.73	2	2	227.774	12.12	3
Q13596	SNX1_HUMAN	Sorting nexin-1	SNX1	522	59.0331	5.14795	33.33	13	15	124	346.028	12.26	6	9	204.361	13.6	6	7	210.871	13.22	6	6	313.049	14.56	7	9	287.912	14.94	7	9	310.026	9.96	5	8	499.85	19.35	9	15	714.541	24.33	11	17	502.973	22.03	10	14	306.234	15.9	7
Q86UP2	KTN1_HUMAN	Kinectin	KTN1	1357	156.179	5.64307	33.24	40	40	206	404.656	9.29	12	16	367.709	11.57	14	14	318.111	7.37	9	11	503.999	10.54	14	17	277.24	7.66	11	13	439.916	8.47	11	15	585.235	12.82	16	20	446.357	10.54	14	18	524.667	10.1	13	18	741.903	14.3	18
Q9BRX8	PXL2A_HUMAN	Peroxiredoxin-like 2A	PRXL2A	229	25.7474	8.83643	33.19	7	7	53	330.234	20.52	4	6	277.473	18.78	4	5	357.048	13.97	3	6		0				0			201.235	10.04	2	3	369.312	16.59	3	7	236.315	13.54	3	5	164.101	11.35	2	3	322.136	20.09	4
Q14011	CIRBP_HUMAN	Cold-inducible RNA-binding protein	CIRBP	172	18.6367	9.51025	33.14	4	4	44	201.05	20.93	3	5	111.34	14.53	2	2	206.9	20.93	3	4	439.298	33.14	4	7	333.803	20.93	3	6	363.217	20.93	3	6					183.66	12.79	2	4	227.31	20.93	3	5	163.82	12.79	2
Q9NPD3	EXOS4_HUMAN	Exosome complex component RRP41	EXOSC4	245	26.3665	6.52197	33.06	6	6	34	113.872	8.98	2	3	134.725	11.84	2	2	185.411	21.22	4	6	155.348	18.37	3	4	146.847	8.98	2	3		0			167.05	15.92	3	5	153.984	8.98	2	3		0			117.759	14.69	3
Q9BUP0	EFHD1_HUMAN	EF-hand domain-containing protein D1	EFHD1	239	26.9108	5.38916	33.05	5	7	40	212.344	19.25	4	6		0							129.754	15.48	3	3		0				0				0			126.331	15.9	3	3	61.4919	13.39	3	3	179.715	17.15	4
P61758	PFD3_HUMAN	Prefoldin subunit 3	VBP1	197	22.6434	7.10791	32.99	6	6	14		0				0				0																0				0				0			190.844	12.18	2
O75340	PDCD6_HUMAN	Programmed cell death protein 6	PDCD6	191	21.8548	5.40186	32.98	6	6	15		0			137.045	11.52	2	3		0			96.2645	11.52	2	2	191.618	16.75	3	4		0								0							94.2585	21.47	4
Q00839	HNRPU_HUMAN	Heterogeneous nuclear ribonucleoprotein U	HNRNPU	825	90.528	5.99854	32.97	22	22	903	2493.79	22.55	15	71	2131.98	21.45	14	53	2297.98	21.45	14	63	4809.47	32.97	22	122	3990.06	28.73	17	102	5609.67	32.85	21	136	1706.3	22.67	14	45	1772.02	16.12	12	47	1796.03	15.64	12	47	3003.38	24.12	16
O60664	PLIN3_HUMAN	Perilipin-3	PLIN3	434	47.0459	5.43994	32.95	10	10	62	899.824	29.72	9	18	379.821	22.81	7	8	398.273	11.98	4	6	813.006	28.8	9	15	164.219	10.14	3	3	726.716	22.12	7	12														0
O14929	HAT1_HUMAN	Histone acetyltransferase type B catalytic subunit	HAT1	419	49.4808	5.69385	32.94	10	10	82	741.351	29.36	9	14	594.152	21	7	10	441.276	15.51	5	8	117.87	6.92	2	2	113.255	7.16	3	3	540.706	19.09	6	9	496.603	20.29	6	9	436.997	16.71	6	8	394.636	14.8	5	8	125.401	7.16	3
Q99436	PSB7_HUMAN	Proteasome subunit beta type-7	PSMB7	277	29.9462	7.6792	32.85	7	7	98	437.882	25.99	6	13	160.496	14.44	3	5	368.968	18.77	5	11	201.975	10.83	3	5	152.753	11.91	3	4	414.365	25.99	6	11	186.467	18.41	4	7	387.351	25.99	6	9	219.671	10.83	3	6	386.167	22.38	5
Q92499	DDX1_HUMAN	ATP-dependent RNA helicase DDX1	DDX1	740	82.3798	7.2251	32.84	20	20	112	384.608	14.86	9	13	344.131	8.92	6	12	372.974	11.76	8	13	294.922	14.86	9	11	209.738	8.92	7	9	121.351	8.51	6	6	291.568	12.16	8	11	228.19	7.03	5	8	227.075	7.7	5	9	195.059	6.35	4
Q13200	PSMD2_HUMAN	26S proteasome non-ATPase regulatory subunit 2	PSMD2	908	100.136	5.19873	32.82	23	23	270	947.287	19.38	14	28	679.357	17.4	14	22	679.062	20.15	14	21	659.399	19.6	13	24	463.485	15.64	12	17	467.297	10.35	7	13	915.256	25	16	29	559.748	13.77	11	18	964.674	19.38	14	28	597.239	15.64	11
P62899	RL31_HUMAN	60S ribosomal protein L31	RPL31	125	14.4539	10.5356	32.8	4	4	44	237.193	24.8	3	5	213.779	18.4	2	4	172.588	18.4	2	4	173.679	18.4	2	4	275.85	26.4	3	5	267.691	24.8	3	6	255.667	18.4	2	5	195.683	18.4	2	4	193.463	18.4	2	4		0
Q9NRV9	HEBP1_HUMAN	Heme-binding protein 1	HEBP1	189	21.0835	5.79541	32.8	5	5	17		0							89.54	10.58	2	2		0												0			80.4464	11.11	2	2	53.3841	13.76	2	2	125.581	13.23	2
P24752	THIL_HUMAN	Acetyl-CoA acetyltransferase, mitochondrial	ACAT1	427	45.1706	8.85107	32.79	12	12	122	702.81	22.01	8	15	467.238	19.91	7	12	315.445	16.63	5	7	390.605	18.03	6	10	149.855	11.24	4	4	413.315	22.01	8	10	513.796	22.01	8	12	459.603	18.03	7	11	391.492	20.14	7	10	529.813	22.25	9
Q9BY77	PDIP3_HUMAN	Polymerase delta-interacting protein 3	POLDIP3	421	46.0605	9.99365	32.78	10	10	32	103.727	10.93	3	3		0			67.3438	6.18	2	2	195.042	11.16	4	6		0			146.317	10.93	3	3	88.8208	8.55	3	3						0			275.107	17.34	5
P07954	FUMH_HUMAN	Fumarate hydratase, mitochondrial	FH	510	54.6022	8.76318	32.75	13	13	113	362.515	11.57	4	6	321.693	13.53	5	7	461.138	19.41	7	11	387.201	18.63	8	11	261.393	8.04	3	5	322.127	18.63	8	11	403.359	15.29	6	7	361.46	17.65	7	9	519.465	20.2	8	14	476.321	27.45	9
Q15149	PLEC_HUMAN	Plectin	PLEC	4684	531.466	5.96045	32.66	141	142	1104	4700.81	22.74	99	150	4151.88	19.34	85	137	3716.97	19.9	87	127	1990.52	13.02	58	84	1831.53	11.19	52	65	2457.3	14.56	66	91	2489.47	13.51	60	86	2656.25	13.75	63	98	2433.56	13.68	62	88	1739.03	9.37	41
P00367	DHE3_HUMAN	Glutamate dehydrogenase 1, mitochondrial	GLUD1	558	61.3592	7.79639	32.62	15	15	92	291.624	11.29	6	10	119.276	4.66	3	4	186.524	9.86	5	6	199.633	16.67	8	9	180.077	6.27	4	6	160.926	6.99	4	7	196.604	8.42	5	6	295.893	12.01	6	9	300.981	17.03	9	12	193.632	6.81	4
Q9Y3C1	NOP16_HUMAN	Nucleolar protein 16	NOP16	178	21.1751	9.93506	32.58	6	6	22						0				0				0							72.4051	14.61	3	3	113.415	18.54	3	4	111.513	10.67	2	4		0			133.408	22.47	4
P25789	PSA4_HUMAN	Proteasome subunit alpha type-4	PSMA4	261	29.4652	7.72314	32.57	8	8	88	388.638	31.8	7	10	149.439	16.86	4	4	345.346	23.37	7	11	318.639	16.48	4	7	216.387	19.92	5	6	315.566	16.48	4	8	290.571	19.92	5	7	244.662	19.92	5	7	354.324	19.92	5	8	260.239	19.16	5
P46778	RL21_HUMAN	60S ribosomal protein L21	RPL21	160	18.5531	10.4917	32.5	4	4	90	331.98	27.5	3	9	278.322	27.5	3	6	284.523	27.5	3	8	269.759	16.25	2	5	175.251	21.25	3	6	305.624	27.5	3	7	345.365	32.5	4	8	310.417	21.25	3	7	390.079	32.5	4	11	304.759	21.25	3
P24534	EF1B_HUMAN	Elongation factor 1-beta	EEF1B2	225	24.7483	4.66553	32.44	5	5	88	587.527	24.44	4	10	468.413	20.44	3	7	379.835	12.44	2	4	485.978	28.44	4	8	362.682	24.44	4	6	654.739	32.44	5	11	360.814	22.67	3	5	492.775	20.44	3	6	245.083	12.44	2	3	568.397	28.44	4
Q15029	U5S1_HUMAN	116 kDa U5 small nuclear ribonucleoprotein component	EFTUD2	972	109.366	4.99561	32.41	24	25	146	553.982	13.17	11	19	703.894	16.36	14	26	414.726	11.73	10	13	139.823	3.6	3	4	352.435	6.58	6	12	311.28	9.77	8	11	237.773	9.67	8	8	294.519	7.92	7	11	435.406	13.99	11	13	170.516	5.97	5
Q99848	EBP2_HUMAN	Probable rRNA-processing protein EBP2	EBNA1BP2	306	34.8304	10.0962	32.35	8	8	34	68.6484	6.21	2	2		0				0				0				0			50.9151	6.86	2	2	151.36	23.53	5	5		0			121.039	14.38	4	7	265.302	26.8	6
Q15046	SYK_HUMAN	Lysine--tRNA ligase	KARS	597	68.0046	6.354	32.33	19	19	112	273.702	15.91	10	13	243.983	13.4	8	9	116.351	5.19	3	4	177.432	9.21	5	7	181.102	14.07	7	8	198.521	7.37	5	7	285.51	19.1	10	11	277.572	15.58	9	11	188.052	10.39	7	8	498.218	21.44	12
P55884	EIF3B_HUMAN	Eukaryotic translation initiation factor 3 subunit B	EIF3B	814	92.4238	4.99561	32.31	26	26	337	1962.74	22.48	18	52	1003.54	20.52	18	33	1102.74	23.22	18	38	601.62	17.57	13	19	736.682	12.65	10	19	757.15	17.81	13	22	928.071	19.66	15	28	835	18.43	14	25	890.523	20.76	16	31	690.102	15.97	12
Q15005	SPCS2_HUMAN	Signal peptidase complex subunit 2	SPCS2	226	24.9867	8.47021	32.3	6	6	25	112.547	7.52	2	4	140.018	24.34	5	6	80.0667	7.52	2	3		0				0				0			127.25	19.03	4	5		0				0			56.0468	7.08	2
P27144	KAD4_HUMAN	Adenylate kinase 4, mitochondrial	AK4	223	25.2522	8.39697	32.29	6	6	28	65.6499	8.97	2	3		0				0				0				0				0			115.82	13.9	3	5	98.272	8.97	2	4	116.973	8.97	2	4	93.6991	28.25	5
Q9NX63	MIC19_HUMAN	MICOS complex subunit MIC19	CHCHD3	227	26.1362	8.27979	32.16	8	8	85	472.852	32.16	7	10	299.847	14.98	3	7	281.062	11.45	2	4	303.418	19.38	5	6		0			213.927	14.98	3	4	335.946	14.98	3	7	393.427	24.67	5	8	364.809	31.72	6	8	546.601	21.15	5
Q9UBQ5	EIF3K_HUMAN	Eukaryotic translation initiation factor 3 subunit K	EIF3K	218	25.0434	4.93213	32.11	5	5	41	260.282	18.81	3	4	169.211	12.39	2	3	162.208	11.47	2	3	167.022	12.39	2	3	161.185	12.39	2	3	147.111	11.93	2	3	113.823	11.93	2	3	134.063	17.89	3	4	156.368	12.39	2	3	310.607	18.81	3
Q9BTT0	AN32E_HUMAN	Acidic leucine-rich nuclear phosphoprotein 32 family member E	ANP32E	268	30.6738	3.85303	32.09	8	8	39	241.487	17.16	4	6		0			131.634	12.69	4	4	486.402	23.13	5	9	153.492	15.67	3	3		0				0				0							574.744	22.39	5
O43615	TIM44_HUMAN	Mitochondrial import inner membrane translocase subunit TIM44	TIMM44	452	51.3235	8.32373	32.08	16	16	113	666.456	26.55	12	17	365.51	14.16	7	9	314.53	14.82	6	8	278.053	11.28	5	8	84.5687	5.09	2	2	334.785	13.05	5	7	459.891	19.25	8	10	398.864	14.38	6	9	228.875	14.16	6	8	487.244	19.91	8
Q16352	AINX_HUMAN	Alpha-internexin	INA	499	55.3574	5.40186	32.06	14	15	228	700.784	21.64	11	25	445.83	16.23	7	15	525.438	11.22	6	16	588.67	21.24	10	20	498.7	9.82	5	18	511.16	12.83	7	18	658.615	24.45	11	21	609.963	16.43	8	19	494.487	14.63	8	20	650.691	20.64	10
O00422	SAP18_HUMAN	Histone deacetylase complex subunit SAP18	SAP18	153	17.55	9.34912	32.03	3	3	7		0				0							242.68	32.03	3	5		0			106.191	22.88	2	2		0												0
P55209	NP1L1_HUMAN	Nucleosome assembly protein 1-like 1	NAP1L1	391	45.3459	4.4624	31.97	9	10	160	537.672	17.65	7	17	460.563	17.39	6	12	503.926	13.04	6	12	413.021	19.18	6	12	313.77	14.32	4	7	321.791	14.32	4	9	467.226	24.81	7	14	515.903	22.51	8	17	560.639	17.65	7	16	476.12	17.39	6
Q9Y5K5	UCHL5_HUMAN	Ubiquitin carboxyl-terminal hydrolase isozyme L5	UCHL5	329	37.583	5.32568	31.91	10	10	74	215.288	17.93	5	7	196.165	13.68	5	6	231.358	19.45	6	6	173.718	12.77	4	5	186.319	10.33	4	6	174.528	16.41	5	7	177.898	9.12	3	4	197.647	13.68	5	7	242.709	14.59	4	5	199.338	18.24	6
O75821	EIF3G_HUMAN	Eukaryotic translation initiation factor 3 subunit G	EIF3G	320	35.5889	6.12549	31.87	8	8	96	390.869	24.69	6	11	261.143	20.63	5	8	361.159	21.25	6	9	282.791	19.06	6	8	211.404	11.25	3	5	281.658	11.88	4	8	339.367	20.63	5	9	208.146	12.19	3	6	170.991	19.06	4	4	346.96	16.88	5
P83731	RL24_HUMAN	60S ribosomal protein L24	RPL24	157	17.7679	11.2534	31.85	6	6	127	496.334	30.57	5	12	354.532	31.85	5	9	372.569	30.57	5	9	403.307	30.57	5	11	343.149	31.85	6	9	445.773	30.57	5	11	308.583	25.48	4	7	341.692	30.57	5	10	443.786	31.85	6	12	387.455	31.85	6
P14314	GLU2B_HUMAN	Glucosidase 2 subunit beta	PRKCSH	528	59.3878	4.41162	31.82	16	16	394	1540.32	19.89	10	38	1330.84	19.7	9	33	1219.51	19.89	10	28	795.603	21.78	9	18	914.131	20.45	8	18	1109.09	28.6	12	27	1448.34	27.46	12	35	1440.52	23.86	11	35	1769.62	31.82	16	46	1435.42	19.7	9
Q15084	PDIA6_HUMAN	Protein disulfide-isomerase A6	PDIA6	440	48.0913	5.08447	31.82	11	11	265	1320.63	21.14	7	27	956.51	17.73	6	20	1213.39	21.14	7	20	1141.86	21.14	7	20	853.884	21.14	7	21	1073.59	23.86	8	19	1433.05	26.14	9	27	1061.41	23.86	8	18	1206.51	21.14	7	21	1418.93	25	8
P26373	RL13_HUMAN	60S ribosomal protein L13	RPL13	211	24.2465	11.6489	31.75	7	7	230	789.159	28.44	6	24	657.438	27.49	6	20	871.521	24.17	5	27	830.151	28.44	6	23	607.97	24.17	5	17	475.596	18.96	4	15	536.261	27.49	6	15	697.461	27.49	6	19	540.686	28.44	6	17	544.26	24.17	5
P62318	SMD3_HUMAN	Small nuclear ribonucleoprotein Sm D3	SNRPD3	126	13.9073	10.3159	31.75	3	3	32	191.212	31.75	3	6	175.293	31.75	3	4	205.918	15.08	2	5	161.839	31.75	3	6	149.268	15.08	2	6	158.628	15.08	2	5		0				0				0
P13010	XRCC5_HUMAN	X-ray repair cross-complementing protein 5	XRCC5	732	82.6523	5.80811	31.69	22	22	324	1764.61	22.4	16	47	1350.92	26.64	18	37	1502.1	24.73	18	41	964.477	18.85	11	26	876.084	12.43	8	20	987.461	17.49	11	27	934.772	15.57	12	23	1162.99	14.34	11	26	1017.38	14.62	11	24	765.88	17.76	12
O75947	ATP5H_HUMAN	ATP synthase subunit d, mitochondrial	ATP5PD	161	18.4795	5.30029	31.68	4	4	12		0			87.1356	21.74	3	3		0			54.1773	15.53	2	2	81.007	11.18	2	4	88.878	16.15	2	3
P61923	COPZ1_HUMAN	Coatomer subunit zeta-1	COPZ1	177	20.1855	4.80518	31.64	4	4	22	147.166	20.9	3	4					78.5547	11.86	2	2	134.428	20.9	3	5		0			149.677	16.95	2	2	74	11.86	2	3	132.281	22.6	3	3	84.1767	11.86	2	3		0
P06748	NPM_HUMAN	Nucleophosmin	NPM1	294	32.5548	4.77979	31.63	7	7	285	1334.49	23.81	5	32	886.491	23.81	5	22	941.281	21.09	4	21	1050.97	28.57	6	22	665.949	25.85	5	18	660.71	25.85	5	15	743.41	31.63	7	21	634.208	21.09	4	19	1338.81	25.85	5	28	1178.62	24.15	5
Q9ULC4	MCTS1_HUMAN	Malignant T-cell-amplified sequence 1	MCTS1	181	20.5418	8.82178	31.49	4	4	8	151.346	22.1	3	4		0				0			56.91	16.02	2	2		0				0				0				0				0				0
P17812	PYRG1_HUMAN	CTP synthase 1	CTPS1	591	66.648	6.45557	31.47	17	17	128	446.633	17.26	10	16	595.166	22.17	12	16	251.918	9.81	6	8	323.307	9.48	5	7	383.796	14.04	7	10	314.748	11.34	7	10	571.235	16.41	9	14	383.074	11.51	7	11	395.497	16.07	9	12	276.498	17.6	9
Q5BKZ1	ZN326_HUMAN	DBIRD complex subunit ZNF326	ZNF326	582	65.6131	5.14795	31.44	14	14	151	372.772	12.54	6	11	291.544	13.75	6	8	385.866	15.98	8	11	936.345	31.44	14	27	717.775	24.23	11	21	644.773	17.87	8	18	144.739	6.01	3	4	325.977	12.54	6	9	298.825	12.03	6	10	518.466	24.91	11
Q9BY32	ITPA_HUMAN	Inosine triphosphate pyrophosphatase	ITPA	194	21.4319	5.65576	31.44	5	5	16		0				0			71.0212	13.4	2	2		0				0				0				0				0			123.07	21.13	4	4	159.094	21.13	4
P99999	CYC_HUMAN	Cytochrome c	CYCS	105	11.7411	9.56885	31.43	3	3	26	136.68	31.43	3	4	144.986	20.95	2	3	175.291	20.95	2	4	152.473	23.81	2	3	179.051	31.43	3	4	158.801	31.43	3	4		0			163.2	31.43	3	4		0
P40222	TXLNA_HUMAN	Alpha-taxilin	TXLNA	546	61.8532	6.52197	31.32	14	14	91	178.91	7.14	3	3	43.431	4.21	2	2	223.625	6.78	3	4	197.103	8.42	5	7	287.277	15.93	9	11	424.859	13.55	7	9	122.471	8.61	5	5	148.458	9.34	5	7	457.373	11.72	6	9	338.987	16.3	8
P62854	RS26_HUMAN	40S ribosomal protein S26	RPS26	115	13.0071	11.0044	31.3	3	3	20	127.916	31.3	3	4	102.715	18.26	2	3		0			189.516	31.3	3	5	128.862	18.26	2	3	128.729	20.87	2	3		0				0			87.8656	20.87	2	2		0
O00264	PGRC1_HUMAN	Membrane-associated progesterone receptor component 1	PGRMC1	195	21.6578	4.70361	31.28	5	6	24		0												0				0				0				0			132.944	14.87	2	2		0			301.839	31.28	6
P0C0S5	H2AZ_HUMAN	Histone H2A.Z	H2AFZ	128	13.5446	10.5796	31.25	2	4	295		0			463.193	31.25	4	20		0				0			568.184	31.25	4	23	677.58	31.25	4	26	675.537	31.25	4	35	612.729	31.25	4	29		0				0
Q00610	CLH1_HUMAN	Clathrin heavy chain 1	CLTC	1675	191.493	5.69385	31.22	45	45	578	3747.46	25.73	36	101	3180.25	19.1	28	78	2860.92	19.76	30	84	1731.13	11.04	17	46	1235.82	10.21	15	35	1165.35	8.54	14	33	1760.62	13.31	20	47	1336.85	10.15	16	39	1498.98	10.57	18	43	1238.42	9.49	14
P01111	RASN_HUMAN	GTPase NRas	NRAS	189	21.2155	5.17334	31.22	6	6	30		0			173.507	13.23	2	3		0				0			175.865	12.17	2	3		0				0			169.393	12.17	2	3	120.88	11.11	2	3	200.693	23.28	4
P28161	GSTM2_HUMAN	Glutathione S-transferase Mu 2	GSTM2	218	25.728	6.3667	31.19	3	7	66		0				0				0				0				0			137.333	15.6	3	4	213.614	13.76	3	7	156.99	27.06	5	7		0			373.992	31.19	7
Q14980	NUMA1_HUMAN	Nuclear mitotic apparatus protein 1	NUMA1	2115	238.115	5.78271	31.16	56	56	407	1736.52	19.2	35	50	720.112	7.75	14	21	685.529	8.75	16	24	756.107	10.97	20	26	719.782	7.85	14	22	715.439	7.94	14	20	1409.61	15.46	28	44	1274.28	13.38	24	40	1439.32	16.55	30	45	1397.03	15.27	28
P09417	DHPR_HUMAN	Dihydropteridine reductase	QDPR	244	25.773	7.37158	31.15	5	5	17	261.819	25.82	4	6		0			117.875	11.89	2	3		0								0											184.741	11.89	2	4	81.1605	9.84	2
P35249	RFC4_HUMAN	Replication factor C subunit 4	RFC4	363	39.6569	8.01611	31.13	10	10	71	257.643	17.08	6	8	77.8955	8.26	3	3	156.798	5.23	2	4	222.171	15.15	5	6	165.474	8.26	3	4	69.6611	7.99	3	3	210.185	11.57	4	4	240.363	17.36	6	8	316.383	16.53	6	8	230.023	20.11	6
Q12904	AIMP1_HUMAN	Aminoacyl tRNA synthase complex-interacting multifunctional protein 1	AIMP1	312	34.3311	8.42627	31.09	8	8	67	262.584	23.08	5	8	84.0148	9.29	2	2	80.38	10.9	2	3	181.513	15.06	3	6	289.473	25	6	9	169.15	14.74	3	5	109.7	20.51	4	4	159.222	17.31	4	5	119.195	11.86	3	5	276.579	25.64	5
Q6NUK1	SCMC1_HUMAN	Calcium-binding mitochondrial carrier protein SCaMC-1	SLC25A24	477	53.3203	6.32861	31.03	13	13	123	325.294	16.14	7	9	408.153	18.66	8	11	474.236	11.74	5	10	218.387	13.21	5	5		0			435.958	13.42	6	11	623.154	23.06	10	15	439.066	17.82	8	13	484.6	15.09	8	12	548.877	19.92	9
Q15717	ELAV1_HUMAN	ELAV-like protein 1	ELAVL1	326	36.0692	9.17334	30.98	8	8	177	780.794	30.98	8	18	561.563	22.7	6	12	525.153	25.46	7	14	772.095	28.53	7	16	793.014	30.98	8	18	771.833	30.98	8	16	470.508	30.98	8	12	526.35	21.17	6	12	456.335	30.98	8	12	618.787	26.99	7
Q9NQG5	RPR1B_HUMAN	Regulation of nuclear pre-mRNA domain-containing protein 1B	RPRD1B	326	36.8772	5.97314	30.98	7	9	80	426.993	23.62	6	12	138.117	11.35	3	4					283.381	20.86	5	7		0			155.645	7.67	2	3	102.62	7.67	2	3	188.406	11.66	3	5	296.827	25.77	6	8	631.742	28.53	8
P00505	AATM_HUMAN	Aspartate aminotransferase, mitochondrial	GOT2	430	47.4873	9.01221	30.93	13	13	150	488.475	18.37	8	14	520.944	16.51	7	14	487.484	21.63	9	14	414.75	17.21	6	8	403.042	16.28	7	10	203.84	16.28	7	7	546.789	23.72	9	15	642.294	19.53	8	16	516.237	29.07	11	13	497.484	19.77	8
O15145	ARPC3_HUMAN	Actin-related protein 2/3 complex subunit 3	ARPC3	178	20.5334	8.5874	30.9	5	5	54	139.508	10.11	2	4	145.455	16.29	3	5	134.485	10.11	2	5	137.168	17.42	3	4	118.879	16.29	3	4	158.601	23.6	4	6	149.822	20.79	3	5	189.721	30.9	5	7	163.041	23.6	4	5	135.675	20.79	3
Q9BRA2	TXD17_HUMAN	Thioredoxin domain-containing protein 17	TXNDC17	123	13.9318	5.51611	30.89	3	3	16		0			140.461	19.51	2	4	96.6513	19.51	2	3	101.142	19.51	2	2	163.964	30.89	3	5	111.159	22.76	2	2
P62993	GRB2_HUMAN	Growth factor receptor-bound protein 2	GRB2	217	25.1904	6.31592	30.88	7	7	75	147.727	14.75	3	6	123.564	21.2	5	7		0			99.515	13.82	3	4	133.961	17.97	4	6		0			149.562	17.97	4	7	182	20.28	4	7	183.605	24.42	5	7	235.395	27.65	6
P09012	SNRPA_HUMAN	U1 small nuclear ribonucleoprotein A	SNRPA	282	31.2592	9.83252	30.85	6	7	78	160.159	13.83	4	7		0			96.6874	10.99	3	3	130.835	10.28	3	5	134.135	7.45	2	5	117.614	10.99	3	4	141.425	17.73	3	5	177.34	6.38	2	5	247.047	17.38	4	9	419.583	30.85	7
P31930	QCR1_HUMAN	Cytochrome b-c1 complex subunit 1, mitochondrial	UQCRC1	480	52.6124	6.3667	30.83	12	12	121	428.06	18.75	8	14	534.659	18.33	9	16	306.827	17.92	7	9	120.172	7.5	3	4	100.312	3.54	2	3	285.312	8.54	4	7	346.556	18.33	8	11	434.716	15.21	7	11	508.06	21.04	9	13	358.349	18.33	7
Q14232	EI2BA_HUMAN	Translation initiation factor eIF-2B subunit alpha	EIF2B1	305	33.6908	7.32764	30.82	8	8	53	123.709	8.85	3	5		0			204.998	20.66	6	8	183.919	20.66	5	5	78.5015	6.23	2	3	135.164	14.43	4	5	125.479	18.36	5	5	50.9444	6.23	2	2	128.86	13.77	4	4	171.648	21.64	6
Q9Y399	RT02_HUMAN	28S ribosomal protein S2, mitochondrial	MRPS2	296	33.2281	9.26123	30.74	9	9	53	192.275	11.82	4	5	220.406	12.5	4	6	213.824	21.62	6	7		0			189.307	12.5	4	6	75.6274	6.42	2	2	184.925	9.12	3	5	166.574	12.5	4	5	155.554	11.49	4	5	142.97	8.78	3
Q9UKM9	RALY_HUMAN	RNA-binding protein Raly	RALY	306	32.4436	9.17334	30.72	10	10	213	728.7	27.78	9	20	589.999	24.84	7	15	598.777	24.84	8	17	887.673	30.72	10	25	757.91	24.84	8	23	978.631	24.84	7	28	578.613	30.72	10	15	255.979	12.75	5	6	511.637	22.22	7	12	565.785	27.78	9
P78417	GSTO1_HUMAN	Glutathione S-transferase omega-1	GSTO1	241	27.548	6.59521	30.71	8	8	85	166.766	15.35	4	6	106.048	16.6	4	5	171.639	21.58	6	8	154.064	17.43	4	5	87.8254	11.2	3	4	164.967	21.16	5	7	214.118	24.9	6	9	185.898	15.35	4	6	237.743	21.16	5	9	157.969	17.01	4
P63208	SKP1_HUMAN	S-phase kinase-associated protein 1	SKP1	163	18.6462	4.53857	30.67	4	4	23		0			143.272	12.27	2	3	127.407	12.27	2	3		0			149.449	20.25	3	5	199.269	22.7	3	4	177.743	12.27	2	3		0				0				0
P67936	TPM4_HUMAN	Tropomyosin alpha-4 chain	TPM4	248	28.5045	4.69092	30.65	4	11	117		0			222.665	12.9	3	7	194.912	14.52	3	6	319.199	19.76	6	9	350.932	21.77	5	9	244.217	22.58	5	7	191.766	14.52	4	5	131.045	21.77	5	5	144.235	14.52	3	5	581.688	27.02	8
P51571	SSRD_HUMAN	Translocon-associated protein subunit delta	SSR4	173	18.9866	6.15088	30.64	4	4	22	230.906	19.65	3	5	213.291	19.65	3	4	172.569	30.64	4	4	157.383	17.34	2	3	116.368	12.14	2	3		0				0			198.143	13.87	2	3		0				0
Q9UHD8	SEPT9_HUMAN	Septin-9	SEPT9	586	65.3608	8.96826	30.55	15	15	173	452.853	19.45	10	17	365.775	17.58	9	17	281.223	10.92	6	13	446.424	18.09	9	15	223.691	11.09	5	9	257.146	11.95	6	8	547.463	26.96	13	22	416.003	16.04	8	12	334.248	16.38	8	12	433.759	19.97	10
P35268	RL22_HUMAN	60S ribosomal protein L22	RPL22	128	14.7778	9.18799	30.47	3	3	53	346.062	18.75	2	9	259.836	18.75	2	6	375.367	30.47	3	8	265.451	18.75	2	6	255.949	18.75	2	6	280.981	18.75	2	6		0			226.854	18.75	2	6	128.181	18.75	2	3	99.0231	18.75	2
P00491	PNPH_HUMAN	Purine nucleoside phosphorylase	PNP	289	32.0972	6.94678	30.45	7	7	66	368.532	30.45	7	11	252.877	10.38	3	6	171.87	15.92	4	5	166.181	20.42	5	7	203.212	15.22	4	5	145.701	6.92	2	3	141.179	16.96	4	5	192.457	15.57	4	5	209.203	15.22	4	7	194.35	16.96	4
P07339	CATD_HUMAN	Cathepsin D	CTSD	412	44.5236	6.53662	30.34	11	11	115	435.632	16.02	5	9	203.884	9.47	4	5	415.519	23.06	7	11	519.451	18.45	6	11	342.755	18.45	7	10	212.106	13.83	5	6	207.31	17.23	5	6	323.752	14.81	5	7	433.678	23.06	7	11	548.719	22.82	7
Q04695	K1C17_HUMAN	Keratin, type I cytoskeletal 17	KRT17	432	48.076	5.021	30.32	6	14	511	1754.5	19.21	9	46	1467.69	19.91	9	41		0			1537.24	19.21	8	41		0				0				0			2383.55	20.37	10	58	2401.99	16.9	8	58		0
P30626	SORCN_HUMAN	Sorcin	SRI	198	21.6624	5.59229	30.3	6	6	33	113.022	15.15	3	5	93.8279	15.15	3	4	87.7154	16.16	3	4		0				0				0			39.4958	10.1	2	2									216.902	26.26	5
Q13435	SF3B2_HUMAN	Splicing factor 3B subunit 2	SF3B2	895	100.165	5.66846	30.28	23	23	258	570.381	13.63	11	17	619.267	17.99	12	17	565.597	14.19	11	19	753.535	19.11	13	22	814.786	17.77	13	23	563.747	13.41	11	18	660.179	17.77	13	23	830.158	17.88	13	25	619.286	14.97	12	19	672.762	21.23	15
Q86VP6	CAND1_HUMAN	Cullin-associated NEDD8-dissociated protein 1	CAND1	1230	136.289	5.78271	30.24	31	31	268	1018.05	21.22	21	32	560.922	11.95	13	16	913.455	14.47	16	26	1098.03	14.8	16	27	569.364	10.57	12	17	681.117	14.47	16	22	667.05	10.65	11	19	498.673	8.37	10	13	442.849	9.43	10	15	1146.38	15.61	17
Q9NX40	OCAD1_HUMAN	OCIA domain-containing protein 1	OCIAD1	245	27.6088	7.48877	30.2	7	7	47	71.1495	8.98	2	3	108.112	8.98	2	3	88.8469	4.9	2	2	140.359	21.63	4	5		0			179.892	14.29	3	6	149.135	21.63	4	5		0			117.517	12.24	2	2	310.423	21.63	5
O14579	COPE_HUMAN	Coatomer subunit epsilon	COPE	308	34.4603	5.12256	30.19	6	6	37	221.12	18.18	4	6	73.24	8.12	2	2	97.4679	10.06	2	2	61.6792	10.71	2	2	90.7157	7.47	2	2	72.3791	6.49	2	2	121.282	12.99	3	4	132.919	10.71	2	4	78.485	6.49	2	3		0
Q8WUM4	PDC6I_HUMAN	Programmed cell death 6-interacting protein	PDCD6IP	868	95.9631	6.52197	30.18	24	24	159	368.772	13.48	11	13	482.574	11.87	11	16	266.58	6.68	5	6	425.677	13.02	10	12	426.664	11.52	10	14	336.833	11.64	8	10	288.193	8.64	7	9	519.048	10.6	9	15	398.809	14.17	11	14	476.463	13.36	10
O00410	IPO5_HUMAN	Importin-5	IPO5	1097	123.55	4.94482	30.17	23	23	132	574.143	9.12	8	13	357.964	10.94	9	10	396.214	9.02	8	12	116.692	4.83	4	4	217.257	8.2	8	9	176.591	3.28	4	6	251.613	6.93	6	8	277.661	5.1	4	6	224.508	6.02	5	7	1111.98	19.14	15
P62753	RS6_HUMAN	40S ribosomal protein S6	RPS6	249	28.663	10.8433	30.12	7	7	148	530.575	19.28	5	16	417.213	14.06	3	10	508.004	19.28	5	13	535.578	25.7	5	13	352.685	14.06	3	7	532.14	21.29	5	10	493.841	21.29	5	10	645.434	30.12	7	15	548.118	26.1	6	13	564.792	21.29	5
Q9NX24	NHP2_HUMAN	H/ACA ribonucleoprotein complex subunit 2	NHP2	153	17.1899	8.22119	30.07	3	3	6										0								0								0			59.8233	18.95	2	3		0			168.413	23.53	2
P50213	IDH3A_HUMAN	Isocitrate dehydrogenase [NAD] subunit alpha, mitochondrial	IDH3A	366	39.5661	6.91748	30.05	10	10	106	273.263	21.04	7	10	371.447	16.39	6	10	289.717	13.66	5	7	319.862	15.03	5	8	315.061	10.66	4	7	335.295	13.39	5	8	385.296	21.04	7	9	373.391	13.66	5	9	444.093	16.39	6	10	262.69	15.57	6
P39023	RL3_HUMAN	60S ribosomal protein L3	RPL3	403	46.0798	10.1841	30.02	11	11	192	1103.65	19.85	7	29	897.434	16.13	6	28	926.336	10.42	5	25	362.993	10.17	4	10	322.197	7.2	3	8	515.522	10.17	4	12	359.42	7.2	3	11	720.78	7.2	3	17	567.614	14.14	5	16	398.522	10.17	4
Q9Y3D9	RT23_HUMAN	28S ribosomal protein S23, mitochondrial	MRPS23	190	21.7573	8.89502	30	5	5	60	142.118	10.53	2	3		0			164.62	16.84	3	4	145.532	16.84	3	4	277.237	22.11	4	7	95.247	16.84	3	4	169.375	15.79	3	4	262.085	22.11	4	6	257.737	15.79	3	4	354.495	23.68	4
P21912	SDHB_HUMAN	Succinate dehydrogenase [ubiquinone] iron-sulfur subunit, mitochondrial	SDHB	280	31.6088	8.76318	30	8	8	53	121.532	15	4	4	156.41	7.5	2	4	175.834	14.64	4	6	88.5098	7.5	2	2	129.612	7.5	3	4	94.0708	10.71	3	4	57.22	8.21	2	2	275.316	15.36	4	7	158.762	11.07	3	5	188.407	15.36	5
P23246	SFPQ_HUMAN	Splicing factor, proline- and glutamine-rich	SFPQ	707	76.1016	9.43701	29.99	18	19	739	1400.06	21.5	13	45	963.369	23.06	13	31	1406.14	21.92	13	43	3300.5	26.73	18	99	2425.73	23.06	14	75	2672.64	25.74	17	87	1717.1	22.07	13	53	1792	23.62	14	58	1485.91	24.75	15	54	1889.11	26.31	15
Q9H4M9	EHD1_HUMAN	EH domain-containing protein 1	EHD1	534	60.5887	6.82959	29.96	14	14	90	245.022	10.49	5	7	249.842	12.92	6	8	126.843	7.49	4	6	148.044	8.05	4	5	325.529	12.92	6	7	280.254	16.1	8	10	150.272	5.99	3	4	269.655	13.86	7	9	309.403	16.1	8	11	202.034	10.3	5
Q99873	ANM1_HUMAN	Protein arginine N-methyltransferase 1	PRMT1	371	42.4339	5.35107	29.92	11	11	41	420.671	22.37	9	13	341.443	17.52	6	9	421.687	19.41	7	11		0				0			94.5506	6.47	2	2	115.907	6.2	3	3		0			148.167	6.2	2	3
P68036	UB2L3_HUMAN	Ubiquitin-conjugating enzyme E2 L3	UBE2L3	154	17.8502	8.51416	29.87	3	3	7		0				0				0			174.453	20.13	2	3		0				0			85.1361	15.58	2	2		0			46.17	15.58	2	2
Q99733	NP1L4_HUMAN	Nucleosome assembly protein 1-like 4	NAP1L4	375	42.7969	4.69092	29.87	9	10	126	280.209	13.07	4	11	221.809	10.4	4	7	269.114	21.87	7	10	386.136	17.87	6	11	295.346	17.87	6	8	191.665	11.47	4	6	326.043	12.27	4	11	314.431	14.93	5	10	458.678	25.6	8	14	572.184	29.6	9
O43852	CALU_HUMAN	Calumenin	CALU	315	37.0835	4.64014	29.84	8	8	43	254.005	18.73	6	8	105.105	10.48	3	3		0			115	7.3	3	4		0				0			38.87	6.67	2	2		0			105.663	10.48	3	5	147.514	20.63	5
Q15631	TSN_HUMAN	Translin	TSN	228	26.1668	6.44287	29.82	8	8	57	120.943	18.42	3	3	147.505	8.77	2	3		0			144.945	9.65	2	3		0			41.9406	14.04	2	2	157.827	20.61	4	5	218.154	16.67	3	6	145.402	16.23	3	3	326.112	29.39	6
P25788	PSA3_HUMAN	Proteasome subunit alpha type-3	PSMA3	255	28.4151	5.32568	29.8	9	9	131	451.131	21.18	6	12	327.651	21.96	5	8	418.614	21.18	6	10	425.041	23.53	7	11	416.744	25.88	7	11	403.422	19.61	5	10	428.618	21.57	5	10	486.029	26.67	7	14	370.551	25.88	7	10	340.962	16.47	5
P38117	ETFB_HUMAN	Electron transfer flavoprotein subunit beta	ETFB	255	27.8262	8.104	29.8	7	7	75	271.475	14.9	4	8	210.632	18.82	5	8	194.572	18.04	4	5	126.068	7.84	2	3	162.973	18.82	5	6	159.157	14.12	4	5	124.077	7.06	2	3	160.9	21.96	5	7	274.702	18.82	5	8	250.296	25.88	6
Q08J23	NSUN2_HUMAN	tRNA (cytosine(34)-C(5))-methyltransferase	NSUN2	767	86.4158	6.771	29.73	20	20	108	281.999	7.95	5	7	316.146	12.52	8	10	235.515	8.74	5	6	402.548	8.87	6	9	364.141	10.3	7	10	212.279	7.3	5	5	299.56	11.08	7	8	274.051	9.65	7	8	333.832	15.91	10	12	303.437	7.43	5
P82650	RT22_HUMAN	28S ribosomal protein S22, mitochondrial	MRPS22	360	41.2544	7.89893	29.72	11	11	67	304.068	13.61	5	9	219.829	10.83	4	5	210.346	13.89	5	6		0			183.874	7.78	3	5	138.847	8.33	3	4	241.369	12.78	5	6	205.228	11.11	4	6	123.017	6.11	2	2	382.025	20.83	7
Q9P0L0	VAPA_HUMAN	Vesicle-associated membrane protein-associated protein A	VAPA	249	27.8752	8.6167	29.72	5	6	70	266.513	15.66	4	8		0			231.327	12.05	3	5	204.001	21.29	4	5	249.56	16.47	4	6	239.301	17.67	4	5	229.125	16.47	4	7	206.36	16.47	4	6	256.103	17.67	4	6	285.296	24.1	5
O75569	PRKRA_HUMAN	Interferon-inducible double-stranded RNA-dependent protein kinase activator A	PRKRA	313	34.3825	8.41162	29.71	7	7	48	99.3275	10.86	3	3	147.476	19.49	5	5	150.376	12.14	3	4	104.423	10.22	3	3	86.5312	11.5	3	3		0			179.436	16.93	4	5	97.2406	6.07	2	2	134.221	15.02	4	4	212.366	16.93	4
P61254	RL26_HUMAN	60S ribosomal protein L26	RPL26	145	17.2475	10.5503	29.66	8	8	104	307.053	23.45	6	12	163.186	17.24	4	7	253.904	22.76	5	9	219.136	17.24	4	7	162.456	22.76	4	6	158.463	22.76	5	7	232.502	28.97	7	12	239.967	22.76	4	8	301.915	23.45	6	11	270.856	24.14	6
O60493	SNX3_HUMAN	Sorting nexin-3	SNX3	162	18.7508	8.66064	29.63	5	5	15	53.6821	20.37	3	3	58.4216	16.67	3	3	73.5709	15.43	3	3	41.3092	16.05	3	3		0				0			45.5021	9.88	2	3		0				0
P62851	RS25_HUMAN	40S ribosomal protein S25	RPS25	125	13.7337	10.1108	29.6	5	5	100	356.507	29.6	5	11	333.566	29.6	5	9	336.409	29.6	4	9	248.989	28	4	8	267.651	29.6	5	7	385.883	29.6	5	10	260.914	29.6	5	9	221.813	28	4	8	243.424	28	4	9	177.697	29.6	4
Q16643	DREB_HUMAN	Drebrin	DBN1	649	71.3854	4.44971	29.58	17	17	296	1053.15	21.11	10	24	706.416	16.18	9	18	800.303	22.34	11	20	914.01	17.1	10	23	946.958	20.03	9	21	869.528	20.96	11	22	1313.1	24.04	12	26	1082.4	22.96	10	25	992.801	20.96	11	24	1382.09	24.35	13
P50402	EMD_HUMAN	Emerin	EMD	254	28.9759	5.50342	29.53	6	6	36	233.172	17.72	4	6	264.8	21.26	5	7	298.468	12.6	3	6	213.113	17.72	4	5	201.805	17.72	4	5	213.422	22.05	4	5		0								0
P10599	THIO_HUMAN	Thioredoxin	TXN	105	11.7297	4.91943	29.52	3	3	8		0				0				0			182.893	29.52	3	4		0			251.071	20.95	2	4		0								0
O14979	HNRDL_HUMAN	Heterogeneous nuclear ribonucleoprotein D-like	HNRNPDL	420	46.4091	9.56885	29.52	10	12	414	962.472	16.67	7	29	569.964	12.86	5	18	739.865	16.43	6	23	1673.28	29.52	11	54	1515.14	20.24	8	48	1514.63	20.24	8	46	783.098	20.95	7	24	707.068	16.43	6	21	821.05	16.43	6	25	1138.45	20.95	7
P41250	GARS_HUMAN	Glycine--tRNA ligase	GARS	739	83.1126	7.03467	29.5	18	18	179	417.337	15.43	11	17	627.758	20.3	14	26	478.039	13.8	10	18	281.529	11.5	8	11	370.28	14.88	10	15	311.205	10.83	7	11	481.062	16.91	11	16	399.306	13.67	9	12	434.052	14.34	9	15	422.193	14.34	8
Q99798	ACON_HUMAN	Aconitate hydratase, mitochondrial	ACO2	780	85.3719	7.60596	29.49	21	21	271	1022.76	23.08	14	25	1024.77	24.62	15	25	679.245	20.51	13	22	594.064	20	13	18	444.064	15.13	9	14	605.887	22.05	13	19	874.279	21.15	13	21	1132.9	22.18	14	29	1251.03	23.59	15	33	815.621	23.46	14
P27635	RL10_HUMAN	60S ribosomal protein L10	RPL10	214	24.5879	10.0815	29.44	7	7	130	330.269	24.77	5	10	331.88	20.56	4	10	331.802	20.56	4	9	330.534	20.56	4	10	369.243	24.77	5	10	354.979	20.56	4	8	340.175	24.77	5	10	487.463	25.23	6	13	478.313	24.77	5	11	409.65	25.23	6
O14980	XPO1_HUMAN	Exportin-1	XPO1	1071	123.306	6.06201	29.41	27	27	239	1146.86	18.86	18	31	932.246	15.69	15	24	682.211	14.57	13	19	322.381	12.89	12	13	296.426	7.47	8	10	316.216	7.56	7	11	978.109	18.02	17	26	655.119	13.91	13	18	739.768	18.02	17	22	680.183	16.34	15
O75390	CISY_HUMAN	Citrate synthase, mitochondrial	CS	466	51.6795	8.32373	29.4	12	12	175	689.014	22.32	9	18	552.661	19.96	8	14	671.684	21.89	9	17	483.807	18.67	8	14	156.881	9.23	4	6	430.972	21.03	9	13	709.522	22.32	9	16	779.889	24.25	10	19	652.589	22.53	9	16	613.448	25.54	10
P62847	RS24_HUMAN	40S ribosomal protein S24	RPS24	133	15.4134	10.7847	29.32	4	4	66	472.237	29.32	4	11	301.292	29.32	3	6	386.78	29.32	3	10	473.722	29.32	3	10	366.109	29.32	4	9	410.793	29.32	3	10	144.83	19.55	2	3	165.903	20.3	2	3	180.703	20.3	2	4		0
P49915	GUAA_HUMAN	GMP synthase [glutamine-hydrolyzing]	GMPS	693	76.667	6.87354	29.29	15	15	113	579.215	21.65	12	16	500.401	15.3	8	13	386.641	11.98	7	11	444.51	14.57	8	12	292.911	10.1	6	8	454.625	11.69	7	11	292.058	11.83	6	9	338.624	11.69	7	8	379.203	10.1	6	10	257.569	9.52	5
P53396	ACLY_HUMAN	ATP-citrate synthase	ACLY	1101	120.762	7.32764	29.25	27	27	141	664.9	17.53	16	24	672.417	14.08	12	17	484.12	11.9	11	14	185.394	7.08	6	6	217.667	5.9	6	7	187.72	4.72	5	5	512.495	9.26	9	16	269.79	9.26	9	10	375.188	9.45	8	10	701.2	12.53	11
P62913	RL11_HUMAN	60S ribosomal protein L11	RPL11	178	20.2396	9.59814	29.21	6	6	88	249.682	16.85	3	7	361.928	21.35	4	8	278.282	21.35	4	7	408.352	28.65	5	10	242.611	16.85	3	6	300.814	21.35	4	7	420.957	25.28	5	9	322.155	17.42	3	7	290.887	17.42	3	7	329.449	25.28	4
Q13310	PABP4_HUMAN	Polyadenylate-binding protein 4	PABPC4	644	70.7381	9.26123	29.19	12	19	264	1121.11	25.47	14	27	909.962	24.22	13	26	782.003	19.57	12	23	725.062	22.52	14	22	793.506	17.24	10	21	839.422	20.81	12	22	861.899	19.41	10	21	867.377	23.14	13	25	663.832	15.53	8	18	930.226	22.05	12
Q96C19	EFHD2_HUMAN	EF-hand domain-containing protein D2	EFHD2	240	26.6805	5.19873	29.17	5	7	59		0			93.7532	12.08	3	3	62.3844	8.75	2	2		0			77.5606	7.92	2	3	185.508	16.67	4	7	155.926	25.42	6	6		0			89.0336	14.58	4	5	257.212	29.17	7
Q96PK6	RBM14_HUMAN	RNA-binding protein 14	RBM14	669	69.4489	9.67139	29.15	18	18	136	483.057	16.89	10	16	678.217	20.93	11	18	300.435	11.51	7	12	636.668	17.94	11	19	609.341	18.09	11	18	679.836	18.09	12	21	167.186	6.43	4	5	177.933	6.13	4	5	262.341	10.46	6	8	162.676	8.22	4
P78347	GTF2I_HUMAN	General transcription factor II-I	GTF2I	998	112.346	6.39209	29.06	28	28	308	1041.33	23.55	21	32	1167.13	20.84	20	33	1089.25	22.95	21	32	601.103	13.63	12	18	650.367	14.93	13	20	824.2	17.54	16	22	844.979	16.93	16	24	1115.54	18.14	17	29	669.451	17.13	16	23	780.198	15.93	15
Q9UBE0	SAE1_HUMAN	SUMO-activating enzyme subunit 1	SAE1	346	38.4256	5.30029	28.9	10	10	54		0			277.546	9.83	3	7	143.829	8.96	2	4	147.036	10.12	3	4	261.008	9.25	3	6	137.018	10.12	3	4	225.92	13.58	4	6	142.982	12.14	4	5	331.018	18.21	5	7	99.8171	6.65	2
P36542	ATPG_HUMAN	ATP synthase subunit gamma, mitochondrial	ATP5F1C	298	32.9753	9.21729	28.86	8	8	144	734.212	18.46	5	19	550.744	20.81	6	16	726.098	20.81	6	20	298.685	21.48	6	9	357.877	14.43	4	8	259.819	14.43	4	7	432.146	18.46	5	11	440.207	20.81	6	11	549.33	22.15	6	14	505.745	23.15	6
P46087	NOP2_HUMAN	Probable 28S rRNA (cytosine(4447)-C(5))-methyltransferase	NOP2	812	89.2471	9.23193	28.82	20	20	161	686.184	18.1	12	16	584.301	13.3	9	12	341.678	12.32	8	10	580.641	16.26	10	14	379.374	7.64	5	7	547.098	11.08	7	12	547.73	12.32	8	13	274.394	9.36	6	9	712.837	18.84	12	19	511.136	16.38	11
P36543	VATE1_HUMAN	V-type proton ATPase subunit E 1	ATP6V1E1	226	26.1288	8.00146	28.76	7	7	67	295.306	23.45	5	8	83.017	7.96	2	3	133.504	13.27	3	4	191.869	14.6	3	4	61.448	9.29	2	2	78.2387	8.41	2	3	307.167	24.34	5	8	231.181	28.32	6	7	184.774	18.14	4	6	353.544	24.34	6
Q7Z7K6	CENPV_HUMAN	Centromere protein V	CENPV	275	29.9271	9.72998	28.73	5	5	12		0			108.92	18.18	3	3		0				0				0				0				0			84.36	13.45	2	2		0			104.366	15.27	3
Q09028	RBBP4_HUMAN	Histone-binding protein RBBP4	RBBP4	425	47.6261	4.89404	28.71	5	11	219	626.976	13.18	7	19	475.171	14.35	7	15	552.272	14.12	6	18	557.831	23.29	9	17	741.744	18.35	8	18	514.533	17.65	6	14	874.367	23.29	9	24	782.093	13.18	7	21	609.752	21.65	8	17	513.269	19.53	7
P49748	ACADV_HUMAN	Very long-chain specific acyl-CoA dehydrogenase, mitochondrial	ACADVL	655	70.3454	8.74854	28.7	16	16	124	545.63	18.93	10	16	211.551	9.01	6	8	563.694	23.05	12	15	279.844	11.6	5	6	286.706	9.92	6	8	344.029	14.35	8	9	520.351	17.56	10	13	509.965	17.1	10	14	561.681	13.59	8	12	279.198	12.37	7
O76021	RL1D1_HUMAN	Ribosomal L1 domain-containing protein 1	RSL1D1	490	54.9389	10.1255	28.57	13	13	132	326.507	11.43	5	10	208.486	6.94	3	7	198.039	8.16	3	5	300.783	11.22	5	9	299.588	13.67	6	10	346.546	8.57	4	9	523.743	15.71	9	16	418.989	13.88	7	10	350.644	17.14	7	11	654.6	22.04	10
Q9Y3U8	RL36_HUMAN	60S ribosomal protein L36	RPL36	105	12.2459	11.5903	28.57	3	3	53	118.557	28.57	3	5	184.488	28.57	3	6	219.903	28.57	3	7	196.487	28.57	3	6	249.514	28.57	3	7	333.556	28.57	3	9	121.57	20	2	4	74.4921	18.1	2	4	107.646	28.57	3	5
Q13283	G3BP1_HUMAN	Ras GTPase-activating protein-binding protein 1	G3BP1	466	52.1321	5.51611	28.54	9	10	161	493.82	24.46	8	15	170.604	12.45	5	7	420.878	20.6	7	12	424.486	23.39	8	12	342.225	22.75	8	10	314.964	16.95	6	11	500.766	25.75	9	15	536.712	25.97	9	14	683.967	22.53	8	16	523.36	19.31	7
P25685	DNJB1_HUMAN	DnaJ homolog subfamily B member 1	DNAJB1	340	38.0204	8.63135	28.53	8	9	68	298.01	18.53	5	9		0				0			186.007	12.06	3	5	150.393	13.24	4	5	295.205	14.41	4	7	255.786	14.12	4	6	252.836	17.65	5	7	188.491	12.65	4	5	229.263	14.41	4
O00567	NOP56_HUMAN	Nucleolar protein 56	NOP56	594	66.0087	9.18799	28.45	15	15	189	681.757	19.19	10	19	608.655	19.53	10	18	364.245	16.16	9	13	351.315	14.14	8	12	291.227	13.97	8	10	287.1	14.81	8	10	814.48	21.38	11	19	798.847	23.23	13	26	553.105	20.03	11	19	507.717	22.39	12
Q15435	PP1R7_HUMAN	Protein phosphatase 1 regulatory subunit 7	PPP1R7	360	41.5385	4.90674	28.33	8	8	21	99.9152	6.11	2	3	203.626	10	3	5	47.0413	6.94	2	2		0												0			112.838	9.17	3	3		0			50.11	5.56	2
P63010	AP2B1_HUMAN	AP-2 complex subunit beta	AP2B1	937	104.486	5.37646	28.28	10	23	151	704.855	16.54	13	18	589.736	16.44	14	19	474.413	12.38	11	15	253.952	6.83	6	8		0			241.502	8.64	8	9	483.215	14.51	12	15	139.305	5.23	5	5	368.4	11.63	10	15	659.52	13.02	11
P18754	RCC1_HUMAN	Regulator of chromosome condensation	RCC1	421	44.9406	7.51807	28.27	9	9	112	671.373	25.89	8	16	298.693	13.78	5	8	475.299	25.89	8	13	456.368	18.29	6	11	138.745	4.99	2	3	308.309	15.44	5	7	434.408	17.34	6	10	343.08	23.52	7	9	291.599	15.44	5	9	402.011	17.34	6
P55084	ECHB_HUMAN	Trifunctional enzyme subunit beta, mitochondrial	HADHB	474	51.2615	9.40771	28.27	13	13	106	370.67	18.35	8	11	252.725	11.39	5	9	332.042	14.14	6	10	216.139	10.97	5	7	72.37	5.06	2	2	193.279	11.39	5	7	204.034	12.03	5	8	331.144	14.77	7	11	325.776	19.83	8	11	317.377	21.52	10
Q99961	SH3G1_HUMAN	Endophilin-A2	SH3GL1	368	41.464	5.42725	28.26	9	9	45	226.39	6.52	2	4	155.334	5.98	2	3		0			174.512	14.67	5	6		0			171.899	7.88	3	4	121.77	5.71	2	3		0			239.941	8.97	3	5	345.429	18.48	5
P61513	RL37A_HUMAN	60S ribosomal protein L37a	RPL37A	92	10.2685	10.4331	28.26	2	2	10	145.78	28.26	2	3	112.133	28.26	2	3	77.15	28.26	2	2		0			76.2705	28.26	2	2		0
Q9BZZ5	API5_HUMAN	Apoptosis inhibitor 5	API5	524	58.9679	7.34229	28.24	13	13	137	428.719	12.4	6	11	252.858	11.64	6	8	251.769	9.35	5	8	539.154	15.27	7	12	446.347	15.27	7	11	519.565	17.75	9	14	404.864	14.12	7	12	353.805	16.03	7	9	312.284	12.98	6	8	451.635	17.56	9
P26583	HMGB2_HUMAN	High mobility group protein B2	HMGB2	209	24.0187	7.81104	28.23	6	7	144	618.651	23.92	5	14	274.271	17.22	3	7	516.207	24.4	6	10	666.839	28.23	7	17	350.841	23.92	5	8	543.341	23.92	5	12	374.359	23.92	4	8	397.056	27.75	5	9	437.884	24.4	4	10	656.297	24.4	5
P30048	PRDX3_HUMAN	Thioredoxin-dependent peroxide reductase, mitochondrial	PRDX3	256	27.6752	7.78174	28.13	6	6	101	348.084	18.36	4	8	480.413	21.48	5	9	403.664	21.48	5	7	428.407	21.48	5	9	375.924	18.36	4	8	384.09	21.48	5	8	593.174	18.36	4	9	364.265	17.58	4	7	394.257	18.36	4	8	423.573	28.13	6
Q08752	PPID_HUMAN	Peptidyl-prolyl cis-trans isomerase D	PPID	370	40.7379	7.21045	28.11	11	11	54	199.474	15.95	6	7	176.303	5.41	2	3	96.1403	5.68	2	3	168.53	6.22	2	3						0			315.774	12.97	5	7	198.889	10.81	4	6	224.649	10.27	4	6	324.606	20.54	8
P19105	ML12A_HUMAN	Myosin regulatory light chain 12A	MYL12A	171	19.7815	4.80518	28.07	4	4	29	223.154	17.54	3	6	260.675	22.22	3	4	174.718	11.7	2	4	229.093	28.07	4	5	166.091	11.7	2	3	391.812	28.07	4	7
P19338	NUCL_HUMAN	Nucleolin	NCL	710	76.5684	4.70361	28.03	20	20	945	3168.95	25.49	16	74	2742.21	22.39	16	70	2765.63	24.23	16	71	3448.62	27.75	18	87	2794.05	22.54	15	71	3260.99	25.49	17	78	3167.67	25.35	16	86	2694.88	22.39	16	67	3175.21	25.49	17	79	4236.84	26.9	18
Q14247	SRC8_HUMAN	Src substrate cortactin	CTTN	550	61.5485	5.40186	28	13	13	115	317.153	14	6	7	247.586	9.45	5	7	245.493	7.27	4	8	344.248	11.45	6	11	329.029	12.18	6	10	294.397	13.09	6	10	245.823	9.82	5	7	219.971	13.27	6	8	247.809	14.55	7	7	560.27	21.45	10
O00116	ADAS_HUMAN	Alkyldihydroxyacetonephosphate synthase, peroxisomal	AGPS	658	72.8658	7.34229	27.96	14	14	101	527.517	13.68	6	10	548.874	15.35	7	11	273.432	11.85	5	6	273.403	10.03	5	6	322.801	9.73	4	6	482.834	15.5	7	9	494.991	16.41	8	11	422.752	11.85	6	8	453.079	10.03	5	9	455.461	11.55	6
Q9H9B4	SFXN1_HUMAN	Sideroflexin-1	SFXN1	322	35.5963	9.0708	27.95	8	9	99	418.572	12.73	4	9	320.612	13.04	4	8	277.771	15.22	5	7	229.035	17.08	5	7	285.997	14.29	4	7	245.525	10.25	3	5	343.553	13.35	4	9	323.861	14.6	4	6	356.925	20.5	6	11	447.828	20.5	6
Q8WU90	ZC3HF_HUMAN	Zinc finger CCCH domain-containing protein 15	ZC3H15	426	48.5726	5.31299	27.93	10	10	65	301.047	18.54	7	10	167.557	11.5	4	6	180.836	11.5	4	5	109.73	5.16	2	2		0			121.338	6.34	2	3	248.008	13.15	5	8	136.782	9.86	4	4	208.067	11.5	4	5	294.638	22.07	7
Q8TCS8	PNPT1_HUMAN	Polyribonucleotide nucleotidyltransferase 1, mitochondrial	PNPT1	783	85.8966	7.76709	27.84	18	18	72	266.885	10.47	7	9	230.464	13.41	8	8	110.108	5.49	3	3	110.09	3.7	3	4	153.3	5.62	4	5	101.351	2.94	2	3	338.157	20.69	13	14	111.342	7.28	5	6	147.328	7.28	5	5	120.991	7.54	5
O43583	DENR_HUMAN	Density-regulated protein	DENR	198	22.0781	5.30029	27.78	4	4	23	78.2113	12.63	2	3		0			131.921	13.13	2	3		0			114.678	13.13	2	3	188.976	21.72	3	4		0				0				0			153.534	18.69	3
P13489	RINI_HUMAN	Ribonuclease inhibitor	RNH1	461	49.9411	4.81787	27.77	10	10	47	351.154	13.23	5	7	127.58	6.51	2	3	253.962	10.41	4	5	101.528	6.72	3	4		0			178.059	11.71	5	5	225.744	9.76	4	5	209.06	9.76	4	6	168.291	6.94	3	4	113.996	6.72	3
Q9NPF4	OSGEP_HUMAN	Probable tRNA N6-adenosine threonylcarbamoyltransferase	OSGEP	335	36.4033	6.354	27.76	7	7	11	164.67	13.43	3	4	119.88	11.94	3	3	66.5948	6.87	2	2		0				0				0				0				0							46.73	6.27	2
P11387	TOP1_HUMAN	DNA topoisomerase 1	TOP1	765	90.6689	9.30518	27.71	21	21	248	715.206	19.08	14	27	533.315	16.08	12	20	380.015	12.68	9	13	375.379	8.5	6	11	339.728	10.46	8	14	499.44	15.29	11	17	858.687	20.39	15	30	646.138	17.78	13	22	994.677	22.61	16	31	537.407	15.03	11
P43304	GPDM_HUMAN	Glycerol-3-phosphate dehydrogenase, mitochondrial	GPD2	727	80.8016	7.69385	27.65	17	17	65	307.846	11.14	7	8	380.119	16.64	10	11	80.3589	4.54	3	3	127.488	5.5	4	4		0			185.586	8.39	5	5	260.069	10.59	7	8	255.445	12.65	8	10	73.689	3.71	2	2	194.378	9.22	5
P31949	S10AB_HUMAN	Protein S100-A11	S100A11	105	11.7328	7.12256	27.62	3	3	10	64.52	19.05	2	2	76.7764	19.05	2	2					128.345	19.05	2	3		0			113.577	27.62	3	3
P39019	RS19_HUMAN	40S ribosomal protein S19	RPS19	145	16.0505	10.3159	27.59	6	6	52	239.034	20	4	8	172.745	18.62	3	5	166.1	19.31	3	6	263.542	27.59	5	8	192.199	19.31	3	6	184.025	19.31	3	6	173.053	20	4	5	169.733	18.62	3	4	149.333	13.1	3	4		0
P10644	KAP0_HUMAN	cAMP-dependent protein kinase type I-alpha regulatory subunit	PRKAR1A	381	42.955	5.35107	27.56	11	11	49	199.029	11.55	5	7	178.901	9.19	3	4	256.726	12.86	4	5	126.799	9.45	3	5					122.742	7.87	4	4	123.489	7.35	4	4	128.076	9.19	4	5	74.689	8.66	3	3	121.338	15.22	5
P31150	GDIA_HUMAN	Rab GDP dissociation inhibitor alpha	GDI1	447	50.5501	5.13525	27.52	6	10	99	380.416	13.42	6	15		0				0				0			191.109	9.17	4	8		0			251.129	14.09	6	9		0				0				0
P33992	MCM5_HUMAN	DNA replication licensing factor MCM5	MCM5	734	82.2332	8.36768	27.52	17	17	107	650.196	20.3	12	19	526.625	15.26	10	17	437.246	14.99	9	12	333.776	12.26	8	12	311.574	9.13	6	8	274.655	11.31	7	9	238.83	10.08	6	8	291.69	14.03	8	8	333.941	9.81	6	8		0
Q9NVA2	SEP11_HUMAN	Septin-11	SEPT11	429	49.3672	6.81494	27.51	10	11	107	613.691	17.95	7	18	415.14	16.78	6	12	502.781	13.99	6	12	401.484	13.05	5	10	309.786	15.85	5	7	315.133	17.25	6	9	283.677	13.29	4	9	159.596	9.56	4	6		0			233.933	10.72	4
P04179	SODM_HUMAN	Superoxide dismutase [Mn], mitochondrial	SOD2	222	24.7346	8.25049	27.48	6	6	88	403.385	27.48	6	11	145.297	10.81	2	4	140.499	10.36	3	4	324.543	23.42	5	9	265.25	17.12	4	6	250.13	19.37	3	5	323.045	17.12	4	7	316.522	19.37	3	6	339.017	27.48	6	9	353.577	21.17	5
Q9NS69	TOM22_HUMAN	Mitochondrial import receptor subunit TOM22 homolog	TOMM22	142	15.5118	4.33545	27.46	3	3	10						0				0			63.6595	19.01	2	2	72.3336	16.2	2	2	135.339	16.2	2	3		0				0				0			122.49	19.72	2
Q13561	DCTN2_HUMAN	Dynactin subunit 2	DCTN2	401	44.2039	5.21143	27.43	8	8	37	341.083	21.45	6	8	103.911	6.73	2	2		0			118.85	12.97	4	4		0				0			93.9	9.48	3	4		0			97.2	6.98	2	3	324.816	18.2	5
P78527	PRKDC_HUMAN	DNA-dependent protein kinase catalytic subunit	PRKDC	4128	468.788	7.12256	27.42	103	103	985	4689.96	19.4	72	144	3456.32	15.53	58	107	3576.67	14.73	57	115	2265.78	10.49	44	76	2313.52	12.4	50	84	2645.05	13.71	53	80	2698.03	12.5	47	82	2337.46	11.19	44	84	1821.26	8.79	34	64	1575.53	7.68	28
O43169	CYB5B_HUMAN	Cytochrome b5 type B	CYB5B	146	16.322	4.97021	27.4	3	3	32	213.429	14.38	2	4	196.275	14.38	2	3	136.709	14.38	2	3	198.127	27.4	3	5	207.015	27.4	3	5	173.833	14.38	2	3						0							207.603	14.38	2
Q99460	PSMD1_HUMAN	26S proteasome non-ATPase regulatory subunit 1	PSMD1	953	105.769	5.38916	27.39	19	19	111	328.101	8.6	6	9	389.234	10.91	8	13	261.498	7.24	6	10	170.811	8.39	6	6	277.571	7.24	6	8	206.767	5.14	4	5	221.953	7.14	7	9	222.906	6.4	6	8	275.801	7.87	7	9	380.821	15.63	12
Q9NSI2	F207A_HUMAN	Protein FAM207A	FAM207A	230	25.4408	11.0776	27.39	4	4	21	185.281	16.96	3	4						0			184.547	21.3	3	4									123.04	11.74	2	2	142.584	11.74	2	2		0			257.416	27.39	4
P98179	RBM3_HUMAN	RNA-binding protein 3	RBM3	157	17.16	8.90967	27.39	3	3	25		0			104.193	21.02	2	3	95.0877	21.02	2	3	207.919	27.39	3	7	171.406	21.02	2	6	186.704	21.02	2	6						0
P56537	IF6_HUMAN	Eukaryotic translation initiation factor 6	EIF6	245	26.5822	4.67822	27.35	5	5	26	208.005	14.29	3	5	169.389	9.8	2	4	199.493	17.55	3	4		0				0			89.395	10.2	2	2		0			161.2	15.92	3	4	128.12	15.92	3	4	106.44	9.8	2
Q9BRT9	SLD5_HUMAN	DNA replication complex GINS protein SLD5	GINS4	223	26.0303	4.98291	27.35	5	5	9		0												0								0			55.24	10.31	2	2		0				0			97.0712	14.8	2
P55769	NH2L1_HUMAN	NHP2-like protein 1	SNU13	128	14.1646	8.45557	27.34	3	3	17		0			67.9205	17.97	2	2		0			231.712	27.34	3	6	213.531	27.34	3	4	271.069	27.34	3	5										0
Q9NSD9	SYFB_HUMAN	Phenylalanine--tRNA ligase beta subunit	FARSB	589	66.0735	6.84424	27.33	15	15	198	579.022	22.07	12	19	578.354	19.35	11	16	467.613	16.3	9	14	393.369	13.92	8	12	601.82	15.96	9	17	470.413	15.79	9	14	581.464	19.02	11	18	579.911	16.98	10	21	416.368	17.83	10	17	516.43	15.96	9
Q1KMD3	HNRL2_HUMAN	Heterogeneous nuclear ribonucleoprotein U-like protein 2	HNRNPUL2	747	85.0522	4.90674	27.31	18	18	183	112.509	5.62	4	6	61.0749	2.95	2	2	120.285	4.55	3	4	1219.09	21.69	14	34	1108.7	19.54	13	31	1705.57	20.35	13	42	107.247	4.28	3	3	50.0467	2.41	2	2	84.3838	5.62	4	4	522.97	19.81	14
P49327	FAS_HUMAN	Fatty acid synthase	FASN	2511	273.254	6.44287	27.2	56	56	495	3230.23	20.03	41	88	2096.57	16.21	34	58	2265.34	17.01	35	62	1156.96	9.84	22	35	930.434	9.28	20	30	875.365	8.72	19	28	1435.06	11.71	24	37	1569.37	10.63	24	46	1159.74	11.15	24	41	853.908	7.05	16
Q13155	AIMP2_HUMAN	Aminoacyl tRNA synthase complex-interacting multifunctional protein 2	AIMP2	320	35.3263	8.22119	27.19	7	7	47	208.929	12.19	3	6	155.942	8.13	2	3	262.867	22.19	5	8		0			76.5462	8.75	3	4		0				0			115.689	6.88	2	5		0			259.99	21.88	6
P08574	CY1_HUMAN	Cytochrome c1, heme protein, mitochondrial	CYC1	325	35.399	8.99756	27.08	6	6	95	332.548	19.69	5	9	100.135	8.62	2	2	148.908	15.69	4	5	265.081	14.77	4	8		0			107.34	18.15	4	5	423.645	24.92	5	10	183.416	10.77	3	6	366.338	19.69	5	12	529.98	27.08	6
Q15056	IF4H_HUMAN	Eukaryotic translation initiation factor 4H	EIF4H	248	27.3684	7.2251	27.02	6	6	100	330.188	23.39	5	8	235.798	17.74	4	6	198.398	20.16	4	7	266.486	23.39	5	8	168.87	17.74	4	5	282.684	17.74	4	8	208.868	17.74	4	8	356.896	23.39	5	10	298.553	17.74	4	9	361.419	20.16	4
Q9NR45	SIAS_HUMAN	Sialic acid synthase	NANS	359	40.2815	6.7417	27.02	7	7	53	71.5913	7.52	2	3	111.959	12.53	3	4	132.641	15.32	4	5	108.231	12.53	3	4	102.854	8.91	2	3	77.6648	8.64	2	2	249.392	27.02	7	7	165.401	8.08	2	3	144.611	15.6	4	5	149.686	12.26	3
P46779	RL28_HUMAN	60S ribosomal protein L28	RPL28	137	15.7377	12.0151	27.01	4	4	52	150.845	21.17	3	7	118.967	18.98	3	4	162.019	21.17	3	5	138.484	21.17	3	5	114.364	18.98	3	6	111.161	13.14	2	3	80.7306	21.17	3	3	106.57	21.17	3	4	131.64	21.17	3	4	51.9594	13.87	2
Q16181	SEPT7_HUMAN	Septin-7	SEPT7	437	50.648	8.63135	27	9	10	65	218.114	10.98	4	6	218.999	11.44	4	7	202.03	11.9	4	5		0			233.05	5.03	2	5	189.121	4.81	2	5	304.481	19.22	7	9	316.357	11.67	4	8	188.908	8.7	3	4	172.074	8.47	3
Q9P2R7	SUCB1_HUMAN	Succinate--CoA ligase [ADP-forming] subunit beta, mitochondrial	SUCLA2	463	50.2852	7.41553	27	11	11	106	303.383	14.04	5	8	365.701	14.9	7	9	387.819	12.53	6	9	302.03	10.37	5	7	140.758	6.26	3	4	374.333	12.31	6	10	438.644	17.49	8	11	479.541	16.63	8	11	314.411	8.42	4	6	375.997	19.65	8
P55786	PSA_HUMAN	Puromycin-sensitive aminopeptidase	NPEPPS	919	103.211	5.71924	26.99	23	23	199	977.17	16.65	14	25	612.953	15.56	13	16	604.493	12.4	10	13	429.067	9.58	8	11	505.647	13.38	12	15	573.505	10.66	9	13	594.605	14.36	13	19	719.295	13.71	12	17	711.428	15.23	13	19	693.748	10.99	9
P22528	SPR1B_HUMAN	Cornifin-B	SPRR1B	89	9.88093	8.48486	26.97	2	2	2	43.09	26.97	2	2		0				0				0																0
O00148	DX39A_HUMAN	ATP-dependent RNA helicase DDX39A	DDX39A	427	49.098	5.68115	26.93	2	11	297	1124.55	26.93	11	41		0				0				0			336.907	9.84	4	10		0				0				0				0				0
Q00341	VIGLN_HUMAN	Vigilin	HDLBP	1268	141.368	6.87354	26.89	31	31	242	1162.92	19.56	22	35	756.304	12.15	13	21	604.263	13.01	14	21	704.898	13.96	16	23	442.244	8.28	10	16	497.236	11.99	13	18	503.884	14.35	16	19	767.549	13.96	16	26	608.538	13.41	14	20	509.79	9.23	10
P04181	OAT_HUMAN	Ornithine aminotransferase, mitochondrial	OAT	439	48.5042	7.03467	26.88	9	9	70	246.958	10.02	4	7	147.833	12.76	5	5	423.345	14.58	5	8	116.752	7.52	3	3					397.365	13.67	5	8	308.282	15.72	6	8	248.043	12.3	5	6	352.713	15.72	6	8	167.992	11.16	4
Q8NBS9	TXND5_HUMAN	Thioredoxin domain-containing protein 5	TXNDC5	432	47.5987	5.97314	26.85	11	11	91	270.848	14.81	6	10	223.831	10.19	4	7	322.319	16.2	6	10	204.874	6.48	3	5	93.0127	4.4	2	3	206.929	11.57	5	7	200.75	10.88	5	8	268.465	12.27	5	8	375.918	15.05	6	10	258.183	12.5	5
Q9P0I2	EMC3_HUMAN	ER membrane protein complex subunit 3	EMC3	261	29.9324	6.81494	26.82	5	5	13					40.82	13.79	2	2	152.029	19.54	4	4		0								0				0			159.231	16.48	3	3		0			122.382	9.58	2
O96019	ACL6A_HUMAN	Actin-like protein 6A	ACTL6A	429	47.4303	5.60498	26.81	9	9	61	432.262	17.25	6	10	245.789	16.78	6	6	270.851	11.89	4	5	187.116	10.72	4	4		0			147.23	12.12	4	4	181.739	12.35	4	5	272.925	10.72	4	6	251.726	10.49	4	6	279.023	18.18	6
Q96AY3	FKB10_HUMAN	Peptidyl-prolyl cis-trans isomerase FKBP10	FKBP10	582	64.2042	5.61768	26.8	12	13	125	484.725	15.98	8	14	276.237	12.54	6	9	202.554	7.73	4	7	240.181	7.56	4	6	307.557	9.45	5	8	174.413	9.28	5	6	437.437	18.9	9	11	475.338	16.32	8	12	472.408	14.26	7	13	570.515	17.7	9
Q9Y383	LC7L2_HUMAN	Putative RNA-binding protein Luc7-like 2	LUC7L2	392	46.4856	10.0083	26.79	6	9	94	394.741	17.6	6	9	137.956	9.95	4	5	149.778	12.76	4	5	237.737	6.38	2	4		0				0			641.289	22.45	8	15	444.83	15.56	5	11	510.033	21.94	7	12	403.062	15.31	5
Q9H3N1	TMX1_HUMAN	Thioredoxin-related transmembrane protein 1	TMX1	280	31.7708	4.98291	26.79	9	9	119	416.878	15.36	5	12	265.106	15.36	5	7	334.666	15.36	5	10	475.14	22.86	7	14	194.849	11.07	3	6	474.684	18.21	6	14	254.354	11.07	4	7	239.232	18.93	6	7	470.784	20	7	13	259.095	15.71	4
Q8N163	CCAR2_HUMAN	Cell cycle and apoptosis regulator protein 2	CCAR2	923	102.838	5.22412	26.76	22	22	221	634.295	14.63	13	21	617.3	14.3	11	16	497.544	12.68	10	18	690.551	12.03	10	18	536.63	12.89	11	16	783.727	17.88	14	22	636.865	15.28	13	22	524.916	14.95	11	17	390.507	10.18	8	12	702.341	18.2	15
Q12874	SF3A3_HUMAN	Splicing factor 3A subunit 3	SF3A3	501	58.8123	5.37646	26.75	11	11	81	346.283	10.58	5	7	101.033	4.39	2	2	172.098	8.78	3	3	324.128	14.77	6	7	277.204	10.58	5	8	223.679	8.78	4	7	423.586	14.77	5	8	461.698	14.77	6	9	301.047	11.78	5	7	265.841	15.77	7
P61326	MGN_HUMAN	Protein mago nashi homolog	MAGOH	146	17.1528	6.11279	26.71	3	3	32	236.462	14.38	2	4	221.307	14.38	2	4	228.56	14.38	2	4	221.304	26.71	3	5	207.763	14.38	2	4	220.783	14.38	2	4	117.4	14.38	2	2		0			118.932	14.38	2	2
P42765	THIM_HUMAN	3-ketoacyl-CoA thiolase, mitochondrial	ACAA2	397	41.8976	8.08936	26.7	9	9	77	395.203	10.58	3	6	273.484	10.58	3	4	415.039	12.59	4	7	218.878	10.58	3	4	102.809	7.3	2	2	328.316	11.59	5	8	432.395	14.61	5	8	268.175	8.06	3	5	375	14.86	5	8	389.235	21.41	6
Q9Y570	PPME1_HUMAN	Protein phosphatase methylesterase 1	PPME1	386	42.2882	5.97314	26.68	8	8	55	343.582	13.21	4	10	223.086	10.36	4	5	120.552	5.7	2	2		0				0			126.539	5.18	2	3	355.723	18.91	5	8	136.293	5.18	2	3	321.259	16.32	6	9	231.711	5.18	2
O43143	DHX15_HUMAN	Pre-mRNA-splicing factor ATP-dependent RNA helicase DHX15	DHX15	795	90.8752	7.45947	26.67	20	20	174	1110.03	14.34	12	28	786.921	12.96	10	23	569.803	10.06	7	13	520.572	12.08	9	19	378.277	10.82	8	12	488.819	9.43	7	14	550.552	11.19	9	16	462.921	9.43	7	12	373.595	8.05	6	11	454.747	7.3	5
Q3ZCQ8	TIM50_HUMAN	Mitochondrial import inner membrane translocase subunit TIM50	TIMM50	353	39.6215	8.36768	26.63	8	8	61	270.934	15.86	4	6	164.497	12.18	3	3	371.395	18.7	5	9	285.33	10.76	3	5	117.205	9.35	3	5		0			141.512	11.05	4	4	237.783	17.28	5	6	265.89	22.1	6	7	221.391	18.98	5
P09488	GSTM1_HUMAN	Glutathione S-transferase Mu 1	GSTM1	218	25.6951	6.69775	26.61	2	6	33		0				0				0				0				0				0				0				0			149.822	18.81	5	6		0
O75534	CSDE1_HUMAN	Cold shock domain-containing protein E1	CSDE1	798	88.8289	6.25244	26.57	20	20	137	620.263	18.42	14	19	470.137	13.41	10	14	480.709	11.4	8	12	389.008	12.41	9	10	469.262	12.28	9	13	521.585	16.79	12	16	284.086	10.78	9	10	189.102	7.27	6	6	251.455	6.27	5	8	222.533	8.02	6
Q8WXX5	DNJC9_HUMAN	DnaJ homolog subfamily C member 9	DNAJC9	260	29.8911	5.73193	26.54	7	7	50	204.649	15	4	5	97.2126	12.31	3	3	123.45	14.62	4	4	91.5131	11.92	3	3	82.3924	7.31	2	2	94.8516	7.69	2	2	118.951	12.31	3	3	152.305	15	4	4	216.651	15	4	6	358.79	20.77	5
Q9NUJ1	ABHDA_HUMAN	Mycophenolic acid acyl-glucuronide esterase, mitochondrial	ABHD10	306	33.9107	8.57275	26.47	6	6	44	126.927	9.48	3	4		0			57.8447	5.88	2	2	215.152	12.09	3	5	130.428	7.84	2	2		0			263.956	21.57	5	8	162.416	17.32	4	5	196.643	11.44	3	5	409.068	19.93	5
Q13247	SRSF6_HUMAN	Serine/arginine-rich splicing factor 6	SRSF6	344	39.5634	11.4292	26.45	9	10	189	526.374	11.05	4	19	287.012	6.1	2	9	316.194	8.72	3	12	895.229	20.64	8	31	514.555	8.72	3	18	922.724	14.24	5	28	126.67	8.43	3	4	292.499	12.21	4	9	336.96	8.72	3	13	306.51	11.63	5
P54886	P5CS_HUMAN	Delta-1-pyrroline-5-carboxylate synthase	ALDH18A1	795	87.2475	7.12256	26.42	18	18	114	544.446	18.87	13	17	564.63	15.09	11	17	374.669	13.58	9	13	129.288	5.03	4	5	249.094	8.68	7	10	135.529	6.67	5	5	321.99	8.3	6	8	444.389	9.94	7	10	195.466	8.55	6	6	342.211	7.04	5
P28331	NDUS1_HUMAN	NADH-ubiquinone oxidoreductase 75 kDa subunit, mitochondrial	NDUFS1	727	79.4165	6.22705	26.41	15	15	68	222.988	12.93	7	8	164.752	10.04	6	6	123.826	6.33	5	6	71.4113	3.99	3	3	102.075	3.99	3	3	218.033	7.57	5	6	399.211	17.19	10	13	159.131	6.33	4	4	149.29	6.19	4	4	96.11	3.58	2
O95373	IPO7_HUMAN	Importin-7	IPO7	1038	119.44	4.81787	26.4	22	22	226	1320.78	18.11	15	33	565.31	10.12	9	16	567.706	8.77	7	11	902.44	12.62	11	19	497.808	7.61	7	11	631.79	11.95	10	15	914.116	15.9	13	23	436.33	6.17	6	11	554.543	11.75	10	15	1025.35	13.49	11
P36639	8ODP_HUMAN	7,8-dihydro-8-oxoguanine triphosphatase	NUDT1	197	22.5051	5.2749	26.4	4	4	16	192.833	18.78	3	4		0			99.5171	12.69	2	2	137.251	13.71	2	3	107.693	18.78	3	3		0			98.5349	12.18	2	2		0			108.121	12.69	2	2		0
Q9NR28	DBLOH_HUMAN	Diablo homolog, mitochondrial	DIABLO	239	27.1137	5.89697	26.36	6	6	17		0			134.015	8.37	2	3	98.824	9.62	2	2													168.284	9.21	2	3		0			103.822	9.62	2	2	110.206	11.3	3
P54578	UBP14_HUMAN	Ubiquitin carboxyl-terminal hydrolase 14	USP14	494	56.033	5.30029	26.32	10	10	104	551.964	15.79	6	11	437.796	17.41	7	9	210.418	9.31	4	4	291.5	13.16	5	7	214.774	7.69	3	4	418.208	16.4	6	9	519.517	15.18	6	9	401.529	15.99	7	10	450.63	14.17	6	10	343.933	11.94	5
P30046	DOPD_HUMAN	D-dopachrome decarboxylase	DDT	118	12.7037	7.29834	26.27	3	3	11	87.3243	16.1	2	3		0				0			142.185	26.27	3	5	99.8538	16.1	2	3		0
P55036	PSMD4_HUMAN	26S proteasome non-ATPase regulatory subunit 4	PSMD4	377	40.7112	4.79248	26.26	8	8	51	301.627	16.45	4	7	135.418	6.37	2	4	124.491	6.63	2	4	114.864	8.75	3	4		0			140.441	4.77	2	5	173.066	15.38	4	4	128.769	7.69	3	4	90.1267	11.41	3	3	94.5466	11.41	3
P40939	ECHA_HUMAN	Trifunctional enzyme subunit alpha, mitochondrial	HADHA	763	82.9469	9.0415	26.21	16	16	143	831.042	17.43	11	19	734.776	15.07	10	15	422.318	12.45	8	10	358.305	12.32	9	12	333.479	6.68	5	8	310.78	10.09	7	10	503.348	15.47	10	14	599.085	14.81	9	13	530.948	14.55	10	15	338.67	10.22	7
Q9H6E4	CC134_HUMAN	Coiled-coil domain-containing protein 134	CCDC134	229	26.544	8.85107	26.2	5	5	22		0				0			89.2775	13.54	2	3					95.7304	9.17	2	3		0				0			116.585	12.23	3	4	184.803	13.54	2	4	123.893	13.97	3
P51398	RT29_HUMAN	28S ribosomal protein S29, mitochondrial	DAP3	398	45.5376	8.88037	26.13	9	9	34		0								0				0				0			97.3648	5.78	2	2	141.441	10.05	3	4	264.783	11.31	4	6	100.341	11.31	4	4	145.46	11.06	4
P30837	AL1B1_HUMAN	Aldehyde dehydrogenase X, mitochondrial	ALDH1B1	517	57.1702	6.80029	26.11	11	11	121	618.567	21.28	9	14	121.602	8.32	4	4	465.193	17.6	7	10	302.781	12.57	5	7	160.955	6.38	3	4	282.301	10.25	5	7	813.288	20.31	8	15	526.033	16.83	8	12	782.051	26.11	11	17	647.926	18.57	8
P16989	YBOX3_HUMAN	Y-box-binding protein 3	YBX3	372	40.066	9.77393	26.08	4	8	82	248.935	18.55	5	8		0				0			676.087	22.58	7	15		0			584.89	23.39	7	15		0				0				0				0
P60866	RS20_HUMAN	40S ribosomal protein S20	RPS20	119	13.3643	9.93506	26.05	4	4	37	141.637	26.05	4	7	168.21	25.21	3	6	160.218	25.21	3	6	95.2336	19.33	2	4	83.6229	15.13	2	3	139.027	25.21	3	5	44.1788	19.33	2	2	74.6854	15.13	2	2	42.57	19.33	2	2		0
P52565	GDIR1_HUMAN	Rho GDP-dissociation inhibitor 1	ARHGDIA	204	23.1927	5.10986	25.98	5	5	111	543.837	25.98	5	15	229.716	22.06	4	6	355.561	25.98	5	12	268.963	14.22	3	8	318.587	14.22	3	8	273.815	25.98	5	9	251.83	22.06	4	8	501.861	18.14	4	11	365.615	22.06	4	9	296.929	18.14	4
Q96A35	RM24_HUMAN	39S ribosomal protein L24, mitochondrial	MRPL24	216	24.899	9.29053	25.93	5	5	18	60.2348	10.65	2	3		0			61.6527	10.19	2	2		0				0				0			73.1597	10.19	2	3		0			87.8583	11.57	2	3	61.97	11.57	2
Q9Y490	TLN1_HUMAN	Talin-1	TLN1	2541	269.599	6.07471	25.9	48	48	346	1595.75	13.66	28	46	1079.91	11.1	21	32	1153.87	10.74	23	30	864.545	10.39	21	27	922.842	9.56	19	22	1000.85	11.41	22	28	1370.25	11.92	24	31	987.98	10.59	21	24	1240.78	11.92	25	32	1013.25	11.1	21
P35221	CTNA1_HUMAN	Catenin alpha-1	CTNNA1	906	100.009	6.29053	25.83	19	19	76	465.936	10.49	8	10	109.551	3.64	3	3	166.931	5.3	4	4	136.627	5.96	5	5	117.15	5.08	4	4	88.8059	2.65	2	2	240.56	9.16	6	6	299.403	7.4	6	7	154.99	5.63	4	4	463.907	12.58	10
P48444	COPD_HUMAN	Coatomer subunit delta	ARCN1	511	57.1741	6.21436	25.83	12	12	91	771.251	18.98	9	17	480.735	16.83	8	12	374.527	12.72	6	8	312.651	8.22	4	7	244.419	9.98	5	6	370.582	8.22	4	6	386.733	10.96	5	7	270.549	8.22	4	6	378.385	12.72	6	9	270.848	6.26	3
Q92522	H1X_HUMAN	Histone H1x	H1FX	213	22.4735	10.7554	25.82	4	4	99	472.193	25.82	4	11	247.347	11.74	2	4	331.446	17.37	3	7	391.064	17.37	3	9	353.876	17.37	3	7	359.91	17.37	3	7	343.211	17.37	3	7	383.311	17.37	3	9	321.206	17.37	3	6	548.906	25.82	4
Q9UBQ0	VPS29_HUMAN	Vacuolar protein sorting-associated protein 29	VPS29	182	20.4927	6.78564	25.82	5	5	24	140.532	17.03	3	4	78.581	9.89	2	2										0			46.0201	9.34	2	2	127.548	17.03	3	4	113.413	9.89	2	3		0			68.7943	20.88	4
P27816	MAP4_HUMAN	Microtubule-associated protein 4	MAP4	1152	120.93	5.42725	25.69	22	22	381	803.642	16.75	15	26	903.684	17.8	16	30	547.468	12.33	11	19	920.861	13.8	12	25	781.249	13.89	12	23	772.758	14.76	13	24	1179.41	17.8	16	36	1083.75	19.44	17	39	994.874	15.45	14	31	1510.38	17.88	16
P49406	RM19_HUMAN	39S ribosomal protein L19, mitochondrial	MRPL19	292	33.5136	9.49561	25.68	8	8	38	110.664	6.85	2	3	76.0605	9.93	3	3	134.184	9.93	3	4	191.156	13.7	4	6					99.4678	6.16	2	3		0			104.592	6.16	2	2	103.548	6.85	2	3	138.422	14.73	4
Q16576	RBBP7_HUMAN	Histone-binding protein RBBP7	RBBP7	425	47.7902	5.04639	25.65	4	10	186	560.808	19.06	8	20		0			517.42	14.59	6	18	514.307	15.53	8	17		0				0				0				0			510.466	14.82	7	15	556.376	12.71	6
Q16629	SRSF7_HUMAN	Serine/arginine-rich splicing factor 7	SRSF7	238	27.35	11.8247	25.63	6	7	204	308.665	21.85	5	12	337.245	14.71	3	10	422.618	18.49	4	13	982.968	21.85	5	29	767.795	21.85	5	22	927.302	21.85	5	26	276.247	14.71	3	8	303.14	18.49	4	10	377.653	17.65	4	10	703.075	22.69	6
P35659	DEK_HUMAN	Protein DEK	DEK	375	42.6479	8.55811	25.6	9	9	94	308.992	15.2	5	8	207.482	9.33	3	5	314.357	14.13	5	9	238.589	12.8	4	6	76.1658	5.07	2	3	328.261	15.2	5	7	398.652	18.13	6	11	377.584	17.6	6	8	341.472	17.87	6	8	376.659	20.53	7
O95816	BAG2_HUMAN	BAG family molecular chaperone regulator 2	BAG2	211	23.7572	6.69775	25.59	5	5	34	117.66	9.48	2	3	110.657	9.48	2	3	109.854	9.48	2	3	161.16	9.48	2	3	129.833	13.27	3	5	112.18	9.48	2	3	108.986	16.59	3	3	94.1907	9.48	2	2		0			166.539	18.96	4
P78344	IF4G2_HUMAN	Eukaryotic translation initiation factor 4 gamma 2	EIF4G2	907	102.297	7.13721	25.58	22	22	104	458.87	14.88	12	16	153.386	5.29	5	6	243.398	8.49	8	11	232.408	5.95	6	9	163.361	6.28	6	7	287.195	9.7	8	10	213.786	6.28	5	7	84.5097	2.43	2	3	203.329	6.39	5	6	395.572	10.03	9
Q7L1Q6	BZW1_HUMAN	Basic leucine zipper and W2 domain-containing protein 1	BZW1	419	48.0127	5.92236	25.54	9	12	141	364.036	15.99	8	15	156.339	13.13	6	8	221.89	14.32	6	8	329.121	11.22	5	10	143.587	6.68	3	5	321.92	15.99	8	13	285.684	18.85	9	13	269.515	13.6	6	10	343.081	18.62	8	14	505.306	19.33	9
Q9BQG0	MBB1A_HUMAN	Myb-binding protein 1A	MYBBP1A	1328	148.762	9.27588	25.53	32	32	393	1237.11	16.04	19	37	844.67	9.86	12	24	882.257	8.58	11	23	1513.96	18.9	23	44	891.968	9.71	12	25	1137.45	12.05	15	33	1700.09	14.46	19	48	989.791	12.2	15	27	1007.17	12.27	16	33	1721.96	15.14	18
P56134	ATPK_HUMAN	ATP synthase subunit f, mitochondrial	ATP5MF	94	10.9107	9.67139	25.53	2	2	4		0				0			144.035	25.53	2	4						0				0								0
Q01105	SET_HUMAN	Protein SET	SET	290	33.4687	4.32275	25.52	6	6	120	488.953	22.76	5	12	424.289	12.07	3	9	307.122	18.28	4	7	465.471	14.48	4	11	260.138	11.72	3	7	425.506	22.76	5	10	361.682	17.93	4	9	461.201	16.55	4	11	394.447	16.55	4	10	457.807	22.76	5
Q15366	PCBP2_HUMAN	Poly(rC)-binding protein 2	PCBP2	365	38.5556	6.78564	25.48	4	7	304	1491.88	23.29	6	33	775.367	15.07	4	15	1126.66	23.29	6	24	1249.45	25.48	7	29	1118.71	18.9	5	23	1548.28	23.29	6	33	959.957	19.45	5	21	1192.38	18.9	5	25	776.807	25.48	7	17	1412.21	23.29	6
P06744	G6PI_HUMAN	Glucose-6-phosphate isomerase	GPI	558	63.1072	8.32373	25.45	12	12	190	785.108	22.22	11	20	645.474	17.03	8	17	661.956	14.34	7	14	574.158	12.72	7	14	476.19	13.08	6	10	360.015	14.52	7	10	767.451	22.76	10	21	731.125	19.71	9	18	582.459	15.77	7	15	722.342	22.22	11
Q9GZZ1	NAA50_HUMAN	N-alpha-acetyltransferase 50	NAA50	169	19.386	8.80713	25.44	4	4	5	137.109	25.44	4	5						0								0																				0
P46109	CRKL_HUMAN	Crk-like protein	CRKL	303	33.7559	6.7417	25.41	6	6	19					73.1589	13.53	3	3		0			146.442	13.53	3	3		0				0			85.5784	8.91	2	2		0			44.3856	8.58	2	2	208.619	11.88	3
Q16543	CDC37_HUMAN	Hsp90 co-chaperone Cdc37	CDC37	378	44.44	5.24951	25.4	9	9	58	224.549	12.7	4	6	132.65	9.79	3	3	184.828	10.58	3	4	118.599	8.2	3	4	86.2655	6.88	2	3	155.167	12.96	3	5	120.621	11.64	3	4	177.043	13.49	4	6	221.667	9.79	3	6	228.187	16.4	5
P08195	4F2_HUMAN	4F2 cell-surface antigen heavy chain	SLC3A2	630	67.9517	5.0083	25.4	13	13	159	634.764	17.94	10	18	331.71	8.57	5	12	356.17	12.06	7	13	417.103	11.11	6	9	246.847	10.16	5	7	390.515	11.75	6	9	418.698	14.6	8	12	631.918	12.38	7	13	444.664	13.97	8	13	754.809	17.78	8
P06396	GELS_HUMAN	Gelsolin	GSN	782	85.6442	6.27783	25.32	15	15	168	513.036	12.53	8	15	406.051	14.83	9	13	425.49	10.74	7	12	524.809	11.76	7	14	206.11	6.27	4	7	789.771	19.57	10	19	634.281	13.3	8	16	404.682	13.17	8	9	511.986	13.17	8	12	429.824	13.94	9
Q14498	RBM39_HUMAN	RNA-binding protein 39	RBM39	530	59.3427	10.0962	25.28	10	10	100	712.31	14.53	6	16	432.272	12.64	5	9	341.64	13.21	5	8	389.42	11.89	5	8	229.645	9.43	4	7	529.448	10	4	9	407.602	17.55	7	12	298.808	9.25	4	8	251.745	10	4	6	278.244	7.17	3
P16152	CBR1_HUMAN	Carbonyl reductase [NADPH] 1	CBR1	277	30.3559	8.32373	25.27	6	6	34		0			87.2304	6.86	2	3		0			219.52	16.61	4	4		0			239.775	16.61	4	5		0				0			219.882	16.61	4	5	322.496	22.74	5
P62714	PP2AB_HUMAN	Serine/threonine-protein phosphatase 2A catalytic subunit beta isoform	PPP2CB	309	35.5523	5.42725	25.24	6	6	48	321.22	15.86	4	7	199.58	13.27	3	3	308.252	15.53	4	6	138.338	8.41	2	2	304.032	11	3	5	213.831	8.41	2	3	108.23	11	3	3		0			167.194	6.15	2	3	286.992	15.86	4
Q9NRN7	ADPPT_HUMAN	L-aminoadipate-semialdehyde dehydrogenase-phosphopantetheinyl transferase	AASDHPPT	309	35.7531	6.80029	25.24	7	7	80	310.623	21.68	6	8	231.159	17.48	5	8	203.149	17.48	5	6	152.964	13.92	4	4	191.734	10.03	3	5	197.324	13.92	4	5	264.126	17.8	5	8	240.468	13.92	4	7	265.903	17.48	5	8	260.663	13.92	4
Q9Y262	EIF3L_HUMAN	Eukaryotic translation initiation factor 3 subunit L	EIF3L	564	66.6844	6.34131	25.18	14	14	99	560.289	17.38	9	18	298.399	6.74	4	10	480.978	17.2	10	21	72.9019	5.14	3	3	105.174	5.32	4	4	151.551	6.21	4	7	233.09	10.28	6	10	202.824	6.91	5	9	135.753	6.74	4	4	145.923	6.74	4
P13646	K1C13_HUMAN	Keratin, type I cytoskeletal 13	KRT13	458	49.5574	4.95752	25.11	8	13	543	2012.9	14.63	8	47		0			1525.76	11.57	6	33		0				0				0				0				0				0			2247.49	17.69	10
O60701	UGDH_HUMAN	UDP-glucose 6-dehydrogenase	UGDH	494	54.9893	7.12256	25.1	11	11	46	226.547	12.15	6	9	113.572	4.45	2	3	153.176	6.28	3	4	165.13	9.72	4	5	98.7782	4.66	2	2	159.157	7.89	3	4	165.039	7.09	3	5	92.2033	4.45	2	3	211.122	8.1	3	4	167.426	8.7	4
P54920	SNAA_HUMAN	Alpha-soluble NSF attachment protein	NAPA	295	33.2113	5.36377	25.08	6	6	21		0				0				0				0												0			73.7275	7.8	2	2	79.78	7.46	2	2	121.341	13.22	3
P11413	G6PD_HUMAN	Glucose-6-phosphate 1-dehydrogenase	G6PD	515	59.219	6.84424	25.05	12	12	40	201.225	10.49	5	6	180.011	8.54	4	6	181.62	11.65	6	6	48.8771	2.91	2	2	98.1231	5.05	3	3	58.9902	3.5	2	3	141.044	9.13	4	4	155.747	8.93	4	4		0				0
O95202	LETM1_HUMAN	Mitochondrial proton/calcium exchanger protein	LETM1	739	83.302	6.69775	25.03	14	14	66	152.818	5.41	4	4	170.737	2.71	2	3	138.668	6.9	5	5	148.707	4.33	3	4	136.883	4.33	3	3	58.7441	2.17	2	2	218.754	11.1	6	6	300.226	6.5	5	7	226.223	9.61	6	7	374.631	12.45	7
P61009	SPCS3_HUMAN	Signal peptidase complex subunit 3	SPCS3	180	20.3005	8.6167	25	4	4	27		0				0			81.51	11.11	2	3		0				0				0			124.226	11.11	2	4	167.152	17.78	3	6	159.732	12.78	2	4	96.53	12.22	2
Q9Y3Y2	CHTOP_HUMAN	Chromatin target of PRMT1 protein	CHTOP	248	26.3803	12.2349	25	4	4	78	186.087	16.94	3	4	243.306	10.48	2	4	170.482	16.94	3	4	442.279	16.94	3	9	413.654	25	4	7	542.893	16.94	3	10	302.778	18.55	3	5	181.728	10.48	2	3	261.641	10.48	2	5	444.81	25	4
Q13243	SRSF5_HUMAN	Serine/arginine-rich splicing factor 5	SRSF5	272	31.2453	11.5903	25	5	6	132	251.168	18.01	4	9	96.7311	13.97	3	4	255.22	11.76	3	8	682.397	13.24	3	15	556.837	18.38	4	13	767.214	22.43	5	18	278.554	21.69	5	7	194.512	13.24	3	5	414.657	22.43	5	12	516.406	22.43	5
Q9NRW1	RAB6B_HUMAN	Ras-related protein Rab-6B	RAB6B	208	23.4469	5.52881	25	3	5	38		0				0				0				0				0				0			133.694	15.87	3	4		0				0			278.057	15.87	3
Q9BRG1	VPS25_HUMAN	Vacuolar protein-sorting-associated protein 25	VPS25	176	20.7345	6.34131	25	5	5	20	58.7347	10.23	2	2	49.7883	10.23	2	2	81.381	10.23	2	2						0			54.3132	10.23	2	2	85.6197	10.23	2	3	121.576	15.91	3	4	64.5368	11.36	2	3		0
O00764	PDXK_HUMAN	Pyridoxal kinase	PDXK	312	35.0799	6.12549	25	6	6	22	109.56	6.41	2	2	90.9034	6.41	2	2	182.002	15.06	4	5		0				0			115.104	11.86	3	3	115.035	9.62	3	3		0				0			228.36	16.35	4
Q8IUR0	TPPC5_HUMAN	Trafficking protein particle complex subunit 5	TRAPPC5	188	20.7702	9.65674	25	5	5	7																		0								0				0							103.291	10.11	2
Q9Y371	SHLB1_HUMAN	Endophilin-B1	SH3GLB1	365	40.7708	6.03662	24.93	9	9	44	232.734	18.36	6	8	76.741	5.21	2	2	103.196	10.68	3	3		0				0				0			77.4055	6.58	3	4	191.145	9.59	4	6	118.02	5.21	2	2	196.181	10.41	3
Q96C86	DCPS_HUMAN	m7GpppX diphosphatase	DCPS	337	38.585	6.37939	24.93	6	6	22	163.887	12.46	3	3		0				0			35.8687	6.82	2	2		0			180.937	12.46	3	4	61.2587	7.72	2	2	108.162	9.5	2	2		0			283.743	13.06	3
Q99615	DNJC7_HUMAN	DnaJ homolog subfamily C member 7	DNAJC7	494	56.4047	6.96143	24.9	11	11	64	437.251	16.4	7	9	109.101	4.25	2	2		0			180.001	5.67	3	4	188.595	10.32	5	6	313.445	9.72	4	6	248.281	8.91	4	5	178.535	4.86	2	3	295.674	10.12	5	7	255.945	9.92	4
P26196	DDX6_HUMAN	Probable ATP-dependent RNA helicase DDX6	DDX6	483	54.3823	8.66064	24.84	9	9	31	253.329	12.01	5	7	302.898	13.66	5	9	207.631	13.46	5	6		0				0				0			103.356	7.25	2	4	76.7531	6.21	3	3	107.36	5.38	2	2		0
P23381	SYWC_HUMAN	Tryptophan--tRNA ligase, cytoplasmic	WARS	471	53.1316	6.22705	24.84	10	10	50	192.051	7.86	3	5	175.376	9.34	4	5	91.561	7.43	3	3	217.881	10.19	4	6	284.133	13.38	5	6	283.447	11.04	4	6	108.129	5.1	2	3	81.5311	5.73	3	3	217.424	11.89	4	5	49.7006	4.88	2
Q9BZE4	NOG1_HUMAN	Nucleolar GTP-binding protein 1	GTPBP4	634	73.9178	9.49561	24.76	14	14	92	258.496	10.25	7	10	341.83	13.72	7	12	136.432	6.62	4	5	175.545	8.52	6	7	189.351	8.04	5	6	226.056	6.15	4	7	212.705	8.99	5	7	264.106	10.09	6	9	189.232	7.26	4	6	346.716	14.04	8
Q9HDC9	APMAP_HUMAN	Adipocyte plasma membrane-associated protein	APMAP	416	46.4509	6.16357	24.76	10	10	72	157.492	8.89	4	6	203.159	7.21	3	5	174.384	9.38	4	5	297.269	11.54	5	8	70.6767	5.05	2	2	155.74	7.21	3	5	279.577	14.66	6	9	204.714	11.06	5	8	105.391	8.41	4	4	228.169	14.9	6
P39748	FEN1_HUMAN	Flap endonuclease 1	FEN1	380	42.5661	8.6167	24.74	7	7	79	230.593	17.37	5	6	296.416	19.47	6	9	140.439	10.79	4	7	176.48	12.89	4	6		0			221.317	12.89	4	6	358.753	15	5	8	320.686	12.89	4	7	359.268	15	5	8	407.28	22.63	6
Q13011	ECH1_HUMAN	Delta(3,5)-Delta(2,4)-dienoyl-CoA isomerase, mitochondrial	ECH1	328	35.7934	8.00146	24.7	7	7	54	431.066	17.99	5	8	135.381	10.06	3	4	213.666	10.06	3	5	151.433	6.4	2	3	148.784	7.32	2	3	170.587	8.84	3	4		0			170.96	11.28	3	3	289.888	14.33	4	6	190.467	7.93	2
P28072	PSB6_HUMAN	Proteasome subunit beta type-6	PSMB6	239	25.3414	4.91943	24.69	5	5	69	347.824	24.69	5	9	248.101	17.57	4	7	204.89	12.97	3	6	196.2	12.97	3	6	100.318	8.37	2	3	168.585	12.97	3	3	191.577	12.97	3	5	245.039	12.97	3	7	233.061	12.97	3	5	268.554	12.97	3
P53004	BIEA_HUMAN	Biliverdin reductase A	BLVRA	296	33.4073	6.44287	24.66	7	7	54	231.759	20.95	6	7	87.1725	7.43	2	2	199.66	15.54	4	6	113.514	11.15	3	3	204.751	15.54	4	4	135.789	11.82	3	3	185.613	12.16	3	4	283.233	15.54	4	6	217.898	10.81	3	5	125.128	11.49	4
P26368	U2AF2_HUMAN	Splicing factor U2AF 65 kDa subunit	U2AF2	475	53.4672	9.08545	24.63	8	8	122	290.945	12.84	5	8	146.095	9.05	4	6	300.809	17.47	6	8	447.862	20	7	12	157.409	10.95	4	7	252.186	9.47	4	9	451.386	20	7	13	488.357	13.68	5	14	338.84	9.05	4	10	372.669	13.68	5
Q96SL4	GPX7_HUMAN	Glutathione peroxidase 7	GPX7	187	20.9828	8.26514	24.6	5	5	49	139.242	14.97	3	4	99.2023	10.7	2	4	65.2118	11.23	2	3	105.549	10.7	2	3	107.202	14.97	3	4		0			165.411	16.58	3	5	157.435	14.97	3	6	170.389	14.97	3	6	127.995	17.11	3
O60662	KLH41_HUMAN	Kelch-like protein 41	KLHL41	606	67.9939	5.2876	24.59	14	14	94	461.414	19.47	11	13	528.164	16.67	9	13	475.861	16.01	9	13	166.253	7.59	4	4	402.936	10.4	6	9	345.97	11.55	7	10	126.995	7.26	4	6	403.994	14.69	9	12	297.017	12.21	7	8	136.726	4.62	2
P20073	ANXA7_HUMAN	Annexin A7	ANXA7	488	52.7058	5.68115	24.59	10	10	74	376.298	14.34	6	9	169.181	8.81	4	4	193.672	13.93	5	6	182.638	10.66	4	4	114.28	5.74	2	3	184.667	9.22	4	7	267.681	15.16	6	7	187.313	9.02	4	6	73.2399	6.35	3	3	351.961	15.78	7
Q13404	UB2V1_HUMAN	Ubiquitin-conjugating enzyme E2 variant 1	UBE2V1	147	16.4843	7.92822	24.49	4	4	60	235.974	24.49	4	8	206.618	24.49	4	7	189.426	24.49	4	7	200.614	18.37	3	7	209.013	24.49	4	7	227.937	18.37	3	8	127.099	19.73	3	5	132.864	24.49	4	7	72.9437	17.69	3	4		0
P08579	RU2B_HUMAN	U2 small nuclear ribonucleoprotein B''	SNRPB2	225	25.4701	9.71533	24.44	4	5	49		0			98.1408	8	2	4	114.28	11.56	2	3	174.436	20	4	6		0				0			144.814	15.11	3	5	151.173	16	3	5	181.012	20.89	4	6		0
P78330	SERB_HUMAN	Phosphoserine phosphatase	PSPH	225	24.9919	5.69385	24.44	5	5	38	121.255	13.78	3	4	80.1654	7.56	2	2	57.77	9.78	2	2	84.0772	7.56	2	3	80.54	7.56	2	2		0			136.262	24.44	5	5	111.833	8.89	2	3	94.2915	7.56	2	3	240.281	20.44	4
Q9UBB4	ATX10_HUMAN	Ataxin-10	ATXN10	475	53.4548	5.24951	24.42	9	9	73	345.69	16.21	6	10	380.992	15.79	6	8	289.536	14.95	5	6	183.526	10.53	4	5	107.65	4.63	2	2	181.11	9.89	4	5	358.264	17.89	7	8		0			180.392	10.74	4	5	434.091	17.26	7
Q9UHB9	SRP68_HUMAN	Signal recognition particle subunit SRP68	SRP68	627	70.6856	8.55811	24.4	14	14	94	362.836	10.53	6	9	351.456	10.05	6	9	247.634	10.53	6	7	422.739	14.99	9	11	323.912	12.76	8	9	187.386	8.61	5	5	460.616	13.56	8	11	181.385	6.22	4	5	476.871	13.24	8	12	219.618	7.66	4
Q16401	PSMD5_HUMAN	26S proteasome non-ATPase regulatory subunit 5	PSMD5	504	56.1604	5.47803	24.4	10	10	29	105.753	5.56	2	3		0				0				0			94.2825	5.75	3	3	147.298	8.73	3	3	57.3177	4.96	2	2	89.109	6.75	3	3	75.4625	4.56	2	2	121.566	8.93	4
Q9BS26	ERP44_HUMAN	Endoplasmic reticulum resident protein 44	ERP44	406	46.9414	5.26221	24.38	9	9	54	229.861	14.78	5	7	126.716	4.68	2	3	126.305	6.65	2	3		0			80.6948	9.11	3	3	148.572	9.11	3	3	79.5045	6.4	3	4	161.739	10.59	4	6	191.328	7.64	3	6	134.49	8.62	3
P30519	HMOX2_HUMAN	Heme oxygenase 2	HMOX2	316	36.0098	5.41455	24.37	7	7	46	153.959	6.33	2	3	121.204	9.18	3	4	171.877	13.29	4	6		0			172.102	16.14	5	6	89.4368	6.65	2	3	112.757	9.18	3	4		0				0			254.653	16.14	5
P21291	CSRP1_HUMAN	Cysteine and glycine-rich protein 1	CSRP1	193	20.5538	8.57275	24.35	3	3	6	76.926	24.35	3	3	135.387	19.17	2	3		0												0				0								0				0
O95793	STAU1_HUMAN	Double-stranded RNA-binding protein Staufen homolog 1	STAU1	577	63.1428	9.43701	24.26	13	13	90	300.923	10.05	5	7	265.324	14.21	7	8	269.68	11.96	6	7	377.873	16.64	8	10	155.022	8.67	5	6	191.983	11.96	6	7	366.523	11.79	6	9	231.67	5.55	3	5	239.186	11.27	6	8	165.419	9.53	5
P41227	NAA10_HUMAN	N-alpha-acetyltransferase 10	NAA10	235	26.4419	5.64307	24.26	5	5	22	58.03	17.45	3	3		0				0			97.05	8.94	2	2	97.5	9.36	2	2		0			64.01	8.94	2	2		0				0			93.2433	17.45	3
Q9NZL9	MAT2B_HUMAN	Methionine adenosyltransferase 2 subunit beta	MAT2B	334	37.5282	7.35693	24.25	6	6	44	346.634	17.66	4	6	134.361	6.29	2	2	169.222	6.29	2	3	198.553	13.77	3	5	158.177	6.29	2	3	217.93	6.29	2	3	134.578	6.29	2	2	111.907	6.29	2	2	260.335	10.18	3	5	208.373	6.29	2
O00233	PSMD9_HUMAN	26S proteasome non-ATPase regulatory subunit 9	PSMD9	223	24.6665	6.94678	24.22	5	5	43	198.394	13.9	3	6					225.271	13.9	3	6		0				0			148.167	18.83	4	5	111.412	13.9	3	4	75.6252	9.42	2	3	137.403	8.52	2	3	164.605	13.9	3
Q96CT7	CC124_HUMAN	Coiled-coil domain-containing protein 124	CCDC124	223	25.8196	9.53955	24.22	5	5	19										0				0				0				0			142.042	16.14	3	4		0			61.27	10.31	2	2	183.015	16.14	3
Q9Y6M1	IF2B2_HUMAN	Insulin-like growth factor 2 mRNA-binding protein 2	IGF2BP2	599	66.0806	8.45557	24.21	10	12	135	411.122	7.01	4	9	331.7	7.35	4	7	513.896	9.35	5	12	464.838	14.02	7	14	569.598	9.18	4	11	537.867	8.68	4	14	696.903	7.35	4	13	592.182	7.85	4	13		0			531.722	9.52	5
P50914	RL14_HUMAN	60S ribosomal protein L14	RPL14	215	23.417	10.9312	24.19	5	5	164	785.373	20.93	4	16	595.986	24.19	5	15	650.589	24.19	5	15	588.065	24.19	5	15	535.592	19.53	4	12	692.339	24.19	5	17	402.09	19.07	4	9	507.171	24.19	5	13	604.637	24.19	5	14	661.679	20.93	4
O00487	PSDE_HUMAN	26S proteasome non-ATPase regulatory subunit 14	PSMD14	310	34.5546	6.52197	24.19	6	6	41	119.508	13.87	4	5	172.784	14.52	3	4	134.907	11.61	3	3	160.107	13.87	4	5		0			70.1679	6.45	2	3		0			162.84	6.45	2	5	156.505	9.35	2	3	213.255	14.84	4
P05091	ALDH2_HUMAN	Aldehyde dehydrogenase, mitochondrial	ALDH2	517	56.3456	7.04932	24.18	10	10	44	200.119	14.89	6	7	204.475	10.44	4	4	128.623	7.54	3	3	157.14	8.51	3	4		0				0			214.702	12.57	5	6	151.143	5.22	2	3	172.498	9.67	4	5	162.097	8.51	3
Q9BYD3	RM04_HUMAN	39S ribosomal protein L4, mitochondrial	MRPL4	311	34.8973	9.71533	24.12	5	5	7		0			100.22	9	2	2		0								0				0				0								0			151.588	20.26	4
Q99729	ROAA_HUMAN	Heterogeneous nuclear ribonucleoprotein A/B	HNRNPAB	332	36.2024	8.20654	24.1	8	9	346	996.975	23.8	8	26	540.245	14.16	5	14	523.502	14.16	5	14	1515.76	23.8	8	40	1299.53	18.37	7	33	1880.08	23.8	8	47	627.802	15.36	5	16	771.735	17.77	6	19	818.189	18.07	7	23	1300.71	24.1	9
P61019	RAB2A_HUMAN	Ras-related protein Rab-2A	RAB2A	212	23.5308	6.53662	24.06	4	4	22	220.11	24.06	4	5		0				0											116.263	11.79	2	2	131.461	12.74	2	2	222.824	18.87	3	5	130.82	18.87	3	3	175.576	18.87	3
P61086	UBE2K_HUMAN	Ubiquitin-conjugating enzyme E2 K	UBE2K	200	22.3926	5.43994	24	4	4	54	140.983	12.5	2	4		0			293.201	19	3	6	92.1	12.5	2	2	84.987	12.5	2	2	187.77	12.5	2	3	278.402	24	4	7	335.621	24	4	6	249.209	16.5	3	5	390.678	24	4
O15067	PUR4_HUMAN	Phosphoribosylformylglycinamidine synthase	PFAS	1338	144.643	5.75732	23.99	25	25	322	995.818	13.6	15	30	759.18	12.63	15	27	886.351	12.71	15	30	827.006	13.6	14	24	854.845	10.91	12	22	851.457	9.79	11	21	963.794	13.08	14	27	873.411	15.17	16	31	971.393	12.11	14	32	1021.16	13.9	15
P54727	RD23B_HUMAN	UV excision repair protein RAD23 homolog B	RAD23B	409	43.1446	4.84326	23.96	8	9	40	212.633	8.8	4	6	99.1601	9.05	4	5		0				0			114.292	10.02	4	5		0			74.0303	8.56	3	4	88.8845	6.85	3	3	88.8233	3.91	2	3	81.7074	6.11	3
Q99536	VAT1_HUMAN	Synaptic vesicle membrane protein VAT-1 homolog	VAT1	393	41.8934	6.29053	23.92	6	6	27	400.718	14.5	4	8	243.234	10.43	3	4	246.29	14.25	4	5		0							156.87	14.25	4	4		0				0			181.734	10.43	3	3	78.0467	14.5	3
Q07866	KLC1_HUMAN	Kinesin light chain 1	KLC1	573	65.2689	6.20166	23.91	12	12	93	159.57	5.76	3	7	243.986	10.82	6	9	69.7216	7.5	4	4	269.624	7.33	4	9	111.635	5.24	3	5	73.153	3.32	2	3	299.598	11.87	6	10	201.402	5.76	3	4	307.794	13.96	7	9	493.646	13.44	7
P55735	SEC13_HUMAN	Protein SEC13 homolog	SEC13	322	35.5181	5.47803	23.91	5	5	9	90.5811	9.94	2	2					115.008	12.11	3	4						0				0				0								0				0
Q9P287	BCCIP_HUMAN	BRCA2 and CDKN1A-interacting protein	BCCIP	314	35.9567	4.61475	23.89	5	5	25	138.126	14.97	3	5		0				0				0											269.07	20.06	4	6	186.735	12.74	3	4	195.979	7.64	2	4	111.065	7.64	2
P61160	ARP2_HUMAN	Actin-related protein 2	ACTR2	394	44.7322	6.7417	23.86	7	7	61	298.069	15.74	5	8	300.496	17.26	5	8	228.885	12.44	4	7	204.791	9.39	3	6	105.493	6.09	2	3	110.445	6.09	2	3	128.512	10.15	3	4	95.1004	6.09	2	2	161.579	9.64	3	6	203.736	12.94	4
O00217	NDUS8_HUMAN	NADH dehydrogenase [ubiquinone] iron-sulfur protein 8, mitochondrial	NDUFS8	210	23.6896	6.34131	23.81	5	5	30	162.435	9.52	2	4		0				0				0				0				0			176.765	14.76	3	5	92.6922	14.76	3	3	140.052	9.52	2	4	208.284	15.24	3
P16435	NCPR_HUMAN	NADPH--cytochrome P450 reductase	POR	677	76.6413	5.57959	23.78	15	15	90	160.562	4.14	3	4	402.63	12.7	8	11	145.726	6.94	5	6	141.204	5.61	4	6	130.211	6.06	4	4	122.221	5.47	4	4	314.328	11.67	8	10	274.006	7.98	5	8	305.219	8.57	6	9	313.844	9.45	6
O43447	PPIH_HUMAN	Peptidyl-prolyl cis-trans isomerase H	PPIH	177	19.1956	8.07471	23.73	4	4	52	219.371	23.73	4	7		0			197.538	18.64	3	6	196.209	23.73	4	6	215.437	23.73	4	7	226.044	18.08	3	8	121.056	12.99	2	4	141.76	23.73	4	5	159.852	18.08	3	5		0
P41252	SYIC_HUMAN	Isoleucine--tRNA ligase, cytoplasmic	IARS	1262	144.406	6.15088	23.69	26	26	193	673.878	12.92	14	25	641.362	12.76	15	23	535.023	12.36	15	18	340.674	7.69	9	12	512.858	8.16	10	15	390.187	6.02	8	12	782.183	12.76	15	21	595.876	12.52	14	17	528.643	9.19	11	15	437.796	8.16	10
Q9BVP2	GNL3_HUMAN	Guanine nucleotide-binding protein-like 3	GNL3	549	61.9545	9.15869	23.68	11	11	54	84.4549	6.01	3	3	135.732	7.29	4	4	83.3197	5.46	3	3	104.17	5.46	3	4	69.3989	3.46	2	2	74.5092	3.46	2	2	210.228	13.3	6	7	133.878	9.47	5	5	285.834	10.2	5	8	85.6029	5.46	3
Q9BSD7	NTPCR_HUMAN	Cancer-related nucleoside-triphosphatase	NTPCR	190	20.7001	9.53955	23.68	3	3	11						0				0																0			141.076	15.79	2	3		0
Q9H910	JUPI2_HUMAN	Jupiter microtubule associated homolog 2	JPT2	190	20.051	9.26123	23.68	3	3	5						0																			83.4194	16.32	2	2		0
P12270	TPR_HUMAN	Nucleoprotein TPR	TPR	2363	267.131	5.021	23.66	47	47	438	1096.13	8.76	19	33	1013.08	7.36	17	28	1023.02	7.19	16	27	964.57	7.58	17	27	951.096	7.36	16	27	1310.35	7.32	16	32	1625.13	11.47	22	42	1868.58	12.53	27	54	1475.84	11	25	42	1518.87	13.42	27
Q13177	PAK2_HUMAN	Serine/threonine-protein kinase PAK 2	PAK2	524	58.0059	5.96045	23.66	12	12	65	151.503	9.92	5	6	133.493	6.11	3	4	71.2423	5.34	3	4	156.375	7.44	4	6	214.685	8.21	4	6	94.6753	6.11	3	3	153.466	8.4	4	5	226.007	9.54	4	5	177.019	10.69	5	8	168.101	11.45	6
P07203	GPX1_HUMAN	Glutathione peroxidase 1	GPX1	203	22.0751	6.55127	23.65	4	4	10						0																								0							113.22	14.78	3
O75822	EIF3J_HUMAN	Eukaryotic translation initiation factor 3 subunit J	EIF3J	258	29.0445	4.83057	23.64	6	6	17	62.63	5.04	2	2		0			96.6751	11.24	2	2	40.3236	8.53	2	2		0				0				0							56.5429	7.75	2	2	56.2334	12.02	3
P19387	RPB3_HUMAN	DNA-directed RNA polymerase II subunit RPB3	POLR2C	275	31.4217	4.91943	23.64	5	5	22	67.2279	8.73	2	2	168.376	8.73	2	3	131.613	8.73	2	3		0				0				0			141.648	14.18	3	3	99.3057	8.73	2	2		0				0
Q09666	AHNK_HUMAN	Neuroblast differentiation-associated protein AHNAK	AHNAK	5890	628.699	6.15088	23.58	48	48	284	353.802	8.9	10	15	249.442	6.23	7	10	412.159	8.01	11	19	340.46	7.54	9	12	531.25	8.12	9	17	676.31	10.9	15	24	626.05	10.75	15	24	645.672	8.54	13	23	450.447	8.91	14	21	1250.57	15.6	27
P50502	F10A1_HUMAN	Hsc70-interacting protein	ST13	369	41.3055	5.2749	23.58	7	7	128	575.131	16.53	5	11	566.856	15.72	5	11	441.885	16.53	5	9	508.572	21.14	6	10	327.738	13.28	4	7	555.731	15.72	5	9	621.832	23.58	7	13	491.857	16.53	5	9	541.914	18.97	6	10	630.768	23.58	7
P06730	IF4E_HUMAN	Eukaryotic translation initiation factor 4E	EIF4E	217	25.0815	6.15088	23.5	5	5	18	227.386	13.36	3	5		0							145.697	18.43	4	5		0				0			52.8	11.98	3	3		0			63.11	11.52	2	2		0
P16403	H12_HUMAN	Histone H1.2	HIST1H1C	213	21.3517	10.9312	23.47	1	7	484	1501.25	23.47	7	45	1411.52	23.47	7	38	1688.79	23.47	7	46	1243.26	23.47	6	34	850.427	15.49	4	24	1031.31	23.47	6	31	1346.72	23.47	7	39		0			1556.5	23.47	7	46	1626.22	23.47	7
Q7L2E3	DHX30_HUMAN	ATP-dependent RNA helicase DHX30	DHX30	1194	133.855	8.77783	23.45	27	27	195	354.518	7.87	10	12	587.989	12.31	15	19	275.537	7.54	9	13	644.921	12.65	14	20	454.644	8.79	11	16	575.606	8.71	10	14	592.543	8.38	10	18	543.516	11.14	13	17	415.535	8.54	10	14	574.282	12.31	14
P33316	DUT_HUMAN	Deoxyuridine 5'-triphosphate nucleotidohydrolase, mitochondrial	DUT	252	26.5466	9.36377	23.41	5	5	57	158.493	18.65	4	4	264.706	14.68	3	5	296.819	16.27	3	5	144.325	11.9	3	5	222.918	16.67	4	6	120.17	7.94	2	2	156.569	16.67	4	4	174.821	13.49	3	4	190.673	16.67	4	5	229.589	16.67	4
Q9NVD7	PARVA_HUMAN	Alpha-parvin	PARVA	372	42.2174	5.94775	23.39	7	7	32	146.671	10.22	3	4	208.789	11.56	4	5	57.0527	5.91	2	2		0				0			116.098	8.6	3	4	107.914	7.53	2	2		0			240.001	10.22	3	5	124.662	13.44	4
Q86V81	THOC4_HUMAN	THO complex subunit 4	ALYREF	257	26.8716	11.1509	23.35	4	4	73		0			178.28	11.28	2	3	124.775	8.17	2	3	302.73	11.28	2	5	332.955	15.18	3	8	357.084	16.34	3	9	304.842	11.28	2	4	232.399	11.28	2	3	407.008	23.35	4	7	444.628	15.18	3
P00403	COX2_HUMAN	Cytochrome c oxidase subunit 2	MT-CO2	227	25.5482	4.81787	23.35	4	4	65	347.417	23.35	4	9	160.087	23.35	4	4	165.711	23.35	4	6	76.2876	7.49	2	3	147.268	14.54	3	5	162.33	16.3	3	5	280.026	23.35	4	7	245.611	14.54	3	6	164.297	14.54	3	4	195.857	14.54	3
Q15021	CND1_HUMAN	Condensin complex subunit 1	NCAPD2	1401	157.082	6.60986	23.34	30	30	126	587.121	10.71	14	20	165.481	4	6	8	299.898	6.21	7	9	414.599	6.92	9	12	174.461	2.78	4	5	175.571	3.64	5	5	622.428	11.28	13	17	141.379	3.21	5	7	306.772	7.14	10	11	433.9	5.71	7
Q15738	NSDHL_HUMAN	Sterol-4-alpha-carboxylate 3-dehydrogenase, decarboxylating	NSDHL	373	41.8736	8.06006	23.32	7	7	44	208.079	8.58	3	5	166.357	8.58	3	5	346.237	13.94	4	7	102.584	10.46	3	5		0				0			114.613	8.31	3	3	116.856	5.9	2	3	126.937	5.9	2	3	204.257	8.85	3
O75964	ATP5L_HUMAN	ATP synthase subunit g, mitochondrial	ATP5MG	103	11.4212	9.64209	23.3	2	2	2					56.08	23.3	2	2										0				0
O75494	SRS10_HUMAN	Serine/arginine-rich splicing factor 10	SRSF10	262	31.2818	11.2681	23.28	5	5	51		0								0			311.892	18.7	4	8	273.199	12.6	3	7	87.4123	8.4	2	2	178.264	12.6	3	5	276.4	17.18	4	7	180.947	12.6	3	4	255.832	8.4	2
Q15006	EMC2_HUMAN	ER membrane protein complex subunit 2	EMC2	297	34.8114	6.56592	23.23	5	5	21						0			158.083	11.11	3	4		0							85.511	7.07	2	2	158.05	10.1	2	2	121.352	7.41	2	2	195.692	7.74	2	4	224.346	13.47	3
O15305	PMM2_HUMAN	Phosphomannomutase 2	PMM2	246	28.0642	6.771	23.17	6	6	42	224.774	12.6	3	5					194.897	9.35	2	4	144.517	13.82	3	3	55.7504	7.32	2	2	182.958	12.2	3	5	157.039	13.82	3	4	152.675	12.2	3	4	184.392	12.2	3	4	104.472	7.72	2
O43684	BUB3_HUMAN	Mitotic checkpoint protein BUB3	BUB3	328	37.1312	6.84424	23.17	7	7	81	263.958	15.85	5	8	277.499	20.73	6	8	249.551	13.41	4	8	263.629	16.46	5	9	138.385	13.41	4	5	225.426	16.77	5	8	162.567	9.15	3	4	299.239	16.46	5	9	208.88	9.15	3	6	224.349	12.8	4
P61956	SUMO2_HUMAN	Small ubiquitin-related modifier 2	SUMO2	95	10.8644	5.50342	23.16	2	2	4		0				0				0				0				0				0				0				0			156.004	23.16	2	4		0
O75663	TIPRL_HUMAN	TIP41-like protein	TIPRL	272	31.4237	5.90967	23.16	6	6	24	73.5709	11.76	3	3		0			90.8281	7.72	2	3	83.6102	11.03	3	4		0			135.369	12.13	3	4	104.172	12.5	3	4	78.2268	12.13	3	3	107.797	11.76	3	3
P53007	TXTP_HUMAN	Tricarboxylate transport protein, mitochondrial	SLC25A1	311	33.991	9.89111	23.15	7	7	45	180.892	13.83	4	6	97.4586	12.86	4	5	227.946	13.83	4	7	57.6188	6.43	2	2	41.6158	6.43	2	2	57.1795	9.97	3	3	96.9287	7.72	2	2	133.609	15.11	4	5	116.769	6.11	2	5	93.8743	9.97	3
Q9NPH2	INO1_HUMAN	Inositol-3-phosphate synthase 1	ISYNA1	558	61.0291	5.75732	23.12	10	10	111	477.298	15.59	7	10	270.725	8.78	5	7	299.405	8.42	5	8	262.227	12.54	6	7	323.054	13.98	7	10	366.784	9.68	5	9	460.202	15.59	7	11	275.237	7.71	4	7	343.644	14.87	7	9	579.975	15.41	7
Q92922	SMRC1_HUMAN	SWI/SNF complex subunit SMARCC1	SMARCC1	1105	122.79	5.75732	23.08	22	22	141	439.346	14.93	13	16	338.592	7.42	9	12	283.377	7.06	7	9	514.173	9.5	9	16	278.14	5.43	6	9	315.537	9.95	9	11	509.799	9.14	8	12	302.764	7.15	7	8	252.34	3.53	4	8	612.454	10.86	10
P62266	RS23_HUMAN	40S ribosomal protein S23	RPS23	143	15.7977	10.4917	23.08	3	3	33	354.386	23.08	3	9		0			207.647	23.08	3	5	260.449	15.38	2	5		0			222.705	15.38	2	4	169.186	15.38	2	3	132.21	15.38	2	3	144.475	15.38	2	4		0
P51114	FXR1_HUMAN	Fragile X mental retardation syndrome-related protein 1	FXR1	621	69.6779	6.15088	23.03	10	11	54	107.165	7.57	4	5	291.317	18.04	8	13	75.8939	4.19	3	4	86.7811	4.67	3	5	152.684	5.96	3	7	200.527	8.37	5	7	69.2286	2.9	2	3	83.8292	3.06	2	3	96.8008	5.96	3	4		0
Q9Y285	SYFA_HUMAN	Phenylalanine--tRNA ligase alpha subunit	FARSA	508	57.5275	7.79639	23.03	10	10	72	387.441	14.37	6	11	274.741	6.3	3	4	210.053	8.27	4	5	239.757	9.84	5	6	222.584	7.87	3	4	196.247	9.06	4	5	347.724	9.25	4	8	301.424	13.19	6	7	333.925	10.83	5	8	246.547	13.58	6
Q86U90	YRDC_HUMAN	YrdC domain-containing protein, mitochondrial	YRDC	279	29.3093	8.57275	22.94	5	5	10		0							179.548	15.41	3	4																									162.57	9.68	2
P63220	RS21_HUMAN	40S ribosomal protein S21	RPS21	83	9.10557	8.49951	22.89	2	2	3		0											138.578	22.89	2	3						0
P07951	TPM2_HUMAN	Tropomyosin beta chain	TPM2	284	32.8306	4.70361	22.89	3	9	85	270.552	19.37	6	7		0				0				0				0			205.794	18.66	5	5		0				0				0			579.137	19.72	8
Q9H9J2	RM44_HUMAN	39S ribosomal protein L44, mitochondrial	MRPL44	332	37.5117	8.39697	22.89	7	7	21	54.12	5.42	2	2					69.076	9.34	3	3		0				0				0			104.06	9.64	3	4	144.048	11.14	3	3		0			104.049	10.84	4
P46940	IQGA1_HUMAN	Ras GTPase-activating-like protein IQGAP1	IQGAP1	1657	189.134	6.48096	22.87	32	32	150	960.753	15.03	20	27	846.057	14.36	21	27	531.262	7.3	11	16	71.0253	1.03	2	3	285.894	4.77	7	9	320.857	5.01	8	9	241.604	3.86	6	8	389.893	8.09	12	15	296.468	5.61	8	10	378.24	5.91	8
Q96IU4	ABHEB_HUMAN	Protein ABHD14B	ABHD14B	210	22.3316	6.40479	22.86	4	4	6														0												0								0			99.6711	11.43	2
P10412	H14_HUMAN	Histone H1.4	HIST1H1E	219	21.852	11.0337	22.83	1	7	464		0				0				0				0			850.427	15.07	4	24		0				0			1426.72	22.83	7	40		0				0
Q9NV31	IMP3_HUMAN	U3 small nucleolar ribonucleoprotein protein IMP3	IMP3	184	21.8366	9.49561	22.83	4	4	6	32.72	12.5	2	2		0																											81.9779	13.59	2	2
P78406	RAE1L_HUMAN	mRNA export factor	RAE1	368	40.9419	7.82568	22.83	6	6	20	76.66	7.61	2	2	101.729	9.51	2	2	77.9452	10.33	3	3	82.6142	5.98	2	3						0			60.71	7.61	2	2		0				0			143.129	7.61	2
P49247	RPIA_HUMAN	Ribose-5-phosphate isomerase	RPIA	311	33.248	8.54346	22.83	6	6	51	209.387	18.65	5	8	213.563	14.79	4	5	209.618	22.83	6	7	154.817	9.32	3	4	105.623	5.14	2	3	125.391	11.9	3	5		0			228.216	11.9	3	5	221.726	13.18	4	7	155.55	9.32	3
P11233	RALA_HUMAN	Ras-related protein Ral-A	RALA	206	23.552	7.10791	22.82	2	4	35	91.82	19.42	3	4	99.0572	8.74	2	4	140.254	16.02	3	6	66.7781	8.74	2	2		0			58.31	8.74	2	2		0			122.13	15.53	3	5		0			53.6993	8.74	2
P31153	METK2_HUMAN	S-adenosylmethionine synthase isoform type-2	MAT2A	395	43.6333	6.48096	22.78	8	8	115	560.764	14.43	5	14	420.355	13.92	5	8	370.627	12.91	5	10	187.912	10.13	4	6	215.956	9.87	3	4	528.151	16.2	6	13	415.034	13.92	5	10	412.096	16.71	6	10	279.727	13.42	5	7	456.103	18.99	7
Q14558	KPRA_HUMAN	Phosphoribosyl pyrophosphate synthase-associated protein 1	PRPSAP1	356	39.3686	7.1958	22.75	5	6	15		0				0			183.557	7.02	2	3						0				0				0				0				0			188.492	11.52	3
Q16740	CLPP_HUMAN	ATP-dependent Clp protease proteolytic subunit, mitochondrial	CLPP	277	30.1606	8.08936	22.74	5	5	17	151.309	9.75	2	2		0				0								0				0			227.521	17.69	4	5						0			178.478	15.88	3
Q99459	CDC5L_HUMAN	Cell division cycle 5-like protein	CDC5L	802	92.1937	8.17725	22.69	14	14	108	281.663	9.23	6	9	273.283	8.48	6	10	600.957	13.59	9	14	167.501	3.24	3	4	165.468	7.23	5	6	528.136	15.46	9	12	296.246	8.35	6	9	191.139	7.11	6	7	405.018	11.6	7	9	381.469	11.6	7
Q9Y2W1	TR150_HUMAN	Thyroid hormone receptor-associated protein 3	THRAP3	955	108.601	10.1548	22.62	19	20	263	432.34	12.77	10	14	222.352	8.8	8	9	479.165	12.88	11	15	1241.72	17.38	16	37	956.6	18.22	15	28	1022.19	20.1	17	32	726.231	12.98	11	23	768.382	14.35	13	21	479.465	11.41	11	17	747.225	13.93	11
P59998	ARPC4_HUMAN	Actin-related protein 2/3 complex subunit 4	ARPC4	168	19.6543	8.42627	22.62	4	4	29	147.863	16.07	3	5		0			174.622	17.86	3	5	118.718	11.31	2	4		0				0				0			121.306	11.31	2	3	96.5577	11.31	2	3		0
P35270	SPRE_HUMAN	Sepiapterin reductase	SPR	261	28.0308	8.04541	22.61	5	5	22	178.483	18.77	4	5					109.547	15.33	3	3	211.162	9.58	2	4	97.58	9.58	2	2		0				0			120.74	15.33	3	4		0				0
Q04323	UBXN1_HUMAN	UBX domain-containing protein 1	UBXN1	297	33.3049	5.24951	22.56	4	4	6		0				0				0				0												0				0			89.55	16.16	2	2
P62070	RRAS2_HUMAN	Ras-related protein R-Ras2	RRAS2	204	23.3847	6.01123	22.55	4	4	5		0				0												0							76.7833	11.27	2	3		0				0			50.2195	11.27	2
Q96S44	PRPK_HUMAN	EKC/KEOPS complex subunit TP53RK	TP53RK	253	28.1428	9.53955	22.53	5	5	30		0			67.0933	7.51	2	2	103.686	7.11	2	3	99.5162	15.81	3	4	88.1997	7.51	2	3		0			80.3325	10.67	3	4		0			42.0194	6.72	2	2	154.1	18.97	4
Q9UJS0	CMC2_HUMAN	Calcium-binding mitochondrial carrier protein Aralar2	SLC25A13	675	74.1286	8.6167	22.52	8	13	98	501.297	13.78	8	12	565.793	12.44	7	11	516.659	13.93	8	12		0			254.547	8.15	5	7	353.412	10.22	6	9	222.363	8.3	5	7	278.539	9.93	6	8	377.054	9.33	6	9	294.307	10.52	6
Q01081	U2AF1_HUMAN	Splicing factor U2AF 35 kDa subunit	U2AF1	240	27.8545	8.80713	22.5	6	6	64	209.28	15.83	4	6	87.63	8.75	2	2	235.036	12.92	4	6	270.836	12.92	4	7	135.199	6.67	2	4	312.334	16.67	5	8	174.706	12.08	3	5	162.02	12.08	3	4	228.578	12.08	3	5	204.188	17.92	4
O14925	TIM23_HUMAN	Mitochondrial import inner membrane translocase subunit Tim23	TIMM23	209	21.929	8.60205	22.49	3	3	8		0			145.032	12.92	2	3		0							58.1034	17.7	2	2										0				0				0
Q96T88	UHRF1_HUMAN	E3 ubiquitin-protein ligase UHRF1	UHRF1	793	89.757	7.56201	22.45	15	15	52	351.107	9.96	8	12	254.423	11.48	8	10	195.839	5.42	4	5		0				0			126.171	6.31	3	4		0			109.118	2.4	2	2	159.016	3.4	3	4	128.28	6.81	5
O15173	PGRC2_HUMAN	Membrane-associated progesterone receptor component 2	PGRMC2	223	23.8037	4.88135	22.42	3	4	13	98.6128	12.11	2	3		0				0			119.15	16.14	3	3	111.132	9.87	2	3		0																0
Q9P289	STK26_HUMAN	Serine/threonine-protein kinase 26	STK26	416	46.4996	5.2876	22.36	8	8	35	113.734	7.69	3	4	69.2409	9.86	3	3	60.4642	5.77	2	3	41.6165	3.85	2	2	51.3531	4.09	2	2		0				0			119.047	9.38	4	5	59.0748	5.53	2	2	214.347	13.22	4
O15355	PPM1G_HUMAN	Protein phosphatase 1G	PPM1G	546	59.2347	4.36084	22.34	10	10	66	258.027	10.26	5	7	266.098	9.16	4	6	216.714	9.52	4	5	178.826	9.16	5	7	277.799	7.14	4	7	135.435	4.21	2	2	305.101	10.44	4	7	161.825	5.68	3	4	76.1617	4.21	2	2	263.46	7.14	4
P46776	RL27A_HUMAN	60S ribosomal protein L27a	RPL27A	148	16.551	11.0044	22.3	3	3	66	317.146	22.3	3	9	172.048	15.54	2	4	247.476	15.54	2	5	293.561	22.3	3	6	203.599	22.3	3	5	291.821	22.3	3	6	261.959	22.3	3	7	235.199	22.3	3	8	314.766	22.3	3	7	137.855	15.54	2
Q9UHQ9	NB5R1_HUMAN	NADH-cytochrome b5 reductase 1	CYB5R1	305	34.0732	9.37842	22.3	6	6	52	267.648	15.41	4	6	168.589	9.51	2	3	168.979	9.51	3	4	82.1195	6.56	2	2	140.783	9.51	3	4		0			246.873	22.3	6	8	324.152	18.36	5	8	216.106	12.46	4	5	136.765	9.51	3
O43488	ARK72_HUMAN	Aflatoxin B1 aldehyde reductase member 2	AKR7A2	359	39.5637	7.1665	22.28	6	6	22		0				0			146.853	7.52	2	3	87.6567	10.86	3	3									85.37	9.47	2	2		0			170.96	10.58	3	4	128.023	7.52	2
Q96KR1	ZFR_HUMAN	Zinc finger RNA-binding protein	ZFR	1074	116.939	9.0415	22.25	18	18	73	79.1524	3.26	3	3	96.7871	2.51	2	2	90.1018	2.51	2	3	682.77	14.15	11	18	742.123	12.01	10	17	832.415	13.31	10	17		0							56.46	2.61	2	2	102.93	5.21	5
P09455	RET1_HUMAN	Retinol-binding protein 1	RBP1	135	15.8399	5.10986	22.22	3	3	5										0			115.494	13.33	2	3	87.66	15.56	2	2		0
Q8N5M4	TTC9C_HUMAN	Tetratricopeptide repeat protein 9C	TTC9C	171	20.0002	8.92432	22.22	3	3	5
P61221	ABCE1_HUMAN	ATP-binding cassette sub-family E member 1	ABCE1	599	67.271	8.33838	22.2	11	11	50	396.695	19.53	10	15	241.677	13.69	7	9	292.912	13.86	7	11	66.4036	3.67	2	2	85.8126	4.01	2	3		0			122.29	5.34	3	4	128.648	6.34	3	3		0				0
P82914	RT15_HUMAN	28S ribosomal protein S15, mitochondrial	MRPS15	257	29.8234	10.4771	22.18	6	6	17						0																			48.1395	7	2	2		0			55.4324	8.56	2	2	113.997	14.01	4
Q96HS1	PGAM5_HUMAN	Serine/threonine-protein phosphatase PGAM5, mitochondrial	PGAM5	289	31.9846	8.67529	22.15	6	6	77	311.15	17.99	5	11	134.854	7.61	2	3	260.251	14.88	4	7	191.496	14.88	4	6	199.444	14.88	4	5	194.791	11.42	3	5	108.114	10.73	3	3	250.425	14.88	4	7	327.863	14.88	4	10	276.9	17.99	5
Q6FI81	CPIN1_HUMAN	Anamorsin	CIAPIN1	312	33.5611	5.61768	22.12	6	6	23		0				0				0				0			107.33	10.58	3	3		0			126.36	12.18	3	3	111.188	10.58	3	3	96.3033	11.22	3	3	217.26	14.42	4
Q9BYD2	RM09_HUMAN	39S ribosomal protein L9, mitochondrial	MRPL9	267	30.2244	10.0815	22.1	5	5	10		0				0			41.8606	8.24	2	2		0				0			78.256	11.99	3	3		0				0								0
P50570	DYN2_HUMAN	Dynamin-2	DNM2	870	98.0032	7.44482	22.07	12	17	126	408.584	12.41	10	15	378.39	10.69	9	11	397.881	11.72	9	12	152.243	3.68	3	5	362.012	10.8	9	13	296.422	8.74	7	9	319.972	10.69	9	11	195.904	6.67	6	8	235.236	8.16	6	7	398.707	10.8	9
P41091	IF2G_HUMAN	Eukaryotic translation initiation factor 2 subunit 3	EIF2S3	472	51.0772	8.39697	22.03	9	9	36	190.475	16.1	7	8	108.403	7.2	3	6	176.738	13.14	5	8	146.833	12.92	5	6		0			116.073	10.38	4	4	89.2249	5.3	2	4		0				0				0
Q96HE7	ERO1A_HUMAN	ERO1-like protein alpha	ERO1A	468	54.3581	5.68115	22.01	9	9	58	231.995	11.75	5	7		0			174.405	8.55	4	5	212.755	4.7	2	3	134.785	6.84	3	4	327.814	9.83	4	6	43.8482	3.85	2	2	217.022	9.62	4	6	177.901	11.11	4	5	196.533	13.03	5
Q07021	C1QBP_HUMAN	Complement component 1 Q subcomponent-binding protein, mitochondrial	C1QBP	282	31.3426	4.84326	21.99	5	5	155	805.155	21.99	5	16	401.073	17.38	4	10	518.727	21.99	4	10	589.854	16.67	4	11	231.641	9.57	2	4	450.689	21.99	4	9	848.691	21.99	5	16	680.045	16.67	3	14	905.396	16.67	4	16	1013.59	21.99	5
P50995	ANX11_HUMAN	Annexin A11	ANXA11	505	54.3551	7.6499	21.98	9	9	51	291.268	10.89	5	8	169.612	6.73	3	4	265.543	11.49	5	7	137.988	8.51	3	3	113.378	4.55	2	3	135.007	4.95	2	3	138.189	8.71	4	4	111.687	4.75	2	3	121.623	4.55	2	3	214.62	5.35	2
Q93096	TP4A1_HUMAN	Protein tyrosine phosphatase type IVA 1	PTP4A1	173	19.8022	8.96826	21.97	4	4	19		0			83.0282	8.67	2	3						0				0				0			143.506	17.92	3	4	141.821	21.97	4	5	106.457	13.87	3	4		0
O60256	KPRB_HUMAN	Phosphoribosyl pyrophosphate synthase-associated protein 2	PRPSAP2	369	40.8994	7.44482	21.95	6	7	32	94.2552	10.84	4	4	132.134	15.72	5	6	72.168	5.69	2	3	89.07	9.76	3	3		0			58.39	6.23	2	2	75.6138	4.61	2	3		0			49.1001	4.61	2	2		0
P84098	RL19_HUMAN	60S ribosomal protein L19	RPL19	196	23.4512	11.4731	21.94	5	5	94	288.914	13.27	2	6	166.091	13.27	2	3	362.668	13.27	2	8	332.491	13.27	2	8	466.242	13.27	2	9	417.62	13.27	2	6	409.402	13.27	2	7	360.075	13.27	2	7	374.493	17.35	3	7	374.918	17.35	3
Q14151	SAFB2_HUMAN	Scaffold attachment factor B2	SAFB2	953	107.408	6.16357	21.93	11	19	149	243.705	6.4	6	8	346.225	8.6	6	10	225.451	9.02	6	7	340.175	7.87	8	13	408.632	10.7	11	15	552.7	13.22	12	19	281.929	9.44	8	10	242.954	9.65	8	9	346.338	8.39	7	11	194.135	10.07	9
O43402	EMC8_HUMAN	ER membrane protein complex subunit 8	EMC8	210	23.7577	6.40479	21.9	4	4	7		0								0				0																							301.96	21.9	4
Q15424	SAFB1_HUMAN	Scaffold attachment factor B1	SAFB	915	102.58	5.46533	21.86	11	19	214	372.106	6.01	5	10	424.597	9.84	6	11	262.778	8.2	5	7	723.164	17.49	15	29	567.74	11.69	10	19	719.638	15.08	12	21	444.098	12.57	9	12	544.386	14.54	11	18	505.488	14.54	10	15	580.275	12.24	11
Q96QK1	VPS35_HUMAN	Vacuolar protein sorting-associated protein 35	VPS35	796	91.6489	5.49072	21.86	15	15	105	228.108	6.66	5	6	222.072	4.02	3	5	264.859	7.29	5	7	246.657	8.42	6	8	398.859	8.67	6	11	188.808	5.03	4	5	450.425	9.3	7	11	371.337	11.68	8	12	431.516	11.56	8	12	477.407	11.68	8
Q9NQ88	TIGAR_HUMAN	Fructose-2,6-bisphosphatase TIGAR	TIGAR	270	30.0431	7.69385	21.85	4	4	5																										0				0			212.989	21.85	4	5
Q9Y5S9	RBM8A_HUMAN	RNA-binding protein 8A	RBM8A	174	19.8767	5.71924	21.84	3	3	53	133.601	10.92	2	4	83.8229	10.92	2	2	127.61	17.24	2	4	165.637	21.84	3	5	174.609	21.84	3	4	144.013	17.24	2	3	161.884	10.92	2	4	213.902	21.84	3	6	239.421	21.84	3	6	265.284	21.84	3
P60981	DEST_HUMAN	Destrin	DSTN	165	18.4935	7.85498	21.82	3	3	12	131.35	13.33	2	3	113.503	13.33	2	3		0				0			132.447	15.15	2	3	129.923	13.33	2	3		0				0				0
P55010	IF5_HUMAN	Eukaryotic translation initiation factor 5	EIF5	431	49.1918	5.57959	21.81	9	9	153	441.1	15.31	6	13	431.657	17.63	7	11	435.731	18.79	8	14	468.454	15.78	6	14	428.84	16.24	7	11	464.342	17.63	7	13	446.419	15.31	6	13	461.661	16.24	7	14	406.586	16.47	7	10	414.68	10.44	4
Q99613	EIF3C_HUMAN	Eukaryotic translation initiation factor 3 subunit C	EIF3C	913	105.278	5.68115	21.8	19	19	215	945.617	14.79	13	29	824.956	15.01	12	20	670.004	14.9	12	18	485.921	11.94	11	18	366.009	6.24	5	8	599.19	9.09	9	17	533.279	13.58	11	17	649.072	14.13	12	17	708.025	14.57	13	20	650.406	15.12	11
P62917	RL8_HUMAN	60S ribosomal protein L8	RPL8	257	28.0073	11.0337	21.79	5	5	117	415.526	13.62	3	12	477.709	13.62	3	12	424.992	13.62	3	10	371.715	13.62	3	10	363.807	13.62	3	9	367.902	13.62	3	8	364.113	13.62	3	10	331.368	14.01	4	8	328.989	13.62	3	9	351.46	21.79	5
P08559	ODPA_HUMAN	Pyruvate dehydrogenase E1 component subunit alpha, somatic form, mitochondrial	PDHA1	390	43.2676	8.06006	21.79	9	9	45	110.609	7.69	3	3	94.9198	7.44	3	4	72.1903	8.21	3	3		0			94.1261	6.15	2	2	102.355	5.64	2	2	217.556	10.26	4	6	186.064	10.26	4	6	86.5785	6.92	3	4	199.653	10.51	4
O43242	PSMD3_HUMAN	26S proteasome non-ATPase regulatory subunit 3	PSMD3	534	60.9395	8.44092	21.72	10	10	33	293.739	12.92	6	9	192.071	12.36	6	7	262.466	11.42	5	7	70.9231	3.93	2	2		0			108.426	3.93	2	4		0			91.2814	3.56	2	2		0			57.3058	4.68	2
P39656	OST48_HUMAN	Dolichyl-diphosphooligosaccharide--protein glycosyltransferase 48 kDa subunit	DDOST	456	50.769	6.55127	21.71	9	9	128	612.926	19.3	8	16	491.399	14.47	6	13	652.132	21.71	9	17	219.369	9.21	4	6		0			362.566	14.69	6	10	438	14.69	6	12	468.68	16.23	7	13	372.249	13.82	6	11	422.875	13.16	6
P49419	AL7A1_HUMAN	Alpha-aminoadipic semialdehyde dehydrogenase	ALDH7A1	539	58.4501	7.98682	21.71	9	9	25	193.843	11.32	5	5		0			53.3648	4.82	2	2		0			58.1779	4.64	2	2					140.595	8.16	4	4	109.754	6.12	3	3	125.627	3.9	2	3	98.163	10.02	4
Q96GC5	RM48_HUMAN	39S ribosomal protein L48, mitochondrial	MRPL48	212	23.9198	8.98291	21.7	4	4	7	87.9787	11.79	2	2																						0			105.94	11.32	2	2		0			85.9675	16.51	3
Q9UNH7	SNX6_HUMAN	Sorting nexin-6	SNX6	406	46.6198	6.16357	21.67	9	9	37	182.781	9.85	4	5	216.148	7.88	3	5	100.508	5.17	2	2	76.7618	8.87	4	4						0			157.653	10.59	4	4	182.367	7.88	3	4	71.9611	4.43	2	3	240.039	15.52	6
P14678	RSMB_HUMAN	Small nuclear ribonucleoprotein-associated proteins B and B'	SNRPB	240	24.5937	11.1948	21.67	5	5	66	210.467	15.42	3	6	263.67	6.67	2	8	277.313	12.92	3	7	215.43	9.58	2	5	174.34	9.58	2	5		0			187.35	18.75	4	6	196.16	21.67	5	6	138.42	6.67	2	4	308.575	15.42	3
Q12931	TRAP1_HUMAN	Heat shock protein 75 kDa, mitochondrial	TRAP1	704	80.0597	8.20654	21.59	12	13	257	1279.18	17.61	10	25	1311.86	17.61	11	23	1281.95	16.62	10	22	991.758	8.38	5	17	1240.75	11.22	7	23	1331.77	14.77	9	24	1376.13	15.91	10	26	1210.66	12.22	8	21	1195.14	17.19	11	22	1210.7	16.9	10
Q9BPX5	ARP5L_HUMAN	Actin-related protein 2/3 complex subunit 5-like protein	ARPC5L	153	16.9308	6.59521	21.57	3	3	4		0			219.87	21.57	3	4		0				0				0				0				0				0				0
P16949	STMN1_HUMAN	Stathmin	STMN1	149	17.292	5.97314	21.48	3	3	16	133.031	21.48	3	4		0			50.493	15.44	2	2	74.9785	21.48	3	3	82.8483	21.48	3	3		0				0			76.5627	15.44	2	2	64.3965	15.44	2	2
Q02809	PLOD1_HUMAN	Procollagen-lysine,2-oxoglutarate 5-dioxygenase 1	PLOD1	727	83.4974	6.94678	21.46	13	13	64	243.087	6.74	4	5	269.292	8.25	5	6	247.198	8.8	5	6	201.25	5.78	3	4	91.3644	3.71	2	2	84.2867	5.91	3	3	138.236	6.6	4	4	140.823	5.36	3	3	276.813	9.08	5	6	391.819	10.32	7
Q04637	IF4G1_HUMAN	Eukaryotic translation initiation factor 4 gamma 1	EIF4G1	1599	175.382	5.32568	21.39	29	29	286	843.524	11.51	17	28	533.194	7.69	11	20	851.43	13.26	18	29	406.394	8.01	12	16	436.108	5.25	7	13	711.037	11.26	15	26	705.256	10.63	15	23	440.659	9.88	14	19	674.54	12.45	16	22	1055.34	15.57	22
O75746	CMC1_HUMAN	Calcium-binding mitochondrial carrier protein Aralar1	SLC25A12	678	74.7149	8.38232	21.39	7	13	88	407.483	13.27	8	12	330.845	10.47	7	10	412.926	9.44	6	10	246.391	8.41	5	7		0			237.748	7.23	4	7	200.777	5.9	3	6	219.668	6.19	4	7	235.865	8.85	5	6	207.269	10.62	6
P49207	RL34_HUMAN	60S ribosomal protein L34	RPL34	117	13.2845	11.4731	21.37	4	4	30	173.936	20.51	3	7	131.58	20.51	3	4	117.504	13.68	3	4	142.182	21.37	4	6	125.002	20.51	3	5	107.113	12.82	2	4		0				0				0				0
Q96E11	RRFM_HUMAN	Ribosome-recycling factor, mitochondrial	MRRF	262	29.2586	9.78857	21.37	5	5	18																						0				0			95.7967	6.49	2	4		0			146.233	13.74	3
P26640	SYVC_HUMAN	Valine--tRNA ligase	VARS	1264	140.387	7.59131	21.36	25	25	149	1084.1	16.61	19	28	659.22	9.81	11	15	828.743	16.38	19	25	233.978	5.22	7	9	397.832	7.99	9	10	414.513	7.67	9	10	361.794	7.59	9	11	319.146	7.2	8	11	531.515	8.54	10	13	284.588	7.2	8
Q07812	BAX_HUMAN	Apoptosis regulator BAX	BAX	192	21.1708	5.22412	21.35	4	4	17	134.501	15.63	3	3	58.4593	9.38	2	2	101.521	10.42	2	2						0			93.5913	10.42	2	2										0			225.082	17.71	3
Q9Y696	CLIC4_HUMAN	Chloride intracellular channel protein 4	CLIC4	253	28.7537	5.59229	21.34	5	5	42	189.789	9.49	2	4	85.0468	7.91	2	3	206.854	9.49	2	5		0				0			155.789	15.02	3	4	149.19	15.02	3	4	256.466	12.65	3	6	156.347	9.49	2	3	246.748	21.34	5
Q9H307	PININ_HUMAN	Pinin	PNN	717	81.579	7.13721	21.34	15	15	127	158.123	7.95	5	6	236.795	11.58	7	10	120.914	7.39	5	6	206.079	9.21	6	9	500.004	11.72	7	13	271.612	11.85	7	9	168.263	7.95	5	7	123.721	7.11	4	4	191.535	6.56	5	8	453.491	15.34	10
Q13151	ROA0_HUMAN	Heterogeneous nuclear ribonucleoprotein A0	HNRNPA0	305	30.8218	9.29053	21.31	5	5	130	553.208	20.98	4	9	467.559	20.98	4	9	516.824	21.31	5	10	759.619	21.31	5	15	667.934	21.31	5	11	857.05	20.98	4	16	482.555	14.43	3	7	245.188	16.07	3	4	228.326	20.98	4	6	826.126	20.98	4
Q8NE71	ABCF1_HUMAN	ATP-binding cassette sub-family F member 1	ABCF1	845	95.8665	6.80029	21.3	15	15	67	467.923	9.82	6	8	194.011	4.73	4	5	317.046	9.47	7	8					111.088	2.6	2	3	127.221	3.08	2	2	302.272	10.3	7	8	342.805	7.22	5	8	184.903	5.56	4	5	229.596	5.56	4
Q14914	PTGR1_HUMAN	Prostaglandin reductase 1	PTGR1	329	35.8467	8.29443	21.28	6	6	17	192.452	10.64	3	7	113.323	5.47	2	3	87.8	10.03	3	4						0								0								0			102.19	7.29	2
O75643	U520_HUMAN	U5 small nuclear ribonucleoprotein 200 kDa helicase	SNRNP200	2136	244.353	6.06201	21.25	39	39	164	1556.53	13.67	25	45	1081.59	10.49	19	30	1214.89	11.66	23	40	254.284	3.75	8	9	224.976	3.09	6	7	158.584	2.48	5	6	249.543	4.03	8	9	213.986	2.86	5	8	132.761	1.92	4	4		0
P09104	ENOG_HUMAN	Gamma-enolase	ENO2	434	47.239	5.03369	21.2	4	8	121		0				0				0				0				0				0			988.011	17.05	5	19	623.409	12.21	4	12	576.469	17.28	5	9	1094.72	16.36	5
P51570	GALK1_HUMAN	Galactokinase	GALK1	392	42.2456	6.45557	21.17	7	7	27	125.622	8.42	3	3		0				0			118.86	11.48	4	5						0			143.988	13.01	4	4	62.1531	6.38	2	2	132.633	10.71	4	5	105.237	8.42	3
O94906	PRP6_HUMAN	Pre-mRNA-processing factor 6	PRPF6	941	106.858	8.25049	21.15	18	18	129	489.558	12.96	11	15	284.473	7.86	7	9	306.327	8.93	8	11	227.675	7.33	6	8	305.141	9.67	8	10	290.48	7.65	7	10	297.491	9.46	8	10	371.582	11.05	10	12	316.367	8.4	8	11	127.346	4.99	5
P19784	CSK22_HUMAN	Casein kinase II subunit alpha'	CSNK2A2	350	41.1871	8.55811	21.14	6	6	32	140.285	10.29	3	4	154.404	10.29	3	5	177.992	10.29	3	5		0				0				0				0				0				0			174.281	9.43	3
P49366	DHYS_HUMAN	Deoxyhypusine synthase	DHPS	369	40.9446	5.36377	21.14	6	6	25	159.739	9.49	3	3	127.939	5.69	2	3	63.59	5.69	2	2		0								0			265.684	9.21	3	5	111.441	9.49	3	3		0			107.114	10.57	3
P07305	H10_HUMAN	Histone H1.0	H1F0	194	20.8502	10.8433	21.13	4	4	102	554.124	16.49	3	12	385.693	21.13	4	10	529.012	16.49	3	10	370.047	16.49	3	7	242.476	11.86	2	4	369.886	16.49	3	8	304.333	16.49	3	8	301.214	16.49	3	6	291.06	21.13	4	7	366.095	16.49	3
Q9BV86	NTM1A_HUMAN	N-terminal Xaa-Pro-Lys N-methyltransferase 1	NTMT1	223	25.3708	5.51611	21.08	4	4	12	42.4551	7.17	2	2		0				0			95.9061	9.87	2	2		0				0			50.3051	10.31	2	2		0				0			143.992	14.35	3
Q15645	PCH2_HUMAN	Pachytene checkpoint protein 2 homolog	TRIP13	432	48.5205	6.0874	21.06	8	8	21	168.7	15.51	6	6	102.921	5.32	2	2	78.8277	4.63	2	3										0			220.902	15.74	6	6	95.3786	6.25	3	4		0				0
P50552	VASP_HUMAN	Vasodilator-stimulated phosphoprotein	VASP	380	39.8051	8.93896	21.05	7	7	37	116.52	6.84	2	3		0			84.61	6.84	2	3	144.219	9.21	3	3		0			64.1333	10	3	3	287.211	17.11	5	8		0			80.3	14.74	4	4	108.083	11.05	3
Q08945	SSRP1_HUMAN	FACT complex subunit SSRP1	SSRP1	709	81.0244	6.87354	21.02	14	14	178	520.506	11.57	8	17	623.22	16.5	11	19	518.53	10.58	8	19	300.141	11	7	10	332.468	9.59	7	11	325.913	11.14	8	10	357.231	10.72	8	12	660.693	14.39	10	21	389.957	10.01	7	16	560.129	12.69	9
Q9BXJ9	NAA15_HUMAN	N-alpha-acetyltransferase 15, NatA auxiliary subunit	NAA15	866	101.208	7.41553	21.02	18	18	86	367.019	10.62	9	13	150.399	5.89	5	6	190.976	5.43	5	6	105.491	3.12	3	4	254.677	6.58	5	7	93.8767	4.85	3	3	131.247	6.35	5	6	187.892	5.66	5	6	108.697	4.27	4	5	319.666	12.36	10
O60264	SMCA5_HUMAN	SWI/SNF-related matrix-associated actin-dependent regulator of chromatin subfamily A member 5	SMARCA5	1052	121.828	8.08936	21.01	13	22	171	645.352	14.26	14	20	649.222	13.21	14	21	641.746	16.44	18	25		0			263.983	5.99	7	10	304.377	10.27	11	12	373.365	7.79	9	13	322.783	6.65	7	11	410.817	6.27	7	14	355.301	9.41	10
Q5SSJ5	HP1B3_HUMAN	Heterochromatin protein 1-binding protein 3	HP1BP3	553	61.1693	9.67139	20.98	11	11	112	183.44	7.05	4	7	173.26	8.68	5	8	167.483	7.05	4	6	173.104	7.05	4	7	178.78	10.13	6	8	184.561	6.87	4	7	249.226	10.13	5	8	304.267	10.85	6	10	420.969	15.37	8	13	448.684	18.26	10
Q15942	ZYX_HUMAN	Zyxin	ZYX	572	61.2382	6.66846	20.98	8	8	60	106.12	4.02	2	3	230.043	11.19	4	6	105.888	4.9	2	3	104.72	6.82	3	4	187.481	10.84	4	6	163.579	7.52	3	4	180.98	8.74	4	5	264.028	9.44	4	7	134.221	4.9	2	3	204.312	12.76	5
P43487	RANG_HUMAN	Ran-specific GTPase-activating protein	RANBP1	201	23.2956	5.2876	20.9	4	4	67	124.851	9.95	2	3	189.682	15.42	3	5	192.469	15.42	3	5	202.759	15.42	3	6	188.002	15.42	3	4	200.798	9.95	2	4	170.995	9.95	2	4	225.795	9.95	2	5	213.395	15.42	3	6	299.672	20.9	4
Q969H8	MYDGF_HUMAN	Myeloid-derived growth factor	MYDGF	173	18.7833	6.68311	20.81	3	3	19	161.232	12.14	2	4	241.2	20.81	3	5	199.943	20.81	3	5	112.526	20.81	3	3	88.14	12.14	2	2		0
P15559	NQO1_HUMAN	NAD(P)H dehydrogenase [quinone] 1	NQO1	274	30.848	8.88037	20.8	5	5	31	199.916	14.23	4	6		0			205.91	17.88	4	5	104.38	10.58	3	4		0			63.7724	5.84	2	3	151.195	13.14	3	5	190.809	17.88	4	5	134.025	8.39	2	3		0
P29966	MARCS_HUMAN	Myristoylated alanine-rich C-kinase substrate	MARCKS	332	31.5359	4.44971	20.78	4	4	12		0			88.6562	10.84	2	2					145.113	16.27	3	3	244.632	20.78	4	5	95.69	11.14	2	2
P48729	KC1A_HUMAN	Casein kinase I isoform alpha	CSNK1A1	337	38.8899	9.56885	20.77	6	6	8	51.22	8.01	2	2	71.9685	6.23	2	2	53.4674	6.23	2	2	36.059	6.53	2	2		0				0				0
Q9NQ29	LUC7L_HUMAN	Putative RNA-binding protein Luc7-like 1	LUC7L	371	43.7013	9.92041	20.75	3	6	51		0				0				0				0				0			155.27	9.97	3	5		0				0				0			221.507	16.17	5
P36507	MP2K2_HUMAN	Dual specificity mitogen-activated protein kinase kinase 2	MAP2K2	400	44.3961	6.55127	20.75	4	9	95		0			255.706	12.75	6	9		0			193.277	12.25	6	10		0				0				0				0				0				0
P68400	CSK21_HUMAN	Casein kinase II subunit alpha	CSNK2A1	391	45.1148	7.73779	20.72	6	7	72	308.783	8.44	3	6	320.655	16.88	6	9	270.402	11.51	4	6		0				0			240.535	11	3	5	412.653	8.44	3	8	266.57	13.04	4	8	368.77	11.51	4	8	228.078	11.51	4
Q15393	SF3B3_HUMAN	Splicing factor 3B subunit 3	SF3B3	1217	135.492	5.26221	20.71	22	22	126	1073.84	16.35	17	32	889.647	12.98	14	24	878.122	9.29	10	23	224.864	4.93	5	8	230.832	4.68	5	7	200.243	4.52	5	6	152.077	3.04	3	3	361.994	5.26	6	11	122.704	1.73	2	4	152.223	2.14	2
P13073	COX41_HUMAN	Cytochrome c oxidase subunit 4 isoform 1, mitochondrial	COX4I1	169	19.564	9.51025	20.71	3	3	10	76.3214	13.02	2	2	112.787	13.02	2	3		0				0				0			207.168	20.71	3	5		0
Q92520	FAM3C_HUMAN	Protein FAM3C	FAM3C	227	24.6646	8.29443	20.7	3	3	3																														0							152.643	20.7	3
Q9NSB2	KRT84_HUMAN	Keratin, type II cuticular Hb4	KRT84	600	64.8015	7.56201	20.67	7	11	93		0				0				0				0				0				0				0				0				0			618.38	16.83	9
Q9Y6G9	DC1L1_HUMAN	Cytoplasmic dynein 1 light intermediate chain 1	DYNC1LI1	523	56.544	6.41748	20.65	9	9	62	158.482	8.99	4	6	147.27	10.33	4	5	150.307	8.8	3	3	121.102	10.33	5	6	77.9667	3.25	2	3	108.344	9.75	5	5	80.9977	6.69	3	5	136.132	6.12	3	4	242.311	8.99	4	8	191.279	12.62	5
Q5VYK3	ECM29_HUMAN	Proteasome adapter and scaffold protein ECM29	ECPAS	1845	204.16	7.12256	20.6	32	32	148	1015.7	14.31	22	30	763.109	8.46	13	18	525.708	6.45	10	14	633.159	6.56	10	16	494.51	6.29	10	13	346.472	3.69	6	8	514.206	6.45	10	12	86.1233	2.06	3	3	294.503	3.63	6	7	493.438	4.28	7
Q8NBJ5	GT251_HUMAN	Procollagen galactosyltransferase 1	COLGALT1	622	71.5905	7.31299	20.58	13	13	92	344.872	14.79	10	13	225.318	6.11	4	7	187.238	8.04	5	6	198.07	9.16	6	8	205.082	7.88	5	7	133.687	6.11	4	4	236.978	11.58	7	8	173.239	5.79	4	7	297.051	12.22	7	10	245.704	12.06	7
O75937	DNJC8_HUMAN	DnaJ homolog subfamily C member 8	DNAJC8	253	29.8234	9.05615	20.55	5	5	17		0				0				0				0				0				0							90.822	7.51	2	3	44.4045	9.49	2	2	129.464	14.23	4
O75431	MTX2_HUMAN	Metaxin-2	MTX2	263	29.7441	6.29053	20.53	5	5	18		0				0				0				0								0			90.6652	8.75	2	2		0			145.028	12.55	3	4	49.14	7.98	2
O60841	IF2P_HUMAN	Eukaryotic translation initiation factor 5B	EIF5B	1220	138.742	5.49072	20.49	21	21	138	540.423	10.74	11	17	372.856	7.62	8	10	327.244	4.75	5	9	152.292	4.92	4	5	169.744	4.67	4	5	207.114	6.31	6	6	674.154	11.31	12	21	763.36	10.82	10	18	546.746	6.8	7	14	458.245	7.7	8
Q9UJU6	DBNL_HUMAN	Drebrin-like protein	DBNL	430	48.1776	5.04639	20.47	6	6	25	213.433	14.19	4	5						0			74.85	6.28	2	2	88.8	5.81	2	2	146.503	6.98	2	3	128.188	7.44	2	2					114.983	6.98	2	3		0
P15374	UCHL3_HUMAN	Ubiquitin carboxyl-terminal hydrolase isozyme L3	UCHL3	230	26.166	4.91943	20.43	3	3	7		0				0								0				0							104.426	14.78	2	2		0				0			64.91	14.78	2
Q92552	RT27_HUMAN	28S ribosomal protein S27, mitochondrial	MRPS27	414	47.5814	6.17627	20.29	8	8	61	83.4706	4.59	2	3	74.8045	7	3	3	228.465	9.18	4	7	125.193	8.21	3	4					91.199	6.52	3	4	259.851	12.8	5	8	187.535	9.18	4	7	139.937	9.18	4	5	218.581	11.59	5
Q92769	HDAC2_HUMAN	Histone deacetylase 2	HDAC2	488	55.3288	5.90967	20.29	4	8	69		0				0				0			179.51	8.4	4	6	200.793	12.5	4	8	128.419	7.58	3	4	300.988	18.65	7	10		0				0				0
Q86UE4	LYRIC_HUMAN	Protein LYRIC	MTDH	582	63.7988	9.31982	20.27	9	9	72	223.807	7.9	4	6	213.364	6.01	3	5	202.161	8.59	4	5	197.211	7.56	4	6	115.46	5.84	3	3	235.96	10.48	5	7	512.366	13.4	6	11	321.663	12.71	6	8	236.713	7.9	4	6	404.837	12.54	6
P63279	UBC9_HUMAN	SUMO-conjugating enzyme UBC9	UBE2I	158	17.9952	8.66064	20.25	4	4	30	152.047	14.56	3	6	111.9	8.23	2	3	104.054	8.23	2	4	118.152	8.23	2	4	114.771	14.56	3	4	146.747	14.56	3	5	79.41	20.25	3	4		0				0				0
Q9NZT2	OGFR_HUMAN	Opioid growth factor receptor	OGFR	677	73.2801	4.84326	20.24	9	9	46	291.482	10.78	5	5	178.196	5.32	3	4	441.804	7.83	4	7	152.969	4.87	2	3	74.12	4.73	2	2	266.241	13.74	6	8		0			62.74	3.1	2	2		0			216.697	6.06	3
Q99614	TTC1_HUMAN	Tetratricopeptide repeat protein 1	TTC1	292	33.5052	4.84326	20.21	6	6	15		0												0				0				0								0			141.824	7.53	2	4	180.512	11.99	3
P19623	SPEE_HUMAN	Spermidine synthase	SRM	302	33.8027	5.49072	20.2	7	7	66	190.55	12.91	4	7	130.601	14.9	4	6	228.295	13.25	5	8	73.7146	5.96	2	4	103.46	10.26	3	3	176.019	10.26	3	6	97.3399	14.57	4	4	135.526	10.26	3	4	168.235	12.91	4	6	146.407	17.22	5
P52943	CRIP2_HUMAN	Cysteine-rich protein 2	CRIP2	208	22.478	8.71924	20.19	3	3	7						0								0								0			40.39	16.83	2	2									79.18	16.83	2
Q92974	ARHG2_HUMAN	Rho guanine nucleotide exchange factor 2	ARHGEF2	986	111.473	7.26904	20.18	17	17	101	324.103	10.95	9	12	455.804	9.63	9	14	197.129	4.77	5	8	145.261	3.85	4	5	89.6212	2.84	3	4	120.284	2.43	3	5	167.613	6.49	6	7	161.976	3.45	3	5	298.073	8.72	8	11	246.356	8.22	8
P62314	SMD1_HUMAN	Small nuclear ribonucleoprotein Sm D1	SNRPD1	119	13.2734	11.561	20.17	2	2	2	88.8131	20.17	2	2		0				0				0				0
P19367	HXK1_HUMAN	Hexokinase-1	HK1	917	102.42	6.80029	20.07	15	17	160	484.418	11.89	10	17	588.875	11.12	10	17	476.739	10.8	9	13	272.205	7.42	6	7	272.892	6.65	6	10	382.9	7.96	7	9	540.561	9.6	8	13	383.719	10.25	9	14	303.962	10.69	9	11	851.505	16.03	13
P81605	DCD_HUMAN	Dermcidin	DCD	110	11.2768	6.53662	20	2	2	58	219.638	20	2	6		0				0				0				0				0			328.393	20	2	8	396.486	20	2	10	359.065	20	2	9	270.103	20	2
P07741	APT_HUMAN	Adenine phosphoribosyltransferase	APRT	180	19.5954	6.02393	20	3	3	31	123.608	12.78	2	3		0			79.84	12.78	2	2		0			102.164	12.78	2	3	64.61	12.78	2	2	107.777	12.78	2	3	161.64	12.78	2	4		0			167.16	20	3
P48556	PSMD8_HUMAN	26S proteasome non-ATPase regulatory subunit 8	PSMD8	350	39.5868	9.70068	20	7	7	53	166.287	10	4	6	118.488	10.86	4	4	109.831	12	4	6	258.461	15.71	5	8	152.93	12	4	5		0			136.535	11.43	4	4	135.812	8.86	3	3	79.0199	7.71	3	3	231.568	12.86	4
Q15323	K1H1_HUMAN	Keratin, type I cuticular Ha1	KRT31	416	47.2071	4.88135	19.95	8	8	22										0												0															222.96	12.74	5
Q10567	AP1B1_HUMAN	AP-1 complex subunit beta-1	AP1B1	949	104.57	5.05908	19.92	4	17	130	590.339	13.59	11	16		0			244.71	8.43	8	11	268.683	8.11	7	9	215.185	6.64	6	6		0				0			139.305	5.16	5	5		0			546.903	12.86	11
O00429	DNM1L_HUMAN	Dynamin-1-like protein	DNM1L	736	81.8261	6.81494	19.84	13	13	104	351.213	12.64	9	11	211.655	7.61	6	6	234.229	6.52	5	8	221.739	6.39	5	6	280.11	8.02	6	8	258.635	7.74	6	7	466.726	12.09	8	13	360.872	9.78	8	11	265.392	6.11	5	9	425.782	9.51	7
Q9Y2W2	WBP11_HUMAN	WW domain-binding protein 11	WBP11	641	69.9539	8.38232	19.81	11	11	59	190.85	8.42	5	7	66.6894	3.12	2	2	138.255	4.84	3	3	90.5597	7.02	4	4	116.279	6.24	4	4	62.5634	3.12	2	2	154.696	8.11	5	7	89.237	4.52	3	4	157.102	4.84	3	4	234.94	8.89	5
Q9H936	GHC1_HUMAN	Mitochondrial glutamate carrier 1	SLC25A22	323	34.4483	9.29053	19.81	6	6	58	131.308	4.95	2	4	177.521	7.74	3	7	119.494	11.15	4	5	157.689	7.74	3	5	155.204	7.74	3	5	129.38	7.74	3	4	161.465	12.69	4	5	169.424	7.74	3	6	144.828	7.74	3	5	134.783	9.91	3
Q13951	PEBB_HUMAN	Core-binding factor subunit beta	CBFB	182	21.4947	6.59521	19.78	3	3	20		0			65.3676	10.99	2	2		0								0				0			211.417	14.29	2	3	199.048	14.29	2	3	220.715	14.29	2	3	218.878	19.78	3
P55145	MANF_HUMAN	Mesencephalic astrocyte-derived neurotrophic factor	MANF	182	20.6868	8.68994	19.78	4	4	11	101.744	10.99	2	3		0			112.919	19.78	3	4		0				0			156.63	19.78	3	4						0				0				0
Q96CG8	CTHR1_HUMAN	Collagen triple helix repeat-containing protein 1	CTHRC1	243	26.2071	7.98682	19.75	5	5	43	139.602	11.52	3	4	97.7886	6.58	2	4	100.816	14.81	4	4	90.6323	14.81	4	5	64.2203	8.23	2	2		0			76.4626	6.58	2	5	100.62	8.23	2	4	77.408	11.52	3	4	130.943	8.23	2
O00541	PESC_HUMAN	Pescadillo homolog	PES1	588	67.96	7.32764	19.73	12	12	74	388.359	16.67	10	14	254.85	10.71	7	10	234.22	9.35	6	8	241.525	9.35	6	8	240.904	9.01	6	8	277.452	7.48	5	6	269.203	11.22	7	9	101.909	3.23	2	3	115.652	4.25	3	4	54.8933	2.89	2
P46439	GSTM5_HUMAN	Glutathione S-transferase Mu 5	GSTM5	218	25.6582	7.38623	19.72	2	4	33		0				0				0				0				0				0			192.707	15.6	3	6		0				0				0
Q7L014	DDX46_HUMAN	Probable ATP-dependent RNA helicase DDX46	DDX46	1031	117.29	9.29053	19.69	17	17	48	352.14	9.8	9	14	287.207	9.7	9	10	416.956	11.25	10	16	108.714	2.91	3	4	60.99	2.04	2	2		0				0				0				0				0
P19013	K2C4_HUMAN	Keratin, type II cytoskeletal 4	KRT4	534	57.2498	6.60986	19.66	6	10	291		0			956.034	7.87	4	26		0				0				0				0				0			1279.44	10.11	5	32	1426.83	6.37	3	33	1694.2	10.49	5
Q9BYD1	RM13_HUMAN	39S ribosomal protein L13, mitochondrial	MRPL13	178	20.6787	9.15869	19.66	4	4	20		0			99.1646	14.04	3	4	85.1883	9.55	2	3		0				0				0				0			138.745	15.17	3	5	104.097	10.11	2	3	87.9801	10.11	2
Q9Y376	CAB39_HUMAN	Calcium-binding protein 39	CAB39	341	39.8437	6.88818	19.65	6	6	12		0							48.653	7.62	2	2		0				0								0								0			221.635	10.26	3
Q9H7Z7	PGES2_HUMAN	Prostaglandin E synthase 2	PTGES2	377	41.9167	9.15869	19.63	6	6	25	178.718	8.49	3	4	125.655	6.1	2	3	159.233	6.37	2	3						0				0				0			209.27	9.55	3	5		0			248.91	12.2	3
P48637	GSHB_HUMAN	Glutathione synthetase	GSS	474	52.3523	5.92236	19.62	9	9	47	69.6469	6.54	3	3	98.2534	5.06	3	4	147.39	6.54	3	4		0			93.7464	6.96	4	4	79.4058	3.59	2	3	132.842	10.34	5	7	123.712	5.49	3	5	91.2989	5.06	3	4		0
O95831	AIFM1_HUMAN	Apoptosis-inducing factor 1, mitochondrial	AIFM1	613	66.8589	8.95361	19.58	10	10	58	130.063	5.22	3	3	236.772	5.22	3	7	122.673	3.92	2	3	200.847	7.34	4	5	86.4278	4.08	2	2	85.7964	3.92	2	2	282.759	9.62	5	7	313.228	8.97	5	7	328.665	11.09	6	9	131.077	5.22	3
Q9NTJ3	SMC4_HUMAN	Structural maintenance of chromosomes protein 4	SMC4	1288	147.091	6.78564	19.57	23	23	89	850.503	16.85	20	30	423.519	8.31	10	15	560.744	11.57	13	16	104.861	3.65	5	5		0			102.751	3.11	4	5	192.012	4.04	5	6	108.184	2.17	3	3	133.869	2.25	3	5	49.661	1.55	2
P14324	FPPS_HUMAN	Farnesyl pyrophosphate synthase	FDPS	419	48.2446	6.15088	19.57	8	8	60	243.567	14.8	6	9	111.618	9.79	4	5	147.689	12.65	5	6	88.8958	4.53	2	2	146.737	12.41	5	6	88.8569	6.92	2	3	188.901	12.65	6	7		0			77.6276	7.88	3	3	177.418	12.65	5
O43765	SGTA_HUMAN	Small glutamine-rich tetratricopeptide repeat-containing protein alpha	SGTA	313	34.0417	4.86865	19.49	5	5	36	265.514	15.34	4	7	237.901	11.18	3	6	207.079	15.34	4	4	224.398	15.34	4	5	226.684	19.49	5	6	252.171	19.49	5	6														0
P61803	DAD1_HUMAN	Dolichyl-diphosphooligosaccharide--protein glycosyltransferase subunit DAD1	DAD1	113	12.4886	7.07861	19.47	2	2	3		0				0								0				0				0				0				0				0
Q13868	EXOS2_HUMAN	Exosome complex component RRP4	EXOSC2	293	32.7681	7.50342	19.45	5	5	18	168.786	12.29	3	4		0			87.0206	7.85	2	2	58.5806	7.17	2	2		0			84.8347	7.17	2	3		0			61.3606	7.17	2	2					53.7308	6.83	2
Q9Y4W6	AFG32_HUMAN	AFG3-like protein 2	AFG3L2	797	88.5282	8.66064	19.45	14	14	70	220.861	6.52	5	6	59.9479	3.39	3	3	168.077	4.27	4	5	83.8381	3.39	3	3	103.133	4.39	4	4	182.81	5.4	4	5	169.871	5.9	5	8	337.402	10.04	8	11	308.553	5.52	5	8	277.139	6.4	5
P41223	BUD31_HUMAN	Protein BUD31 homolog	BUD31	144	16.9886	8.82178	19.44	3	3	4		0				0				0							127.899	19.44	3	4		0												0
Q8TEX9	IPO4_HUMAN	Importin-4	IPO4	1081	118.64	4.95752	19.43	17	17	159	410.773	8.23	7	12	455.263	8.88	8	12	234.792	6.38	7	10	413.416	10.55	10	14	327.7	6.38	6	10	433.089	8.97	9	14	404.183	9.34	8	12	340.067	8.88	8	12	285.692	7.77	7	10	743.222	16.1	14
P07814	SYEP_HUMAN	Bifunctional glutamate/proline--tRNA ligase	EPRS	1512	170.483	7.32764	19.38	24	25	182	717.79	11.57	15	23	985.221	13.36	17	24	754.853	8.93	12	20	334.329	5.49	8	13	251.632	3.44	5	6	535.432	5.16	7	15	540.175	7.47	10	18	644.252	7.87	10	16	354.519	5.82	8	12	428.537	6.42	9
Q8WWM7	ATX2L_HUMAN	Ataxin-2-like protein	ATXN2L	1075	113.304	8.5874	19.35	17	17	103	226.125	9.58	9	12	197.088	5.3	6	9	221.271	6.88	6	7	198.043	9.3	9	10	204.698	7.53	7	9	250.895	6.05	5	9	174.349	4.09	4	7	181.867	5.49	5	6	198.553	6.7	5	9	316.32	9.77	9
O94776	MTA2_HUMAN	Metastasis-associated protein MTA2	MTA2	668	74.9757	9.65674	19.31	11	11	48	159.673	8.53	5	6	235.34	9.43	6	9	111.807	4.64	3	4	151.271	6.74	4	5	98.1011	5.09	3	3	86.09	4.34	3	4	93.2637	3.14	2	3	90.2381	5.09	3	3	92.8398	3.14	2	2	59.0777	2.69	2
Q53FT3	HIKES_HUMAN	Protein Hikeshi	HIKESHI	197	21.6137	5.45264	19.29	3	3	5																										0								0			58.0477	11.17	2
P11388	TOP2A_HUMAN	DNA topoisomerase 2-alpha	TOP2A	1531	174.276	8.71924	19.27	21	28	166	1107.97	12.34	17	31	858.614	10.52	14	20	549.169	8.1	12	15	391.431	8.16	11	13	312.131	5.03	6	7	300.94	4.77	7	9	636.825	6.53	9	17	585.627	7.32	11	17	625.607	8.03	11	15	153.064	3.46	5
Q9GZT3	SLIRP_HUMAN	SRA stem-loop-interacting RNA-binding protein, mitochondrial	SLIRP	109	12.3414	10.2427	19.27	2	2	4														0			90.7111	19.27	2	4		0												0
P09622	DLDH_HUMAN	Dihydrolipoyl dehydrogenase, mitochondrial	DLD	509	54.143	7.85498	19.25	8	8	41	343.783	17.09	7	10	191.353	8.64	4	5	179.874	10.41	4	6	107.285	4.13	2	3		0			98.6085	4.72	2	3	146.928	9.04	4	4	117.414	7.07	3	3	85.17	6.68	3	3	71.1224	4.72	2
P08621	RU17_HUMAN	U1 small nuclear ribonucleoprotein 70 kDa	SNRNP70	437	51.5258	9.93506	19.22	8	8	62		0			126.965	10.98	4	5		0			152.993	8.92	4	8		0			121.741	7.32	3	5	123.24	9.15	4	4	155.05	11.44	6	7	188.231	7.09	3	9	221.164	17.16	6
Q9NPQ8	RIC8A_HUMAN	Synembryn-A	RIC8A	531	59.6715	5.32568	19.21	9	9	32	68.29	3.2	2	2		0				0			102.141	5.46	3	3		0			148.134	7.53	3	3	208.165	7.53	4	5		0			125.85	5.08	2	2	179.587	10.55	6
O43776	SYNC_HUMAN	Asparagine--tRNA ligase, cytoplasmic	NARS	548	62.9025	6.25244	19.16	9	9	52	336.619	13.32	7	12	136.374	4.93	3	5	92.83	6.75	3	4		0			74.7252	4.93	3	3	77.2888	6.2	3	3	94.0819	7.66	4	5	148.555	6.93	4	6		0			190.174	5.66	3
Q9P016	THYN1_HUMAN	Thymocyte nuclear protein 1	THYN1	225	25.681	9.24658	19.11	4	4	17		0				0			75.4129	16	3	3		0				0								0				0			60.8625	14.67	3	3	81.2468	14.67	3
P13674	P4HA1_HUMAN	Prolyl 4-hydroxylase subunit alpha-1	P4HA1	534	61.011	6.01123	19.1	8	8	39	90.3398	4.87	2	3	65.43	4.49	2	2	165.22	6.93	3	4	68.43	4.49	2	2		0			58.1	5.24	2	2	208.761	12.17	5	5	158.25	9.18	4	5	296.438	11.42	5	7	193.842	7.12	3
O95319	CELF2_HUMAN	CUGBP Elav-like family member 2	CELF2	508	54.2501	8.76318	19.09	8	9	39	181.043	8.66	4	5		0			59.54	3.54	2	2	328.17	10.83	5	7	217.518	9.65	5	6	280.899	8.07	4	6	134.163	6.1	3	4	94.1515	4.72	2	3		0			69.6168	7.87	3
Q9UN86	G3BP2_HUMAN	Ras GTPase-activating protein-binding protein 2	G3BP2	482	54.0878	5.5542	19.09	7	8	112	158.999	10.58	5	8	164.733	7.47	3	7	304.381	7.47	3	10	426.478	12.45	5	13	110.195	6.85	3	5	259.428	11	4	10	344.627	12.45	5	10	218.028	14.32	6	10	215.828	7.47	3	9	293.071	14.11	6
P47985	UCRI_HUMAN	Cytochrome b-c1 complex subunit Rieske, mitochondrial	UQCRFS1	274	29.6494	8.32373	18.98	5	5	73	390.008	13.87	3	8	90.2178	11.31	3	3	152.778	11.31	3	7	104.917	6.2	2	4	89.4011	6.2	2	4	95.81	6.2	2	4	369.826	13.87	3	8	228.975	11.31	3	10	126.502	6.2	3	5	265.631	18.98	5
O75718	CRTAP_HUMAN	Cartilage-associated protein	CRTAP	401	46.5319	5.73193	18.95	7	7	51	186.144	10.47	4	6	78.4328	7.23	3	4	138.752	10.97	4	7		0							69.4581	5.24	2	2	108.551	7.23	3	4	163.421	10.97	4	6	88.6406	3.99	2	4	92.2491	9.23	4
Q9HAV4	XPO5_HUMAN	Exportin-5	XPO5	1204	136.222	5.79541	18.94	19	19	105	531.052	10.3	10	13	584.807	8.55	9	13	589.365	7.14	7	13	245.45	2.49	3	5	215.326	4.9	5	6	317.373	5.98	6	7	268.383	5.07	5	6	289.302	4.4	5	8	317.092	5.32	5	11	405.1	6.89	7
P30043	BLVRB_HUMAN	Flavin reductase (NADPH)	BLVRB	206	22.1054	7.6499	18.93	3	3	30		0			201.45	18.93	3	3		0				0				0			154.769	12.14	2	2	298.484	18.93	3	4	129.183	11.65	2	3	276.458	18.93	3	5	318.322	18.93	3
P31483	TIA1_HUMAN	Nucleolysin TIA-1 isoform p40	TIA1	386	42.9356	7.73779	18.91	3	6	52	108.573	5.96	2	3	131.644	9.07	3	3		0				0			292.635	14.25	5	9		0				0				0			99.95	5.7	2	2	272.34	11.92	4
P61970	NTF2_HUMAN	Nuclear transport factor 2	NUTF2	127	14.469	5.37646	18.9	2	2	2														0				0			53.6829	18.9	2	2
Q9Y221	NIP7_HUMAN	60S ribosome subunit biogenesis protein NIP7 homolog	NIP7	180	20.4495	8.51416	18.89	3	3	27		0			58.76	13.33	2	2	57.19	11.11	2	2		0			51.1095	11.11	2	2		0			56.2696	13.33	2	2	127.776	11.11	2	6	143.853	18.89	3	6	81.9817	11.11	2
Q06210	GFPT1_HUMAN	Glutamine--fructose-6-phosphate aminotransferase [isomerizing] 1	GFPT1	699	78.7563	7.10791	18.88	11	11	57	272.508	9.16	6	8	104.612	4.15	3	3	130.911	5.72	3	4	140.285	4.43	3	4	92.232	3.72	3	3	94.9658	4.29	3	3	203.763	7.87	5	7	139.537	5.72	4	6	163.435	5.72	4	5	159.5	5.29	4
P19404	NDUV2_HUMAN	NADH dehydrogenase [ubiquinone] flavoprotein 2, mitochondrial	NDUFV2	249	27.374	8.06006	18.88	4	4	26		0																0				0			204.614	13.65	3	4	252.964	13.65	3	5	174.949	10.44	2	3	253.034	13.65	3
P09234	RU1C_HUMAN	U1 small nuclear ribonucleoprotein C	SNRPC	159	17.3812	9.67139	18.87	2	2	3		0			160.465	18.87	2	3		0								0				0								0
Q9UNF1	MAGD2_HUMAN	Melanoma-associated antigen D2	MAGED2	606	64.9144	9.31982	18.81	9	9	57	145.901	3.96	2	3	159.76	4.95	3	4	182.19	8.09	5	6	102.594	3.96	2	2	158.35	5.45	3	4	239.036	6.77	4	6	119.374	5.45	3	3	181.51	7.59	3	3	189.081	5.78	4	6	211.035	10.56	5
G2XKQ0	SUMO5_HUMAN	Small ubiquitin-related modifier 5	SUMO1P1	101	11.5188	5.51611	18.81	2	2	3		0			57.3396	18.81	2	3		0				0				0				0								0				0
Q15404	RSU1_HUMAN	Ras suppressor protein 1	RSU1	277	31.5207	8.646	18.77	5	5	59	194.952	12.64	4	7	122.323	9.03	3	4	94.5545	9.03	3	4	125.533	18.77	5	7	122.54	6.5	2	3	84.4222	5.78	2	3	94.6088	9.03	3	4	158.747	9.03	3	6	136.239	9.03	3	4	280.645	18.77	5
P42766	RL35_HUMAN	60S ribosomal protein L35	RPL35	123	14.5426	11.0483	18.7	2	2	13	166.937	18.7	2	4	114.508	18.7	2	3	76.5441	18.7	2	3	121.626	18.7	2	3		0				0				0				0								0
P10515	ODP2_HUMAN	Dihydrolipoyllysine-residue acetyltransferase component of pyruvate dehydrogenase complex, mitochondrial	DLAT	647	68.9531	7.84033	18.7	10	10	88	324.365	10.05	6	9	309.19	13.45	6	7	382.062	12.52	7	12	244.218	6.18	4	6	112.605	7.57	4	5	162.395	7.26	4	6	324.427	6.49	4	9	245.496	5.26	3	8	282.482	9.12	5	8	270.003	6.49	4
Q01581	HMCS1_HUMAN	Hydroxymethylglutaryl-CoA synthase, cytoplasmic	HMGCS1	520	57.2574	5.41455	18.65	9	9	69	332.613	12.88	6	9	144.828	6.15	3	5	210.668	8.65	4	4	165.696	9.81	4	4	142.786	8.27	4	5	168.23	10.58	5	8	234.293	10.38	5	6	181.526	6.35	3	4	131.662	6.54	3	4	264.353	11.15	5
Q14444	CAPR1_HUMAN	Caprin-1	CAPRIN1	709	78.318	5.24951	18.62	11	11	199	828.978	17.49	10	20	654.409	16.5	8	15	736.114	8.18	5	15	976.161	10.58	7	21	562.226	10.58	7	13	905.752	15.23	7	21	626.702	8.18	5	13	777.32	14.1	6	17	490.272	6.63	4	12	715.781	9.31	6
P42771	CDN2A_HUMAN	Cyclin-dependent kinase inhibitor 2A	CDKN2A	156	16.5224	5.80811	18.59	2	2	2	74.2265	18.59	2	2		0								0				0				0
Q9NP79	VTA1_HUMAN	Vacuolar protein sorting-associated protein VTA1 homolog	VTA1	307	33.8579	6.29053	18.57	5	5	11		0							52.5414	5.54	2	3		0				0				0				0			59.0782	6.19	2	2		0			76.1429	6.51	2
P19388	RPAB1_HUMAN	DNA-directed RNA polymerases I, II, and III subunit RPABC1	POLR2E	210	24.5357	5.94775	18.57	3	3	5										0			126.265	11.9	2	2		0				0																0
Q9Y5X3	SNX5_HUMAN	Sorting nexin-5	SNX5	404	46.7872	6.75635	18.56	7	7	9		0			61.6966	5.2	2	2		0				0								0			37.15	5.45	2	2	38.6147	5.69	2	2		0
Q9H488	OFUT1_HUMAN	GDP-fucose protein O-fucosyltransferase 1	POFUT1	388	43.9272	8.52881	18.56	6	6	37	194.527	9.54	3	5	65.82	6.7	2	2	201.413	5.41	2	5	116.17	6.96	2	2		0				0			85.3658	9.54	3	3	158.306	5.15	2	5	155.834	9.54	3	4	140.458	9.02	3
P46459	NSF_HUMAN	Vesicle-fusing ATPase	NSF	744	82.5421	6.94678	18.55	13	13	47	213.992	9.41	6	8	107.165	5.51	4	4	83.7441	2.69	3	4	126.455	6.72	4	5	114.365	5.78	4	5	193.429	8.2	6	7	113.03	3.23	2	2	170.756	6.72	4	4	58.9064	2.82	2	2
Q9HCN8	SDF2L_HUMAN	Stromal cell-derived factor 2-like protein 1	SDF2L1	221	23.5837	7.03467	18.55	3	3	5																														0							64.9633	12.67	2
P62879	GBB2_HUMAN	Guanine nucleotide-binding protein G(I)/G(S)/G(T) subunit beta-2	GNB2	340	37.3071	5.99854	18.53	2	5	38	320.387	15.29	4	6		0				0				0				0				0			160.91	9.71	3	4		0			125.324	6.76	2	3		0
P62873	GBB1_HUMAN	Guanine nucleotide-binding protein G(I)/G(S)/G(T) subunit beta-1	GNB1	340	37.353	5.99854	18.53	2	5	52		0			308.634	9.71	3	6	248.194	15.59	4	5	184.342	6.76	2	4	169.132	9.71	3	4	248.556	6.76	2	4		0			192.369	6.76	2	4		0			155.544	6.76	2
P53597	SUCA_HUMAN	Succinate--CoA ligase [ADP/GDP-forming] subunit alpha, mitochondrial	SUCLG1	346	36.2268	8.79248	18.5	4	4	8	45.29	6.94	2	2		0				0				0				0				0			55.6892	6.94	2	2	69.5608	8.96	2	2		0			62.48	9.54	2
Q9UIG0	BAZ1B_HUMAN	Tyrosine-protein kinase BAZ1B	BAZ1B	1483	170.796	8.48486	18.48	23	23	132	314.236	7.42	10	14	316.6	6.61	9	10	270.093	3.91	6	10	281.593	6.95	9	11	268.043	4.86	6	7	204.536	4.18	6	7	342.701	7.01	11	15	338.27	4.72	7	13	296.884	6.74	9	11	281.224	5.8	8
Q9Y6C9	MTCH2_HUMAN	Mitochondrial carrier homolog 2	MTCH2	303	33.3089	7.97217	18.48	5	5	32	147.859	15.84	4	6	66.5149	5.61	2	2	82.4384	8.58	3	4	107.026	9.24	3	4		0			94.7142	6.6	2	3	70.0856	6.6	2	3		0			68.3198	5.28	2	2	58.3476	5.94	2
Q9BQA1	MEP50_HUMAN	Methylosome protein 50	WDR77	342	36.7011	5.17334	18.42	5	5	31	299.984	14.91	4	7	238.081	18.42	5	6	161.632	10.82	3	4		0							159.302	10.82	3	4	112.401	6.43	2	2	232.563	10.53	3	4	138.45	10.82	3	4		0
Q9NXF1	TEX10_HUMAN	Testis-expressed protein 10	TEX10	929	105.608	9.36377	18.41	15	15	49	136.399	6.46	5	5	126.495	2.58	2	3	103.304	3.12	3	4		0			61.49	2.58	2	2		0			169.713	6.24	5	5	87.1493	3.44	3	3	306.396	10.76	9	11	164.722	4.63	4
Q9UDY4	DNJB4_HUMAN	DnaJ homolog subfamily B member 4	DNAJB4	337	37.7831	8.49951	18.4	4	5	17		0			42.5648	5.93	2	2	65.6561	8.31	2	2		0			87.7726	5.93	2	3	106.655	8.9	2	2		0				0				0
Q9Y2V2	CHSP1_HUMAN	Calcium-regulated heat-stable protein 1	CARHSP1	147	15.882	8.20654	18.37	2	2	9	88.7356	18.37	2	3						0			56.8142	18.37	2	2					68.2344	18.37	2	2						0							62.9289	18.37	2
Q13418	ILK_HUMAN	Integrin-linked protein kinase	ILK	452	51.3859	8.07471	18.36	8	8	25	124.659	4.87	2	4	77.971	4.65	2	2		0				0				0				0			117.316	5.31	2	3	116.272	9.73	4	5		0			108.849	7.3	3
Q9Y3A6	TMED5_HUMAN	Transmembrane emp24 domain-containing protein 5	TMED5	229	25.9882	4.84326	18.34	4	4	29		0			175.982	13.54	3	4		0												0			184.015	9.17	2	3	180.268	9.17	2	4	194.363	9.17	2	4	263.811	18.34	4
P09543	CN37_HUMAN	2',3'-cyclic-nucleotide 3'-phosphodiesterase	CNP	421	47.5487	9.0708	18.29	7	7	24		0			113.012	8.08	3	4		0				0				0			50.4482	5.46	2	2	76.5153	7.6	3	3	109.328	5.46	2	3	153.793	12.35	5	5	91.1882	10.21	4
Q9NRX1	PNO1_HUMAN	RNA-binding protein PNO1	PNO1	252	27.9069	9.72998	18.25	4	4	21	140.278	9.52	2	3	97.1145	9.52	2	2	188.691	9.52	2	4		0				0			105.508	9.52	2	2		0				0			179.588	9.52	2	4	104.574	11.9	2
Q9NVP1	DDX18_HUMAN	ATP-dependent RNA helicase DDX18	DDX18	670	75.3594	9.49561	18.21	12	12	88	298.555	8.21	5	9	290.683	11.94	7	10	207.666	5.37	3	5	146.813	8.51	6	6	247.195	10.3	6	6	215.222	6.87	4	6	405.192	11.94	7	10	384.832	11.94	7	10	165.205	6.87	4	4	387.315	11.64	7
P00374	DYR_HUMAN	Dihydrofolate reductase	DHFR	187	21.439	7.41553	18.18	3	3	9		0																								0				0							123.554	13.9	2
Q14194	DPYL1_HUMAN	Dihydropyrimidinase-related protein 1	CRMP1	572	62.1447	7.03467	18.18	6	8	74	260.524	11.01	5	6		0			297.993	11.89	5	9	132.784	7.17	4	5	126.657	5.94	3	5	148.153	5.59	3	6	269.161	11.01	5	5	260.604	10.49	5	7	307.645	11.01	5	8	235.081	11.71	5
Q15274	NADC_HUMAN	Nicotinate-nucleotide pyrophosphorylase [carboxylating]	QPRT	297	30.8261	6.21436	18.18	5	5	44	222.831	11.45	3	5		0			133.126	14.14	4	5	117.116	10.77	3	3	121.747	10.77	3	4	197.988	14.14	4	6	105.285	8.08	2	3	132.89	12.12	3	4	115.348	10.1	3	4	120.076	10.77	3
Q8WXF1	PSPC1_HUMAN	Paraspeckle component 1	PSPC1	523	58.7062	6.66846	18.16	9	9	116	236.437	5.35	3	6	163.604	6.5	3	4	146.92	6.88	3	4	480.78	13.96	7	13	253.406	10.52	5	7	523.86	13.58	7	16	290.7	13.96	6	9	225.241	8.41	4	7	369.07	13.38	6	11	357.34	13.96	6
Q09161	NCBP1_HUMAN	Nuclear cap-binding protein subunit 1	NCBP1	790	91.7805	6.43018	18.1	13	13	120	359.036	9.11	7	10	501.003	14.43	10	15	286.069	6.46	5	8	276.118	8.35	6	8	232.891	3.8	3	5	324.886	7.47	6	9	383.579	13.42	9	11	410.463	12.03	9	12	237.459	3.54	3	6	418.419	11.39	8
P49588	SYAC_HUMAN	Alanine--tRNA ligase, cytoplasmic	AARS	968	106.743	5.52881	18.08	14	14	45	189.007	4.96	4	5	203.34	5.17	4	5	162.342	5.06	4	5	120.727	2.58	2	2	68.8289	2.07	2	2	125.724	5.06	4	4	105.838	2.79	2	2	106.228	3.41	3	3	141.401	5.17	4	4	361.166	9.3	7
Q14203	DCTN1_HUMAN	Dynactin subunit 1	DCTN1	1278	141.607	5.80811	18.08	19	19	78	414.723	7.75	8	11	171.447	2.74	3	3	368.438	6.18	7	9	151.266	3.6	4	4	227.655	2.66	3	4		0			333.169	6.96	7	9	340.895	9.47	10	11	335.919	7.12	7	7	280.612	5.79	6
Q9BYN8	RT26_HUMAN	28S ribosomal protein S26, mitochondrial	MRPS26	205	24.1969	10.3892	18.05	3	3	11						0												0								0				0				0			102.945	9.27	2
P61225	RAP2B_HUMAN	Ras-related protein Rap-2b	RAP2B	183	20.4912	4.80518	18.03	3	3	6		0																0				0				0			103.91	18.03	3	3
Q9H0D6	XRN2_HUMAN	5'-3' exoribonuclease 2	XRN2	950	108.513	7.47412	18	14	14	57	241.761	4	3	5	158.074	4.53	4	5	157.06	4.84	4	5	79.1	2.84	2	2	252.868	6.84	6	8	223.31	10.11	8	8	134.437	2.84	2	2	280.62	3.68	3	7	146.934	4	3	3	137.244	4.74	4
Q9NWU5	RM22_HUMAN	39S ribosomal protein L22, mitochondrial	MRPL22	206	23.6256	9.93506	17.96	3	3	11	128.39	11.65	2	2	157.643	12.14	2	3	171.437	11.65	2	3		0				0								0			165.808	17.96	3	3		0
P13797	PLST_HUMAN	Plastin-3	PLS3	630	70.7662	5.60498	17.94	10	10	29	43.43	2.86	2	2		0				0			108.648	3.65	2	2	43.69	2.86	2	2		0			134.233	7.94	4	4		0			90.3464	3.65	2	2	229.061	12.86	7
Q99986	VRK1_HUMAN	Serine/threonine-protein kinase VRK1	VRK1	396	45.4474	8.90967	17.93	6	6	44	142.277	9.6	3	3	172.881	6.06	2	3	77.1898	5.56	2	3		0				0			77.2965	8.59	3	3	130.292	12.12	4	5	118.587	7.83	3	5	142.837	7.83	3	5	172.787	14.39	5
Q92890	UFD1_HUMAN	Ubiquitin recognition factor in ER-associated degradation protein 1	UFD1	307	34.4783	6.69775	17.92	4	4	11		0				0				0								0							82.83	13.03	3	3	95.3091	8.79	2	2	81.06	8.79	2	2	80.4676	8.79	2
P48147	PPCE_HUMAN	Prolyl endopeptidase	PREP	710	80.648	5.85889	17.89	10	10	45	347.204	9.86	6	8	224.982	10.42	6	7	164.846	6.9	4	5	142.94	2.82	2	3	49.5235	2.82	2	2		0			217.227	10.42	6	7	343.249	9.44	5	7	98.5	3.52	2	2	179.592	5.21	3
P42126	ECI1_HUMAN	Enoyl-CoA delta isomerase 1, mitochondrial	ECI1	302	32.7952	8.54346	17.88	5	5	94	470.604	17.88	5	10	287.184	15.23	4	6	475.788	17.88	5	9	299.401	17.88	5	7	260.708	13.58	4	7	353.068	17.88	5	7	460.8	17.88	5	10	426.445	17.88	5	9	383.68	17.88	5	9	351.181	17.88	5
Q96EY7	PTCD3_HUMAN	Pentatricopeptide repeat domain-containing protein 3, mitochondrial	PTCD3	689	78.4997	6.41748	17.85	10	10	44	78.8674	2.47	2	3	91.7003	4.21	3	3	77.6581	2.47	2	3	150.642	4.21	3	5	90.2606	4.06	3	3	76.3524	2.47	2	2	175.862	4.79	3	4	62.9773	3.63	2	2	188.519	4.35	3	4	166.8	8.42	5
P36776	LONM_HUMAN	Lon protease homolog, mitochondrial	LONP1	959	106.422	6.39209	17.83	15	15	113	464.293	8.34	7	11	265.433	5.84	5	7	451.585	9.18	8	11	257.645	6.26	6	6	180.154	7.72	6	7	274.702	9.91	8	8	410.416	12.3	10	11	412.966	7.82	7	10	364.415	6.67	6	8	456.056	9.8	8
Q15370	ELOB_HUMAN	Elongin-B	ELOB	118	13.1246	4.88135	17.8	2	2	2		0				0				0				0				0			43.8733	17.8	2	2										0
Q9P2J5	SYLC_HUMAN	Leucine--tRNA ligase, cytoplasmic	LARS	1176	134.379	7.29834	17.77	18	18	88	465.164	8.42	8	12	490.542	11.31	11	14	461.085	8.08	9	12	268.877	3.15	3	4	219.352	4.68	5	7	154.875	1.79	2	3	144.084	3.49	4	6	65.6132	2.55	3	3	120.055	5.1	6	6	294.972	4	4
O14880	MGST3_HUMAN	Microsomal glutathione S-transferase 3	MGST3	152	16.5056	9.37842	17.76	2	2	2	135.246	17.76	2	2														0				0
Q9P032	NDUF4_HUMAN	NADH dehydrogenase [ubiquinone] 1 alpha subcomplex assembly factor 4	NDUFAF4	175	20.2538	8.82178	17.71	3	3	3														0												0								0				0
Q9UKA9	PTBP2_HUMAN	Polypyrimidine tract-binding protein 2	PTBP2	531	57.4548	8.66064	17.7	6	7	47		0				0				0			315.465	6.21	3	12	374.281	5.27	3	14	401.676	8.85	4	15		0				0				0			199.075	5.27	2
Q96EP5	DAZP1_HUMAN	DAZ-associated protein 1	DAZAP1	407	43.3561	8.55811	17.69	5	5	47	131.421	7.62	2	2		0				0			282.751	11.3	3	5	181.29	11.3	3	4	272.017	7.37	2	5	194.576	7.62	2	3	140.318	7.62	2	3	114.07	7.37	2	2	710.647	11.3	3
Q01085	TIAR_HUMAN	Nucleolysin TIAR	TIAL1	375	41.5641	7.73779	17.6	3	6	68		0				0				0			277.847	14.4	5	9	391.432	14.4	5	11	560.412	17.6	6	16	127.623	6.4	2	3	129.853	6.4	2	3	50.8906	5.6	2	2	251.261	12	4
Q9BVG4	PBDC1_HUMAN	Protein PBDC1	PBDC1	233	26.0407	4.79248	17.6	4	4	18		0			96.7742	8.58	2	2		0				0			85.3978	13.3	3	3		0			102.272	9.01	2	3		0				0			119.641	9.01	2
Q969X5	ERGI1_HUMAN	Endoplasmic reticulum-Golgi intermediate compartment protein 1	ERGIC1	290	32.5715	7.06396	17.59	5	5	21	78.3337	9.31	3	3	62.65	6.21	2	2	178.31	6.9	2	4					109.555	10	3	3	88.903	6.9	2	2		0				0			55.2941	8.28	2	2	115.137	6.9	2
Q9H0S4	DDX47_HUMAN	Probable ATP-dependent RNA helicase DDX47	DDX47	455	50.6147	9.1001	17.58	6	6	22	104.319	10.99	4	4		0			116.516	8.57	3	4										0			90.8303	8.57	3	3	154.328	10.99	4	5	127.649	9.89	4	4		0
Q9BRJ7	TIRR_HUMAN	Tudor-interacting repair regulator protein	NUDT16L1	211	23.3232	8.90967	17.54	4	4	5		0																								0			85.8801	8.53	2	2					43.0844	7.11	2
P04439	1A03_HUMAN	HLA class I histocompatibility antigen, A-3 alpha chain	HLA-A	365	40.8152	5.99854	17.53	1	4	17	146.136	7.4	2	2	149.734	7.4	2	3		0			71.2	7.4	2	2					161.54	13.7	3	4		0				0				0			158.134	10.96	3
Q9NP77	SSU72_HUMAN	RNA polymerase II subunit A C-terminal domain phosphatase SSU72	SSU72	194	22.56	5.32568	17.53	3	3	10	156.727	12.37	2	2		0				0															182.463	11.34	2	3	124.534	11.34	2	3	61.8195	11.34	2	2
P12035	K2C3_HUMAN	Keratin, type II cytoskeletal 3	KRT3	628	64.3776	6.48096	17.52	4	14	532		0				0				0				0				0				0			2180.35	15.61	11	58		0				0			2106.04	14.33	10
P37268	FDFT_HUMAN	Squalene synthase	FDFT1	417	48.0842	6.53662	17.51	6	6	18		0				0								0											87.2337	6	2	2	221.77	10.31	3	4	163.484	8.39	3	4	142.061	7.43	3
O95782	AP2A1_HUMAN	AP-2 complex subunit alpha-1	AP2A1	977	107.478	7.03467	17.5	9	16	52	332.586	10.13	9	11	167.549	5.22	5	6	201.004	7.16	7	8		0			75.2805	2.87	3	3		0			219.201	5.63	5	6	61.8585	2.97	3	3	87.7229	4.09	4	4	104.792	2.25	2
Q16850	CP51A_HUMAN	Lanosterol 14-alpha demethylase	CYP51A1	503	56.7695	8.52881	17.5	7	7	19	145.423	7.16	3	4		0			165.795	6.56	3	4													125.711	5.17	2	3	165.624	7.55	3	3					108.123	5.17	2
P45974	UBP5_HUMAN	Ubiquitin carboxyl-terminal hydrolase 5	USP5	858	95.7253	5.03369	17.48	12	12	77	254.399	8.28	6	7	228.428	5.83	4	5	170.406	6.18	4	6	309.898	7.34	5	8	202.42	6.88	5	5	197.9	5.94	4	5	141.069	4.2	3	4	156.803	2.33	2	4	253.804	8.16	5	7	275.894	8.16	6
O95639	CPSF4_HUMAN	Cleavage and polyadenylation specificity factor subunit 4	CPSF4	269	30.2346	8.30908	17.47	4	4	12		0											87.7765	6.69	2	2	116.612	10.78	3	3	169.027	17.47	4	4
P14174	MIF_HUMAN	Macrophage migration inhibitory factor	MIF	115	12.4682	7.88428	17.39	2	2	31	234.457	17.39	2	4	205.32	17.39	2	4	187.742	17.39	2	4	197.352	17.39	2	4	269.342	17.39	2	5	213.701	17.39	2	4	142.96	17.39	2	3	97.2366	17.39	2	3		0
Q9H0C8	ILKAP_HUMAN	Integrin-linked kinase-associated serine/threonine phosphatase 2C	ILKAP	392	42.8798	7.09326	17.35	6	6	17		0			52.27	6.63	2	2					96.5623	4.85	2	3					80.4137	4.85	2	4		0			105.256	8.42	3	3		0			70.6265	5.87	2
Q53GG5	PDLI3_HUMAN	PDZ and LIM domain protein 3	PDLIM3	364	39.2074	6.88818	17.31	4	4	13	73.8795	9.07	2	2		0				0				0				0				0							55.9675	9.07	2	2		0			111.194	17.31	4
O14776	TCRG1_HUMAN	Transcription elongation regulator 1	TCERG1	1098	123.823	8.646	17.3	18	18	86	247.745	5.56	6	8	259.445	5.01	5	7	198.134	4.28	4	5	310.401	6.83	7	12	276.516	9.38	10	11	187.74	4.01	4	6	200.548	5.56	5	5	246.364	8.29	8	9	107.622	3.46	4	4	288.439	5.83	6
P61011	SRP54_HUMAN	Signal recognition particle 54 kDa protein	SRP54	504	55.6683	8.74854	17.26	9	9	76	225.135	15.08	7	10	143.322	7.34	4	4	136.1	5.75	3	4	252.337	9.33	5	8	216.424	10.91	5	6	140.239	7.34	4	6	152.172	5.95	3	6	144.833	7.34	4	5	167.858	8.33	5	7	156.441	5.95	3
Q15050	RRS1_HUMAN	Ribosome biogenesis regulatory protein homolog	RRS1	365	41.1682	10.6968	17.26	7	7	33	48.3998	5.48	2	2	70.4782	5.21	2	2		0			134.349	7.4	3	4					66.1698	7.67	3	3	58.0572	5.75	3	3	64.6854	4.38	2	2	84.6385	7.4	3	3	87.8445	8.49	3
Q9BT78	CSN4_HUMAN	COP9 signalosome complex subunit 4	COPS4	406	46.2397	5.8335	17.24	6	6	23	87.3205	4.68	2	3	64.6129	4.68	2	2		0				0				0				0				0			205.221	5.91	2	4	130.462	5.91	2	3	116.275	7.14	2
Q9NVJ2	ARL8B_HUMAN	ADP-ribosylation factor-like protein 8B	ARL8B	186	21.5251	8.42627	17.2	3	3	4	205.757	17.2	3	4		0				0				0				0
P05023	AT1A1_HUMAN	Sodium/potassium-transporting ATPase subunit alpha-1	ATP1A1	1023	112.824	5.49072	17.2	14	14	64	406.615	8.6	7	12	180.364	5.38	5	6	192.128	5.67	5	6	104.499	1.86	2	3	270.439	7.23	6	7	198.388	6.16	5	6	107.205	4.5	4	5	212.311	4.11	4	5	101.747	3.13	3	4	118.086	3.23	3
Q96DB5	RMD1_HUMAN	Regulator of microtubule dynamics protein 1	RMDN1	314	35.7854	8.49951	17.2	6	6	11		0								0												0			68.3167	6.05	2	2	70.4624	5.73	2	2					99.7151	7.01	2
Q8NFH5	NUP35_HUMAN	Nucleoporin NUP35	NUP35	326	34.7515	9.08545	17.18	4	4	9	159.271	13.19	3	5		0			67.6808	7.98	2	2		0			71.125	7.98	2	2		0																0
Q00325	MPCP_HUMAN	Phosphate carrier protein, mitochondrial	SLC25A3	362	40.0687	9.37842	17.13	6	6	38	266.655	10.22	4	10	209.997	8.01	3	9	225.48	14.09	5	8		0				0				0			144.652	8.56	3	5		0			75.532	5.8	2	3	106.135	8.56	3
Q14320	FA50A_HUMAN	Protein FAM50A	FAM50A	339	40.2165	6.82959	17.11	5	5	7		0			55.8464	8.55	2	2		0								0								0							92.1995	9.14	3	3	100.005	7.08	2
P15121	ALDR_HUMAN	Aldose reductase	AKR1B1	316	35.8305	6.97607	17.09	6	7	66	147.602	14.24	5	6	232.161	14.24	5	8	132.235	8.54	3	4	124.773	11.71	4	6	120.374	8.54	3	4	161.411	11.71	4	5	80.749	5.06	2	3	145.393	14.56	5	7	120.301	11.08	4	5	189.983	9.18	3
P13861	KAP2_HUMAN	cAMP-dependent protein kinase type II-alpha regulatory subunit	PRKAR2A	404	45.49	5.07178	17.08	6	6	47	162.647	5.69	2	4	131.513	5.69	2	3	143.316	5.69	2	4	186.682	5.69	2	5	76.4909	6.19	2	2	195.097	13.61	5	6	191.795	11.88	4	5	169.879	5.69	2	4	110.554	5.69	2	3	141.628	9.16	3
P16615	AT2A2_HUMAN	Sarcoplasmic/endoplasmic reticulum calcium ATPase 2	ATP2A2	1042	114.683	5.33838	17.08	15	15	54	388.523	7.01	6	11	254.748	9.4	8	12	182.678	4.61	5	7	80.642	2.02	2	2		0				0			218.574	6.62	6	7	172.483	4.41	4	5	136.251	3.26	3	3	171.416	3.26	3
P19525	E2AK2_HUMAN	Interferon-induced, double-stranded RNA-activated protein kinase	EIF2AK2	551	62.0556	8.39697	17.06	8	8	38	220.514	10.16	5	6	229.422	5.44	3	4	38.4731	3.81	2	2	335.857	9.44	4	6	199.379	6.72	3	3	224.612	3.63	2	4	294.294	7.62	4	6	182.632	4.9	3	5		0			148.406	4.9	2
P43121	MUC18_HUMAN	Cell surface glycoprotein MUC18	MCAM	646	71.5626	5.75732	17.03	8	8	19	126.252	5.88	3	3	70.4897	4.8	3	3		0				0				0				0				0				0			70.5248	2.94	2	2	79.4	4.18	2
Q14684	RRP1B_HUMAN	Ribosomal RNA processing protein 1 homolog B	RRP1B	758	84.3752	9.75928	17.02	10	10	43	63.5737	3.03	2	3	62.2421	4.22	3	3		0				0				0			44.9828	3.03	2	2	54.16	3.3	2	2	99.1195	5.41	3	4	101.998	6.6	4	4	262.364	11.61	7
P57088	TMM33_HUMAN	Transmembrane protein 33	TMEM33	247	27.9598	9.70068	17	4	4	11	183.833	8.91	2	3		0			185.092	8.5	2	3						0				0				0				0				0			201.016	9.31	2
Q8TDN6	BRX1_HUMAN	Ribosome biogenesis protein BRX1 homolog	BRIX1	353	41.3749	9.92041	17	5	5	24	63.0333	5.95	2	3	106.28	5.95	2	4	102.25	5.1	2	3		0								0			152.839	9.07	3	4	99.4734	5.1	2	3	119.253	7.08	2	3	123.417	13.88	4
O15347	HMGB3_HUMAN	High mobility group protein B3	HMGB3	200	22.9654	8.36768	17	3	3	13		0				0				0				0				0				0				0			78.53	13	2	2		0			104.434	13	2
Q6YN16	HSDL2_HUMAN	Hydroxysteroid dehydrogenase-like protein 2	HSDL2	418	45.3655	7.98682	16.99	5	5	16	266.433	12.92	4	6					148.144	6.94	2	2										0			213.413	6.94	2	3	90.6907	6.94	2	2		0			139.364	6.7	2
O43399	TPD54_HUMAN	Tumor protein D54	TPD52L2	206	22.2243	5.36377	16.99	3	3	5													138.192	16.99	3	3	100.536	11.65	2	2		0												0
Q92665	RT31_HUMAN	28S ribosomal protein S31, mitochondrial	MRPS31	395	45.2905	9.29053	16.96	5	5	19		0				0			160.972	6.58	2	3		0				0				0			52.1314	5.82	2	2	222.578	6.58	2	4	105.868	6.58	2	2	93.4452	4.81	2
Q9HC38	GLOD4_HUMAN	Glyoxalase domain-containing protein 4	GLOD4	313	34.7713	5.60498	16.93	5	5	27	94.75	7.67	2	2	89.6138	7.67	2	2	102.592	11.18	3	3	88.4543	7.35	2	2		0			78.771	10.86	3	3		0			71.0573	11.18	3	3					58.2066	7.35	2
P52789	HXK2_HUMAN	Hexokinase-2	HK2	917	102.313	6.04932	16.9	11	13	65	203.729	5.45	4	6		0			138.8	3.71	3	4		0			182.33	5.67	5	7	212.267	5.45	4	5		0				0				0			383.806	9.49	7
O43837	IDH3B_HUMAN	Isocitrate dehydrogenase [NAD] subunit beta, mitochondrial	IDH3B	385	42.1566	8.45557	16.88	6	6	26	47.04	4.68	2	2		0				0				0			39.48	5.71	2	2		0			215.984	10.65	4	7	138.82	7.01	3	5	156.543	10.39	4	5	55.23	6.49	2
P00441	SODC_HUMAN	Superoxide dismutase [Cu-Zn]	SOD1	154	15.9259	6.12549	16.88	2	2	25	71.7203	16.88	2	2		0				0				0			149.318	16.88	2	3	143.141	16.88	2	3		0			132.701	16.88	2	3	146.494	16.88	2	3	146.847	16.88	2
P53621	COPA_HUMAN	Coatomer subunit alpha	COPA	1224	138.258	7.66455	16.83	19	19	95	671.864	7.52	9	22	439.351	11.19	13	18	696.851	9.8	11	24	135.119	2.78	3	3	118.617	3.02	3	3	52.9296	1.31	2	2	201.947	4.58	6	7	168.397	5.07	6	8	135.336	3.92	5	6		0
Q92900	RENT1_HUMAN	Regulator of nonsense transcripts 1	UPF1	1129	124.267	6.60986	16.83	17	17	58	410.47	11.96	12	13	328.305	7.26	8	11	195.61	4.69	5	6	312.479	8.68	9	11	178.34	1.77	2	5	163.757	4.78	5	7	104.471	2.57	3	3		0				0			62.3192	1.59	2
P04844	RPN2_HUMAN	Dolichyl-diphosphooligosaccharide--protein glycosyltransferase subunit 2	RPN2	631	69.241	5.69385	16.8	8	8	47	265.426	9.19	5	8	232.888	10.14	5	7	290.878	7.45	4	7	84.7074	4.6	3	3	82.0342	2.69	2	2	86.6487	2.69	2	4	201.327	3.17	2	5	151.617	5.39	3	4	166.386	4.6	3	4		0
O15371	EIF3D_HUMAN	Eukaryotic translation initiation factor 3 subunit D	EIF3D	548	63.9324	6.04932	16.79	8	8	56	600.366	12.23	6	12	73.7755	6.2	3	4	176.764	8.21	4	6	362.884	10.22	5	9		0			150.361	8.39	4	5	325.085	8.94	4	6		0			140.607	6.2	3	4	318.766	11.5	5
P04632	CPNS1_HUMAN	Calpain small subunit 1	CAPNS1	268	28.2977	5.19873	16.79	4	4	55	303.012	16.79	4	8		0			254.509	16.79	4	8	216.448	11.19	3	7	166.502	7.46	2	3	273.327	13.06	3	6	118.761	7.46	2	4		0			89.3986	6.34	2	2	263.135	13.06	3
O75439	MPPB_HUMAN	Mitochondrial-processing peptidase subunit beta	PMPCB	489	54.3315	6.82959	16.77	7	7	55	299.104	12.07	5	9	203.711	6.54	3	5	268.189	11.25	5	7	122.24	4.29	2	3		0				0			245.489	15.13	6	7	159.138	6.54	3	4	211.252	6.75	3	4	216.622	9	4
Q9Y248	PSF2_HUMAN	DNA replication complex GINS protein PSF2	GINS2	185	21.414	5.43994	16.76	2	2	2																										0				0							49.7	16.76	2
P36969	GPX4_HUMAN	Phospholipid hydroperoxide glutathione peroxidase	GPX4	197	22.161	8.36768	16.75	3	3	4										0				0											54.3	10.66	2	2	90.9006	9.64	2	2		0
Q16795	NDUA9_HUMAN	NADH dehydrogenase [ubiquinone] 1 alpha subcomplex subunit 9, mitochondrial	NDUFA9	377	42.4826	9.80322	16.71	6	6	21		0				0			79.8334	5.84	2	2	71.0031	5.04	2	3	83.697	5.04	2	3	62.5838	5.84	2	2	98.9156	5.04	2	3					107.062	7.69	3	4	64.3327	8.49	3
Q32P28	P3H1_HUMAN	Prolyl 3-hydroxylase 1	P3H1	736	83.3411	5.13525	16.71	11	11	40	130.951	2.45	2	3	106.079	4.21	3	3	157.235	3.13	2	3		0			85.3624	4.08	3	3	116.153	4.48	3	3	148.774	5.98	4	4	173.39	4.76	3	4		0			209.998	7.2	5
Q08209	PP2BA_HUMAN	Serine/threonine-protein phosphatase 2B catalytic subunit alpha isoform	PPP3CA	521	58.6503	5.85889	16.7	8	8	30	178.012	9.98	5	6	127.88	7.68	4	4		0				0				0				0			114.924	6.14	3	3		0			88.6427	3.84	2	3	45.1914	5.18	2
Q8WVM8	SCFD1_HUMAN	Sec1 family domain-containing protein 1	SCFD1	642	72.3341	6.26514	16.67	8	8	35	102.693	5.92	3	4	212.185	5.76	3	5	67.7287	3.58	2	2	135.079	6.85	3	3	112.365	3.58	2	2		0			118.535	5.61	3	4	144.265	8.41	4	4	62.1249	3.58	2	2	88.2544	6.23	3
O60716	CTND1_HUMAN	Catenin delta-1	CTNND1	968	108.103	6.22705	16.63	15	15	78	173.336	6.4	6	7	185.27	5.68	5	7	243.812	6.61	6	8	303.052	7.33	7	9	182.014	4.65	4	5	359.556	10.12	9	12	225.145	4.96	4	6	116.077	4.44	4	5	47.6238	2.17	2	2	165.914	5.89	5
Q8WWY3	PRP31_HUMAN	U4/U6 small nuclear ribonucleoprotein Prp31	PRPF31	499	55.4214	5.78271	16.63	6	6	11						0			61.12	5.21	2	2		0			83.3912	3.61	2	3		0				0			92.0553	7.21	3	3	65.8736	6.81	2	3		0
Q9NY12	GAR1_HUMAN	H/ACA ribonucleoprotein complex subunit 1	GAR1	217	22.3342	10.9165	16.59	4	4	31		0				0			90.7402	7.37	2	3		0			117.414	7.37	2	4	104.944	7.37	2	4		0			198.02	13.36	3	5	69.181	7.37	2	2	149.693	7.37	2
P68402	PA1B2_HUMAN	Platelet-activating factor acetylhydrolase IB subunit beta	PAFAH1B2	229	25.5531	5.92236	16.59	3	3	32	125.022	8.3	2	3		0			92.1133	12.23	2	3		0				0				0			141.39	16.59	3	4	136.5	8.3	2	5	102.001	8.3	2	3	191.749	16.59	3
Q9Y6A4	CFA20_HUMAN	Cilia- and flagella-associated protein 20	CFAP20	193	22.76	9.75928	16.58	3	3	6		0			73.1003	10.36	2	2	102.682	11.92	2	2						0								0								0				0
P13995	MTDC_HUMAN	Bifunctional methylenetetrahydrofolate dehydrogenase/cyclohydrolase, mitochondrial	MTHFD2	350	37.8712	8.73389	16.57	4	4	28	245.409	10	3	5	139.89	6.57	2	3	146.316	6.57	2	3		0				0			101.889	6.57	2	2	102.637	6.57	2	3		0			80.2883	6.57	2	2	180	6.57	2
Q9UBT2	SAE2_HUMAN	SUMO-activating enzyme subunit 2	UBA2	640	71.1792	5.2876	16.56	10	10	63	225.424	8.13	5	7	159.768	4.69	3	5	234.77	7.34	5	8	198.36	5.16	3	5	76.8819	2.97	2	2	152.644	8.59	5	5	102.458	5	3	3	135.595	6.56	4	5	198.667	8.91	5	6	232.333	9.69	6
O00625	PIR_HUMAN	Pirin	PIR	290	32.0933	6.91748	16.55	5	5	21	64.2695	9.31	3	3	62.2275	6.55	2	3		0			68.2743	6.21	2	3		0				0			68.46	7.59	2	2						0			102.83	9.66	3
Q9H2W6	RM46_HUMAN	39S ribosomal protein L46, mitochondrial	MRPL46	279	31.6854	7.04932	16.49	4	4	26	80.1075	6.81	2	3						0				0				0				0				0			154.42	11.83	3	4	208.904	11.83	3	6	90.6809	6.81	2
Q9UBS4	DJB11_HUMAN	DnaJ homolog subfamily B member 11	DNAJB11	358	40.4886	6.17627	16.48	5	5	28		0			113.075	6.15	2	3		0			136.155	7.54	2	3		0			199.667	11.17	3	3	174.496	6.7	2	4	111.983	6.15	2	3	66.597	6.15	2	2	188.025	12.01	4
Q9BZX2	UCK2_HUMAN	Uridine-cytidine kinase 2	UCK2	261	29.2811	6.69775	16.48	4	4	24	137.356	11.88	3	4	98.1	8.05	2	3	181.123	16.48	4	5	70.6079	6.9	2	2	122.064	6.9	2	3		0				0			77.019	7.66	2	2	111.069	8.43	2	3
Q9BVJ6	UT14A_HUMAN	U3 small nucleolar RNA-associated protein 14 homolog A	UTP14A	771	87.9241	7.86963	16.47	10	10	52	339.427	6.36	4	6	160.484	6.36	4	4	162.305	4.54	3	3	56.7075	2.85	2	2		0			90.7786	2.98	2	2	348.16	8.56	5	7	154.127	5.71	3	3	236.091	6.1	4	4	347.045	11.02	6
Q5JTV8	TOIP1_HUMAN	Torsin-1A-interacting protein 1	TOR1AIP1	583	66.2083	8.17725	16.47	8	8	37	125.888	4.29	2	2	124.92	4.29	2	2		0			177.023	4.46	2	3	157.633	4.29	2	3	103.469	4.46	2	2	203.698	8.23	4	5	182.356	6.69	3	4	197.171	8.4	4	6	132.014	6.86	3
P30508	1C12_HUMAN	HLA class I histocompatibility antigen, Cw-12 alpha chain	HLA-C	366	40.8601	6.30322	16.39	1	4	16	146.136	7.38	2	2		0			79.7339	9.02	2	2	71.2	7.38	2	2						0							67.2239	6.01	2	2		0				0
Q13547	HDAC1_HUMAN	Histone deacetylase 1	HDAC1	482	55.0677	5.47803	16.39	3	7	70	196.708	9.54	4	8	229.853	14.73	6	10	231.822	9.54	4	9		0				0			128.419	7.68	3	4		0			107.904	6.85	3	3	198.341	11.2	5	8	169.092	9.54	4
Q8IZL8	PELP1_HUMAN	Proline-, glutamic acid- and leucine-rich protein 1	PELP1	1130	119.624	4.33545	16.28	14	14	128	361.967	6.02	5	12	241.497	4.6	4	6	310.204	6.19	5	8	285.144	6.28	6	9	224.942	6.46	6	7	204.342	4.34	4	5	453.13	8.23	8	15	605.932	9.2	8	17	231.36	2.74	3	6	478.663	12.12	11
Q13895	BYST_HUMAN	Bystin	BYSL	437	49.57	8.11865	16.25	7	7	34	131.193	3.89	2	3	95.8086	3.89	2	2					145.936	5.72	3	5	123.344	5.72	3	4	106.379	3.89	2	3	95.6123	3.89	2	3		0			119.677	7.32	3	3	104.69	6.86	3
O00232	PSD12_HUMAN	26S proteasome non-ATPase regulatory subunit 12	PSMD12	456	52.8706	7.6499	16.23	7	7	51	319.577	9.21	4	7	360.245	9.87	4	7	202.123	7.46	3	4	146.82	4.82	2	3	136.928	5.7	2	3		0			230.286	4.82	2	4	219.654	8.55	4	5	179.789	9.21	4	6	238.079	4.82	2
Q9BXP5	SRRT_HUMAN	Serrate RNA effector molecule homolog	SRRT	876	100.604	5.96045	16.21	15	15	220	428.343	10.05	8	13	559.011	9.82	8	17	502.318	9.7	9	15	651.352	12.21	10	23	587.595	11.07	9	18	731.24	12.44	10	24	419.572	12.21	10	14	638.956	13.36	11	21	590.055	13.58	11	18	463.022	9.82	8
P67812	SC11A_HUMAN	Signal peptidase complex catalytic subunit SEC11A	SEC11A	179	20.6121	9.48096	16.2	4	4	37	197.806	16.2	4	5	151.519	16.2	3	4	133.721	16.2	3	4	179.069	16.2	4	5		0			151.125	11.17	3	4	119.744	16.2	3	4	128.999	11.17	2	3	197.156	9.5	2	4	69.7308	9.5	2
P04040	CATA_HUMAN	Catalase	CAT	527	59.7188	7.38623	16.13	7	7	19		0				0				0				0			124.329	6.83	3	3	106.26	5.12	3	4	92.8285	3.23	2	2	144.674	4.55	2	3		0			87.5054	3.23	2
O75312	ZPR1_HUMAN	Zinc finger protein ZPR1	ZPR1	459	50.893	4.729	16.12	6	6	10		0								0				0				0				0			70.2114	6.97	3	3	87.1012	4.14	2	2	97.81	6.54	2	2	124.737	7.19	3
P78358	CTG1B_HUMAN	Cancer/testis antigen 1	CTAG1A	180	17.981	8.41162	16.11	2	2	6	133.043	16.11	2	3	83.5423	16.11	2	3		0								0												0				0				0
Q05682	CALD1_HUMAN	Caldesmon	CALD1	793	93.1754	5.65576	16.02	10	10	59	249.661	7.94	5	7	119.403	3.28	2	3	144.197	5.67	4	4	119.438	4.67	3	3	278.539	5.8	3	5	166.18	6.81	4	4	332.907	7.31	5	8	153.694	5.04	3	4	199.154	4.79	3	4	251.332	12.99	8
P52434	RPAB3_HUMAN	DNA-directed RNA polymerases I, II, and III subunit RPABC3	POLR2H	150	17.1324	4.67822	16	2	2	4		0			141.283	16	2	2		0							134.03	16	2	2		0
Q99426	TBCB_HUMAN	Tubulin-folding cofactor B	TBCB	244	27.3085	5.14795	15.98	4	4	35	228.135	11.48	3	6	147.052	7.79	2	5	100.475	7.79	2	3		0			111.924	8.2	2	2	105.237	7.79	2	3	161.703	11.48	3	4	67.4346	7.79	2	2	216.522	15.98	4	7		0
P14923	PLAK_HUMAN	Junction plakoglobin	JUP	745	81.6927	6.13818	15.97	10	10	28	149.087	4.97	3	4	56.8191	2.82	2	2	144.958	6.04	4	4		0											245.189	9.8	6	8	134.269	6.17	4	5	156.357	3.49	2	3
P35637	FUS_HUMAN	RNA-binding protein FUS	FUS	526	53.3938	9.36377	15.97	7	9	447	843.27	15.78	7	28	784.133	11.6	5	26	587.288	11.6	5	20	1767.9	13.31	7	49	1648.85	11.79	6	48	1865.78	15.97	8	59	749.052	14.26	6	24	740.446	13.12	6	24	1063.22	11.6	5	30	1627.41	11.79	6
Q8NBJ7	SUMF2_HUMAN	Inactive C-alpha-formylglycine-generating enzyme 2	SUMF2	301	33.8218	8.00146	15.95	4	4	22		0			92.4891	7.64	2	2	179.25	8.64	2	4						0				0			134.75	7.64	2	2		0			100.046	8.64	2	2	209.748	11.96	3
Q9BX68	HINT2_HUMAN	Histidine triad nucleotide-binding protein 2, mitochondrial	HINT2	163	17.1512	9.15869	15.95	2	2	2													59.6	15.95	2	2
O95747	OXSR1_HUMAN	Serine/threonine-protein kinase OSR1	OXSR1	527	57.9861	6.43018	15.94	7	7	59	347.669	12.14	5	8	384.451	9.3	4	7	252.029	6.45	3	4	302.633	8.73	4	6	208.421	7.02	3	4	174.354	6.45	3	4	333.663	9.3	4	7		0			194.367	9.3	4	4	393.452	11.39	5
Q96A33	CCD47_HUMAN	Coiled-coil domain-containing protein 47	CCDC47	483	55.8383	4.86865	15.94	7	7	17	96.1194	4.35	2	3		0				0				0								0			74.3137	6	3	3	57.908	4.35	2	2	55.1382	4.14	2	2	124.419	7.87	3
P22102	PUR2_HUMAN	Trifunctional purine biosynthetic protein adenosine-3	GART	1010	107.699	6.69775	15.94	14	14	66	299.431	10.69	10	15	161.114	4.46	5	8	214.837	4.26	4	9	69.3294	1.68	2	2	74.0248	1.98	2	2	87.1004	1.68	2	4	194.953	4.06	4	6	140.127	6.63	6	7	104.586	3.07	3	5	66.2119	2.38	3
Q8N684	CPSF7_HUMAN	Cleavage and polyadenylation specificity factor subunit 7	CPSF7	471	52.0183	8.00146	15.92	7	7	16	140.744	8.7	4	6		0				0				0			153.961	6.16	3	4	60.6495	4.03	2	2		0			93.18	6.79	3	4
P11047	LAMC1_HUMAN	Laminin subunit gamma-1	LAMC1	1609	177.489	5.12256	15.91	20	20	195	942.141	11.25	14	19	648.544	6.15	8	15	511.088	6.96	9	12	693.677	7.4	10	16	494.916	7.09	9	11	454.903	5.1	6	8	746.127	9.2	12	15	816.582	7.64	10	15	827.049	8.76	11	16	1182.99	11.25	14
P28370	SMCA1_HUMAN	Probable global transcription activator SNF2L1	SMARCA1	1054	122.527	8.08936	15.84	8	17	120	451.356	9.96	11	17	422.131	7.5	9	14	442.732	11.29	12	15	304.496	6.26	7	11		0				0				0				0				0				0
Q9UNE7	CHIP_HUMAN	E3 ubiquitin-protein ligase CHIP	STUB1	303	34.8342	5.87158	15.84	5	5	13		0			51.9571	5.61	2	2		0			46.2476	4.95	2	2		0				0			109.126	9.9	3	4						0				0
P00966	ASSY_HUMAN	Argininosuccinate synthase	ASS1	412	46.501	8.01611	15.78	8	8	48	258.322	13.83	7	12	149.232	8.74	4	5	69.2745	4.85	2	3	110.779	8.74	4	4		0			92.3641	7.52	4	5	110.526	6.8	3	4	142.552	8.74	4	5		0			112.319	10.19	5
O00170	AIP_HUMAN	AH receptor-interacting protein	AIP	330	37.6121	6.29053	15.76	4	4	12		0			64.9986	8.79	2	2		0				0				0				0							82.97	7.58	2	2		0				0
P35080	PROF2_HUMAN	Profilin-2	PFN2	140	15.0363	6.99072	15.71	2	2	3					125.002	15.71	2	3		0				0				0				0
Q9BUH6	PAXX_HUMAN	Protein PAXX	PAXX	204	21.626	5.47803	15.69	3	3	4																																					73.0898	11.27	2
Q9NYK5	RM39_HUMAN	39S ribosomal protein L39, mitochondrial	MRPL39	338	38.6867	7.6499	15.68	5	5	12	47.82	5.33	2	2	52.1697	5.62	2	2		0				0			80.8898	5.62	2	3		0				0			55.7	5.62	2	2		0			79.8516	10.36	3
P46379	BAG6_HUMAN	Large proline-rich protein BAG6	BAG6	1132	119.334	5.60498	15.64	15	15	62	403.136	9.54	9	12	147.933	5.74	5	6	392.45	8.39	7	9	305.823	5.04	5	7	296.945	6.63	6	8	383.443	7.86	7	10	168.582	1.77	2	3	86.0448	2.03	2	2		0				0
Q9HBM1	SPC25_HUMAN	Kinetochore protein Spc25	SPC25	224	26.1365	8.00146	15.63	3	3	12	138.926	10.27	2	3					153.866	10.27	2	3		0				0				0				0				0							129.988	10.27	2
O94826	TOM70_HUMAN	Mitochondrial import receptor subunit TOM70	TOMM70	608	67.412	7.12256	15.63	8	8	45		0			112.974	4.61	3	3	65.0353	2.96	2	2	79.4081	3.29	2	2	105.25	3.29	2	3	115.04	3.29	2	4	69.5822	4.61	2	2	264.75	8.06	5	8	249.038	5.26	3	6	199.052	12.5	7
Q10713	MPPA_HUMAN	Mitochondrial-processing peptidase subunit alpha	PMPCA	525	58.2156	6.91748	15.62	8	8	33	115.903	7.43	3	3	99.4834	3.43	2	3	170.081	9.33	5	5	89.4383	3.43	2	2	137.07	3.43	2	3	104.315	5.33	3	4	181.129	4.19	2	3	143.047	8.57	4	4	89.8943	3.81	2	2	65.4119	3.05	2
Q14919	NC2A_HUMAN	Dr1-associated corepressor	DRAP1	205	22.3359	5.17334	15.61	3	3	23	152.544	10.73	2	3		0			122.21	10.24	2	3		0			100.669	10.24	2	3		0			86.3391	10.24	2	2		0			59.82	10.24	2	2	151.274	15.61	3
Q7L5D6	GET4_HUMAN	Golgi to ER traffic protein 4 homolog	GET4	327	36.481	5.41455	15.6	4	4	7	186.153	15.6	4	4		0			80.2019	11.93	3	3														0				0				0
Q9UNS2	CSN3_HUMAN	COP9 signalosome complex subunit 3	COPS3	423	47.842	6.65381	15.6	5	5	31		0			246.29	11.58	4	5	84.46	6.15	2	3		0				0			141.94	12.77	4	4	126.01	8.75	3	5					177.86	6.62	2	3	188.76	9.22	3
Q92973	TNPO1_HUMAN	Transportin-1	TNPO1	898	102.289	4.98291	15.59	10	12	191	704.013	11.69	9	19	446.514	9.8	8	15	570.143	11.58	9	17	561.872	10.69	8	13	487.678	9.47	7	12	464.235	12.03	9	12	917.85	10.36	8	22	447.658	11.8	9	12	601.033	9.47	7	13	941.866	11.69	9
O60869	EDF1_HUMAN	Endothelial differentiation-related factor 1	EDF1	148	16.3589	9.94971	15.54	2	2	15	185.676	15.54	2	4		0			163.269	15.54	2	4	101.732	15.54	2	2	80.1333	15.54	2	2	139.508	15.54	2	3
P18077	RL35A_HUMAN	60S ribosomal protein L35a	RPL35A	110	12.5298	11.063	15.45	3	3	23	84.361	14.55	2	3		0			101.656	15.45	3	5	76.9101	14.55	2	3	101.665	14.55	2	4	81.8062	14.55	2	4	55.5006	14.55	2	2		0			59.3234	14.55	2	2		0
P06753	TPM3_HUMAN	Tropomyosin alpha-3 chain	TPM3	285	32.9298	4.71631	15.44	3	6	89	228.197	15.09	4	7		0			207.982	11.93	3	6	319.408	7.72	4	9		0			160.93	15.09	4	5	83.5571	8.07	2	2	162.165	10.88	3	5	257.654	11.93	4	8	543.465	15.44	6
Q9BYD6	RM01_HUMAN	39S ribosomal protein L1, mitochondrial	MRPL1	325	36.8854	8.77783	15.38	4	4	35	119.423	8.62	2	2					93.7206	6.77	2	2		0				0			108.652	9.85	3	3		0			156.881	9.85	3	4	104.711	9.85	3	4	207.715	6.77	2
O95757	HS74L_HUMAN	Heat shock 70 kDa protein 4L	HSPA4L	839	94.4525	5.88428	15.38	7	10	55	642.413	11.68	7	13	323.969	6.08	4	6		0				0			270.911	4.41	3	5		0				0				0				0				0
P50897	PPT1_HUMAN	Palmitoyl-protein thioesterase 1	PPT1	306	34.1713	6.52197	15.36	4	4	9						0			114.055	10.78	2	2		0			149.857	10.78	2	2		0				0								0			325.417	10.46	3
Q9Y508	RN114_HUMAN	E3 ubiquitin-protein ligase RNF114	RNF114	228	25.6773	7.25439	15.35	3	3	6						0				0				0				0							67.4952	10.09	2	3					120.095	9.65	2	3
Q6UW68	TM205_HUMAN	Transmembrane protein 205	TMEM205	189	21.1839	8.6167	15.34	2	2	9		0			73.1899	15.34	2	3	77.1282	15.34	2	2		0			59.5708	15.34	2	2		0							79.2218	15.34	2	2						0
Q9UBX3	DIC_HUMAN	Mitochondrial dicarboxylate carrier	SLC25A10	287	31.2623	9.53955	15.33	4	4	6	106.482	11.5	3	4		0			52.9923	6.62	2	2										0								0
O43491	E41L2_HUMAN	Band 4.1-like protein 2	EPB41L2	1005	112.519	5.43994	15.32	11	13	61	152.989	4.28	4	5	239.088	5.77	5	8	125.41	4.98	4	5	195.37	6.57	6	7	77.684	1.99	2	2	121.527	3.88	4	4	208.585	7.36	6	7	161.55	3.68	3	4	126.133	3.68	3	4	181.128	5.57	5
P12081	SYHC_HUMAN	Histidine--tRNA ligase, cytoplasmic	HARS	509	57.3742	5.88428	15.32	8	8	59	265.082	8.45	4	7	151.021	8.06	4	4	160.139	7.86	4	5		0			101.852	7.27	4	5	79.1425	3.54	2	2	128.214	5.11	3	4	167.788	10.61	5	5	142.054	8.06	4	6	379.641	9.82	5
Q9NVI7	ATD3A_HUMAN	ATPase family AAA domain-containing protein 3A	ATAD3A	634	71.3247	8.98291	15.3	5	9	67	189.545	6.94	5	7	246.812	8.52	5	9	303.976	7.73	5	10	66.6614	2.52	2	2		0				0			124.886	4.89	3	5	311.025	11.2	7	12	187.595	6.78	4	6		0
P23921	RIR1_HUMAN	Ribonucleoside-diphosphate reductase large subunit	RRM1	792	90.0125	7.15186	15.28	10	10	68	546.098	10.86	7	14	350.522	9.34	6	9	230.859	5.3	4	6	294.813	7.7	5	8	124.762	3.66	3	4	247.932	7.45	5	7	246.909	6.31	4	7	58.2467	2.53	2	3	172.826	5.81	4	5	138.334	4.29	3
A6NDG6	PGP_HUMAN	Glycerol-3-phosphate phosphatase	PGP	321	33.9845	6.13818	15.26	4	4	11	118.527	10.9	3	4		0				0				0				0				0				0			38.4524	6.23	2	2		0				0
Q8NEJ9	NGDN_HUMAN	Neuroguidin	NGDN	315	35.872	9.56885	15.24	4	4	14		0							92.8824	7.62	2	2	52.0233	7.62	2	3						0			83.3821	10.79	3	3		0				0			126.889	7.62	2
Q13148	TADBP_HUMAN	TAR DNA-binding protein 43	TARDBP	414	44.7113	6.18896	15.22	6	6	85	402.261	14.98	5	10	158.145	5.07	2	4	309.684	9.42	3	5	350.731	12.32	4	7	195.375	7.97	3	6	549.427	15.22	6	10	252.77	9.42	3	5	210.117	9.42	3	5	308.249	9.42	3	7	388.484	10.63	4
Q7Z4H8	PLGT3_HUMAN	Protein O-glucosyltransferase 3	KDELC2	507	58.5352	8.23584	15.19	8	8	57	133.853	8.48	5	5	110.603	3.35	2	4	95.8037	5.13	3	4	61.1833	3.16	2	2	94.4608	6.71	4	4	74.041	4.93	3	3	235.947	10.65	6	8	147.056	5.13	3	5	123.019	8.09	5	5	123.131	5.52	3
Q07666	KHDR1_HUMAN	KH domain-containing, RNA-binding, signal transduction-associated protein 1	KHDRBS1	443	48.1972	8.66064	15.12	6	6	198	234.207	8.35	3	10	253.438	13.09	4	12	282.838	8.58	3	12	589.438	15.12	6	27	386.422	10.61	4	16	573.04	8.58	3	25	262.137	8.58	3	11	372.425	8.58	3	15	371.901	8.58	3	15	388.492	15.12	5
Q9BUT1	BDH2_HUMAN	3-hydroxybutyrate dehydrogenase type 2	BDH2	245	26.7067	7.6499	15.1	3	3	40	104.348	8.98	2	2	123.837	8.98	2	2	222.277	15.1	3	4	212.94	8.98	2	4					211.216	15.1	3	4	248.664	15.1	3	5	190.213	15.1	3	4	224.13	15.1	3	4	89.25	10.2	2
Q03701	CEBPZ_HUMAN	CCAAT/enhancer-binding protein zeta	CEBPZ	1054	120.898	5.93506	15.09	14	14	46	136.153	5.03	5	7	93.667	4.36	4	4	142.297	5.03	5	5	90.2382	1.99	2	2	86.0872	2.94	3	3		0			258.491	5.22	5	6	126.031	3.98	4	4	109.524	2.85	3	3	48.53	1.99	2
Q15257	PTPA_HUMAN	Serine/threonine-protein phosphatase 2A activator	PTPA	358	40.6414	5.93506	15.08	5	5	10		0				0								0								0				0				0				0			115.294	5.59	2
Q9BUJ2	HNRL1_HUMAN	Heterogeneous nuclear ribonucleoprotein U-like protein 1	HNRNPUL1	856	95.6793	6.91748	15.07	10	10	42		0				0				0			403.902	12.27	8	9	269.567	7.59	5	7	483.958	9.35	7	10		0				0				0			187.065	4.56	3
O14530	TXND9_HUMAN	Thioredoxin domain-containing protein 9	TXNDC9	226	26.5175	5.88428	15.04	4	4	8		0				0			81.3746	7.96	2	2		0			35.1028	7.08	2	3		0				0			66.43	6.19	2	3		0				0
Q9BWM7	SFXN3_HUMAN	Sideroflexin-3	SFXN3	321	35.4805	9.1001	14.95	4	4	10		0				0			120.385	9.66	3	4		0								0				0				0			109.487	6.85	2	3	92.3367	12.15	3
Q9Y314	NOSIP_HUMAN	Nitric oxide synthase-interacting protein	NOSIP	301	33.151	8.82178	14.95	3	3	7	130.936	14.95	3	3					125.759	11.3	2	2						0				0			109.172	11.3	2	2		0								0
O43847	NRDC_HUMAN	Nardilysin	NRDC	1151	131.618	4.98291	14.94	17	17	96	408.108	7.56	8	14	251.839	5.47	6	8	519.721	7.04	9	13	105.36	3.13	4	4	262.675	5.21	6	8	228.734	5.13	5	5	239.053	5.3	7	9	108.467	3.39	4	4	466.406	7.99	10	14	77.1231	1.48	2
Q9H0W9	CK054_HUMAN	Ester hydrolase C11orf54	C11orf54	315	35.0946	6.69775	14.92	4	4	29	55.001	6.03	2	2	164.028	9.21	2	4	121.022	12.7	3	3	93.1487	9.21	2	3		0			97.4068	8.89	2	3	63.41	7.3	2	2					90.84	7.3	2	2	112.545	9.21	2
Q9H0P0	5NT3A_HUMAN	Cytosolic 5'-nucleotidase 3A	NT5C3A	336	37.9238	7.12256	14.88	4	4	6		0												0								0				0				0
Q14204	DYHC1_HUMAN	Cytoplasmic dynein 1 heavy chain 1	DYNC1H1	4646	532.072	6.40479	14.85	63	63	207	952.459	7.77	34	42	839.075	4.97	23	33	1211.29	7.86	34	48	249.964	1.83	9	10	235.392	2.56	10	10	314.722	2.15	9	10	434.772	3.44	15	17	336.787	3.14	14	15	299.041	2.32	11	13	65.7839	0.5	2
Q8TCT9	HM13_HUMAN	Minor histocompatibility antigen H13	HM13	377	41.4616	6.43018	14.85	5	5	12	61.2978	5.57	2	2	76.8611	8.75	2	4	75.7577	11.94	4	4						0				0				0			43.6005	5.31	2	2		0				0
Q53F19	NCBP3_HUMAN	Nuclear cap-binding protein subunit 3	NCBP3	620	70.5493	5.73193	14.84	8	8	42					99.5686	3.71	2	2	35.8948	2.9	2	2	68.1003	3.71	2	2	170.998	7.26	4	6	231.347	5.65	3	5	188.415	5.65	3	4	171.911	5.65	3	4	124.945	3.39	2	3	175.172	5.81	3
Q9BX46	RBM24_HUMAN	RNA-binding protein 24	RBM24	236	24.7604	8.51416	14.83	3	3	34		0								0			217.737	14.83	3	6	173.493	14.83	3	5	63.6638	11.02	2	2	104.47	11.02	2	3		0				0			211.143	14.83	3
Q96GD4	AURKB_HUMAN	Aurora kinase B	AURKB	344	39.2856	9.29053	14.83	5	5	16	59.061	6.4	2	2		0			74.227	9.59	3	3	164.259	6.4	2	4		0			67.7424	4.65	2	2	117.304	5.81	2	3	87.18	5.81	2	2						0
Q86XP3	DDX42_HUMAN	ATP-dependent RNA helicase DDX42	DDX42	938	102.912	7.02002	14.82	12	12	60	160.963	4.8	4	5	172.279	2.56	2	4	184.5	6.82	5	5	189.976	6.61	5	7	82.6963	2.13	2	3	157.905	4.9	4	4	105.133	3.41	3	3	122.63	3.3	3	3	215.581	7.46	6	8	105.963	4.48	4
P49903	SPS1_HUMAN	Selenide, water dikinase 1	SEPHS1	392	42.8827	5.97314	14.8	4	4	7	57.8295	6.89	2	2		0				0				0											45.64	7.91	2	2		0			119.592	5.61	2	3		0
P36957	ODO2_HUMAN	Dihydrolipoyllysine-residue succinyltransferase component of 2-oxoglutarate dehydrogenase complex, mitochondrial	DLST	453	48.7245	8.95361	14.79	6	6	87	238.994	5.52	2	4	207.581	10.38	4	5	302.336	11.04	4	6	153.415	9.49	4	4	199.91	10.15	4	4	217.573	12.14	5	6	518.298	11.92	5	11	309.87	10.6	4	7	538.521	14.79	6	13	305.766	12.14	5
O00505	IMA4_HUMAN	Importin subunit alpha-4	KPNA3	521	57.7748	4.94482	14.78	4	6	51	211.138	5.95	3	5	161.541	5.95	3	5	192.863	8.64	4	6	234.177	9.4	4	6	70.8124	5.18	2	2	116.926	8.64	4	6	242.64	5.95	3	5		0			171.053	8.64	4	5	104.233	4.22	2
Q8N6T3	ARFG1_HUMAN	ADP-ribosylation factor GTPase-activating protein 1	ARFGAP1	406	44.6403	5.65576	14.78	4	4	9	146.522	11.08	3	4					77.47	6.65	2	2		0							132.038	10.1	3	3						0				0
P29084	T2EB_HUMAN	Transcription initiation factor IIE subunit beta	GTF2E2	291	33.0234	9.65674	14.78	3	3	4	64.81	8.25	2	2																					114.03	10.65	2	2		0								0
Q96SI9	STRBP_HUMAN	Spermatid perinuclear RNA-binding protein	STRBP	672	73.6059	8.71924	14.73	5	10	258		0				0			520.452	7.89	5	18	1175.84	10.27	7	37	965.525	9.38	7	32	1060.56	9.82	7	33		0				0				0			592.036	7.89	6
Q93009	UBP7_HUMAN	Ubiquitin carboxyl-terminal hydrolase 7	USP7	1102	128.22	5.5542	14.7	16	16	66	264.201	8.08	9	11	180.923	4.99	6	6	281.387	6.17	7	9	94.6421	3.09	3	3	110.739	3.81	4	4	106.699	2.63	3	4	264.309	5.9	6	8	120.062	4.17	5	5	94.9575	2.54	3	4	122.624	2.99	4
Q01433	AMPD2_HUMAN	AMP deaminase 2	AMPD2	879	100.624	6.93213	14.68	12	12	71	182.788	5.23	4	6	116.158	3.41	3	5	144.935	4.21	4	7		0			157.962	5.46	5	6		0			119.373	6.14	5	5	191.652	7.62	7	10	234.11	6.48	5	9	119.58	5.8	5
O15042	SR140_HUMAN	U2 snRNP-associated SURP motif-containing protein	U2SURP	1029	118.219	8.47021	14.67	13	13	59	157.991	3.5	4	5	105.375	3.11	3	3	76.3003	2.04	2	2	53.3213	1.55	2	3	181.595	2.72	3	4	96.0087	2.82	3	3	166.708	8.94	8	9	253.296	6.51	6	6	170.093	4.66	6	8	123.835	4.37	5
Q9NTX5	ECHD1_HUMAN	Ethylmalonyl-CoA decarboxylase	ECHDC1	307	33.6765	8.20654	14.66	4	4	4		0				0				0				0							83.0231	6.84	2	2										0
Q96HY6	DDRGK_HUMAN	DDRGK domain-containing protein 1	DDRGK1	314	35.5895	5.12256	14.65	3	3	6										0																				0							68.2017	8.6	2
O60762	DPM1_HUMAN	Dolichol-phosphate mannosyltransferase subunit 1	DPM1	260	29.6158	9.56885	14.62	3	3	11		0				0			162.117	10.38	2	3						0				0				0			77.97	8.46	2	2	129.285	8.46	2	3		0
O60610	DIAP1_HUMAN	Protein diaphanous homolog 1	DIAPH1	1272	141.258	5.41455	14.62	16	16	36	47.7376	1.49	2	2		0			75.5072	2.75	3	3	72.7904	2.28	3	3		0				0			153.415	4.64	6	6	120.179	3.77	4	6		0			252.812	6.05	6
O43790	KRT86_HUMAN	Keratin, type II cuticular Hb6	KRT86	486	53.4663	5.65576	14.61	5	9	49		0				0				0				0				0				0				0				0				0				0
O75607	NPM3_HUMAN	Nucleoplasmin-3	NPM3	178	19.3314	4.62744	14.61	2	2	3		0			81.2367	14.61	2	3														0				0
O75794	CD123_HUMAN	Cell division cycle protein 123 homolog	CDC123	336	39.1102	4.80518	14.58	4	4	16	69.6603	6.25	2	2		0							75.4738	7.74	2	3					78.3819	10.71	3	3		0				0				0				0
Q5QJE6	TDIF2_HUMAN	Deoxynucleotidyltransferase terminal-interacting protein 2	DNTTIP2	756	84.4179	6.16357	14.55	9	9	43	261.589	7.14	4	5	153.906	2.91	2	4	204.186	5.56	3	4	281.833	6.35	4	7	97.71	3.44	2	2	151.591	5.03	3	3						0			231.23	2.91	2	6	341.797	8.33	5
Q13907	IDI1_HUMAN	Isopentenyl-diphosphate Delta-isomerase 1	IDI1	227	26.3025	6.34131	14.54	3	3	30		0			111.395	9.25	2	2	154.469	9.25	2	3	255.408	14.54	3	5						0			154.613	14.54	3	5		0				0			271.185	14.54	3
P51970	NDUA8_HUMAN	NADH dehydrogenase [ubiquinone] 1 alpha subcomplex subunit 8	NDUFA8	172	20.0921	7.6499	14.53	2	2	2		0				0							47.71	14.53	2	2						0				0
P61421	VA0D1_HUMAN	V-type proton ATPase subunit d 1	ATP6V0D1	351	40.3032	4.99561	14.53	5	5	10																	39.7961	5.98	2	2						0											63.0522	8.55	3
O75935	DCTN3_HUMAN	Dynactin subunit 3	DCTN3	186	21.1062	5.46533	14.52	3	3	10																										0								0			127.49	14.52	3
Q9NX58	LYAR_HUMAN	Cell growth-regulating nucleolar protein	LYAR	379	43.5879	9.53955	14.51	4	4	10	76.6	6.6	2	2		0			72.9944	6.6	2	2		0				0							114.023	6.07	2	2	68.225	7.92	2	2		0			91.1603	6.07	2
Q01130	SRSF2_HUMAN	Serine/arginine-rich splicing factor 2	SRSF2	221	25.4612	11.854	14.48	3	3	110	259.161	11.31	2	5		0			234.849	11.31	2	7	472.03	14.48	3	11	505.501	14.48	3	11	485.936	14.48	3	11	408.781	14.48	3	9	334.426	14.48	3	9	479.539	14.48	3	10	568.005	14.48	3
Q6P1N9	TATD1_HUMAN	Putative deoxyribonuclease TATDN1	TATDN1	297	33.5799	6.96143	14.48	4	4	5		0							72.5111	10.77	3	3						0							66.62	7.07	2	2		0				0				0
P47914	RL29_HUMAN	60S ribosomal protein L29	RPL29	159	17.7411	11.6636	14.47	2	2	33		0				0				0				0				0				0			196.694	14.47	2	4	234.609	14.47	2	5	282.622	14.47	2	7	274.095	14.47	2
Q9Y3C6	PPIL1_HUMAN	Peptidyl-prolyl cis-trans isomerase-like 1	PPIL1	166	18.2251	7.98682	14.46	2	2	2	83.8958	14.46	2	2		0								0				0								0
Q6UB35	C1TM_HUMAN	Monofunctional C1-tetrahydrofolate synthase, mitochondrial	MTHFD1L	978	105.724	8.06006	14.42	12	12	33	117.564	4.7	4	4	102.815	3.68	3	3	97.0812	3.48	3	3		0				0				0			69.1294	2.66	2	2	130.5	4.4	4	4	128.018	6.13	5	5	69.1944	3.48	3
Q9UNF0	PACN2_HUMAN	Protein kinase C and casein kinase substrate in neurons protein 2	PACSIN2	486	55.7039	5.19873	14.4	7	7	19		0			61.5351	3.91	2	2	77.0727	4.12	2	2		0				0			107.42	8.02	4	4	94.799	6.17	3	4	144.68	8.44	4	5	61.4143	4.32	2	2		0
Q969U7	PSMG2_HUMAN	Proteasome assembly chaperone 2	PSMG2	264	29.377	6.97607	14.39	4	4	8	43.9834	6.44	2	2		0			53.83	7.58	2	2		0				0				0				0			49.8749	6.44	2	2	56.34	7.95	2	2
Q9BPX3	CND3_HUMAN	Condensin complex subunit 3	NCAPG	1015	114.262	5.59229	14.38	12	12	48	560.637	9.06	7	11	231.751	4.83	4	6		0			112.505	2.07	2	2	73.7929	2.07	2	2	151.556	4.33	4	4	226.876	2.36	2	3	55.1295	2.07	2	2	277.607	6.21	5	6	284.486	8.37	7
Q9HB07	MYG1_HUMAN	UPF0160 protein MYG1, mitochondrial	C12orf10	376	42.4224	6.66846	14.36	5	5	51	203.721	10.64	4	6		0			96.8063	4.79	2	3	209.199	7.98	3	4	118.594	5.85	2	3	174.267	7.45	3	4	158.668	7.98	3	3	216.447	10.64	4	6	167.624	8.51	3	5	134.339	8.51	3
P54709	AT1B3_HUMAN	Sodium/potassium-transporting ATPase subunit beta-3	ATP1B3	279	31.4921	8.35303	14.34	3	3	10	66.1055	10.39	2	2		0								0							66.54	10.39	2	2		0												0
Q9Y5B9	SP16H_HUMAN	FACT complex subunit SPT16	SUPT16H	1047	119.838	5.65576	14.33	13	13	75	717.072	13.37	12	26	506.347	12.13	11	15	577.336	12.51	11	19	69.78	2.87	3	3		0				0			145.923	4.87	4	6	54.3382	2.1	2	2	115.359	2.48	2	4		0
P52306	GDS1_HUMAN	Rap1 GTPase-GDP dissociation stimulator 1	RAP1GDS1	607	66.2745	5.31299	14.33	8	8	18	156.794	11.53	6	8						0			55.1754	5.6	3	3		0				0				0				0			47.0749	2.64	2	2	27.8344	2.64	2
P35613	BASI_HUMAN	Basigin	BSG	385	42.1741	5.65576	14.29	5	5	70	358.196	14.29	4	10	246.481	9.61	3	6	317.329	14.29	4	9	324.904	9.61	3	8		0			235.47	9.35	3	7	150.775	7.01	2	5	99.9797	4.94	2	3	101.969	4.94	2	4	211.318	9.61	3
Q8N1N4	K2C78_HUMAN	Keratin, type II cytoskeletal 78	KRT78	520	56.8305	6.02393	14.23	4	8	155		0				0				0				0				0				0			497.369	9.81	6	19	587.274	13.27	7	18		0				0
Q9NWM8	FKB14_HUMAN	Peptidyl-prolyl cis-trans isomerase FKBP14	FKBP14	211	24.1564	6.07471	14.22	2	2	5																										0								0			107.02	14.22	2
Q9NZL4	HPBP1_HUMAN	Hsp70-binding protein 1	HSPBP1	359	39.2775	5.21143	14.21	5	5	24	93.8817	6.13	2	3		0				0				0											149.955	8.91	3	4	135.245	8.36	3	4	164.85	5.57	2	4		0
Q8IY81	SPB1_HUMAN	pre-rRNA processing protein FTSJ3	FTSJ3	847	96.4992	8.39697	14.17	9	9	61	227.092	6.73	5	7	60.7142	3.19	3	3	129.026	5.19	3	4	354.64	10.63	7	9	96.2688	3.19	3	3	219.429	7.91	5	6	256.633	5.67	4	6	160.689	5.43	4	4	66.13	2.01	2	2	171.335	4.25	3
O94973	AP2A2_HUMAN	AP-2 complex subunit alpha-2	AP2A2	939	103.895	6.96143	14.16	4	11	36	359.124	12.89	10	11	184.824	5.75	5	6		0								0				0				0			86.8222	2.24	2	2		0				0
O95232	LC7L3_HUMAN	Luc7-like protein 3	LUC7L3	432	51.4351	9.78857	14.12	5	5	39	185.786	6.71	2	3	104.74	6.25	2	2	292.041	6.71	2	4		0			286.195	12.04	4	5	112.41	5.32	2	2	246.401	9.49	3	4	225.994	9.49	3	4	206.3	7.41	2	2	194.701	9.49	3
Q13409	DC1I2_HUMAN	Cytoplasmic dynein 1 intermediate chain 2	DYNC1I2	638	71.4121	5.19873	14.11	7	7	66	372.779	10.82	5	7	441.305	12.38	6	9	83.4775	5.33	3	3	289.879	9.4	4	7	305.201	8.93	4	7	151.383	6.43	3	3	147.941	7.05	4	6	146.02	5.33	3	4	194.772	7.05	4	8	67.91	3.92	2
Q96P16	RPR1A_HUMAN	Regulation of nuclear pre-mRNA domain-containing protein 1A	RPRD1A	312	35.6976	7.54736	14.1	2	4	10						0								0																				0			171.215	14.1	4
P43363	MAGAA_HUMAN	Melanoma-associated antigen 10	MAGEA10	369	40.7547	4.39893	14.09	4	4	14	153.143	7.86	2	3	143.864	5.15	2	3		0				0								0				0				0				0				0
Q6IBS0	TWF2_HUMAN	Twinfilin-2	TWF2	349	39.5233	6.84424	14.04	4	4	12	85.2212	9.74	3	4						0												0			79.2493	11.17	3	4						0			104.195	7.16	2
Q96DH6	MSI2H_HUMAN	RNA-binding protein Musashi homolog 2	MSI2	328	35.1741	8.48486	14.02	3	3	6		0				0				0				0				0				0								0				0			207.138	9.45	2
Q14978	NOLC1_HUMAN	Nucleolar and coiled-body phosphoprotein 1	NOLC1	699	73.5596	9.46631	14.02	9	9	84	232.199	6.29	4	10	87.0667	4.29	3	4	106.7	3	2	5	310.095	9.73	6	13	124.587	6.44	4	6	88.222	4.29	3	4	229.685	6.01	4	9	137.732	3.86	3	6	169.284	6.44	4	8	258.692	9.3	6
Q13630	FCL_HUMAN	GDP-L-fucose synthase	TSTA3	321	35.87	6.59521	14.02	4	4	8	131.966	8.41	2	3						0			73.9758	5.92	2	2														0			118.64	7.17	2	3		0
Q9NV35	NUD15_HUMAN	Nucleotide triphosphate diphosphatase NUDT15	NUDT15	164	18.5972	6.13818	14.02	2	2	5						0												0							93.9669	14.02	2	3		0				0			69.761	14.02	2
Q9HD33	RM47_HUMAN	39S ribosomal protein L47, mitochondrial	MRPL47	250	29.4319	10.3745	14	4	4	19						0																				0				0			119.269	8	2	3	101.502	8	2
Q6PKG0	LARP1_HUMAN	La-related protein 1	LARP1	1096	123.434	8.82178	13.96	13	13	56	124.362	4.2	4	4	185.981	4.56	5	7	139.782	2.83	3	5	99.2988	2.83	3	4	158.107	4.11	4	5	185.676	2.55	3	5	52.5477	2.19	2	2	176.408	3.56	4	6		0			182.525	9.67	8
P63092	GNAS2_HUMAN	Guanine nucleotide-binding protein G(s) subunit alpha isoforms short	GNAS	394	45.6359	5.8208	13.96	5	5	36	87.9169	8.88	3	3	124.728	6.6	2	3	97.8528	9.14	3	4	58.9829	6.6	2	2		0				0			155.732	9.14	3	4	153.687	11.42	4	5	85.4925	7.36	3	3	146.071	7.61	3
O00566	MPP10_HUMAN	U3 small nucleolar ribonucleoprotein protein MPP10	MPHOSPH10	681	78.8157	4.85596	13.95	7	7	10		0				0				0								0							56.0076	3.67	2	2		0				0			288.385	11.6	5
P62487	RPB7_HUMAN	DNA-directed RNA polymerase II subunit RPB7	POLR2G	172	19.2819	5.5415	13.95	2	2	2		0																												0							120.569	13.95	2
P35269	T2FA_HUMAN	General transcription factor IIF subunit 1	GTF2F1	517	58.2051	7.48877	13.93	5	5	21		0			168.252	8.32	3	3		0			183.287	6.77	2	3		0			148.93	5.22	2	3	269.041	11.99	4	4	94.2559	5.42	2	2	83.7634	6.38	2	2		0
Q96MG2	JSPR1_HUMAN	Junctional sarcoplasmic reticulum protein 1	JSRP1	331	36.2967	9.37842	13.9	3	3	9	153.783	9.97	2	2		0				0											193.563	9.97	2	3		0								0			119.6	9.97	2
P62995	TRA2B_HUMAN	Transformer-2 protein homolog beta	TRA2B	288	33.6456	11.2534	13.89	3	3	52	233.677	9.03	2	7	229.825	13.89	3	6	168.152	13.89	3	6	285.363	13.89	3	6	131.561	8.33	2	4	122.405	9.03	2	4	99.2621	9.03	2	3	94.21	9.03	2	3	123.258	8.33	2	3	206.772	13.89	3
Q96KP4	CNDP2_HUMAN	Cytosolic non-specific dipeptidase	CNDP2	475	52.8449	5.97314	13.89	6	6	25	79.0513	5.89	3	3	45.2806	3.79	2	2	59.7934	6.11	2	2		0			56.5441	3.79	2	2	67.0041	3.79	2	2	116.001	6.11	3	4	92.7003	4.42	2	3	144.301	7.79	3	4		0
O75477	ERLN1_HUMAN	Erlin-1	ERLIN1	346	38.9014	7.86963	13.87	2	4	18	140.049	7.51	2	4		0				0			144.849	6.94	2	3						0				0				0				0				0
Q9UKV3	ACINU_HUMAN	Apoptotic chromatin condensation inducer in the nucleus	ACIN1	1341	151.771	6.43018	13.87	16	16	134	551.998	9.02	10	17	235.06	4.4	5	6	145.712	2.31	3	4	315.474	5.22	6	9	284.691	4.03	5	8	467.019	8.95	10	12	338.929	5.74	6	9	481.919	7.08	8	12	398.643	5.97	7	11	585.257	7.53	9
Q9BWD1	THIC_HUMAN	Acetyl-CoA acetyltransferase, cytosolic	ACAT2	397	41.3244	6.91748	13.85	5	5	19	90.2855	8.82	3	3		0				0				0			74.2069	4.53	2	3	60.2218	4.53	2	2	108.45	5.29	2	4	58.6036	4.53	2	2		0			133.288	9.82	3
Q9H4A4	AMPB_HUMAN	Aminopeptidase B	RNPEP	650	72.5495	5.74463	13.85	8	8	20	144.155	10	6	7	118.291	6.62	3	4	75.4537	4.46	3	4					82.4064	3.69	2	3	47.7882	2.92	2	2		0				0				0				0
P35250	RFC2_HUMAN	Replication factor C subunit 2	RFC2	354	39.1321	6.44287	13.84	4	4	16	86.0898	7.34	2	2						0			77.3966	6.21	2	3	135.098	6.21	2	3		0			98.4866	5.37	2	3	116.952	6.21	2	2		0			129.127	6.21	2
O60568	PLOD3_HUMAN	Multifunctional procollagen lysine hydroxylase and glycosyltransferase LH3	PLOD3	738	84.7315	6.04932	13.82	10	10	48	93.5471	4.2	3	4	136.659	5.15	4	5	143.132	5.56	4	5		0			155.898	4.34	3	5	124.787	3.25	2	3	126.441	6.1	4	5	103.225	5.15	4	5	84.2479	4.07	3	3	148.53	5.69	4
P02768	ALBU_HUMAN	Serum albumin	ALB	609	69.3215	6.27783	13.79	8	8	184	484.392	10.34	6	24	298.195	8.37	5	13	483.767	12.48	7	20	330.848	7.22	4	13	189.264	8.54	5	10	314.432	8.37	5	14	367.131	8.37	5	17	307.685	7.06	4	14	280.564	9.36	5	11	341.305	5.91	3
Q99747	SNAG_HUMAN	Gamma-soluble NSF attachment protein	NAPG	312	34.7243	5.41455	13.78	4	4	5														0								0								0							170.79	13.78	4
P82930	RT34_HUMAN	28S ribosomal protein S34, mitochondrial	MRPS34	218	25.6345	9.979	13.76	3	3	11		0				0			59.6146	13.76	3	3		0				0				0			58.61	10.09	2	2	64.4187	10.09	2	3		0				0
Q9Y2B0	CNPY2_HUMAN	Protein canopy homolog 2	CNPY2	182	20.6392	4.91943	13.74	2	2	2						0				0				0								0			57.0277	13.74	2	2
P49257	LMAN1_HUMAN	Protein ERGIC-53	LMAN1	510	57.513	6.771	13.73	5	5	32	86.86	6.27	2	2	131.249	7.84	3	4	154.013	6.08	2	3	88.013	3.73	2	2	70.2294	3.73	2	2	92.49	6.08	2	2	194.165	8.24	3	5	154.057	3.73	2	3	97.46	6.08	2	2	155.275	7.84	3
Q9NV56	MRGBP_HUMAN	MRG/MORF4L-binding protein	MRGBP	204	22.403	5.8335	13.73	2	2	2	95.64	13.73	2	2						0				0								0								0				0				0
Q96I25	SPF45_HUMAN	Splicing factor 45	RBM17	401	44.9339	5.97314	13.72	5	5	10	105.107	8.48	3	4		0			59.1303	5.74	2	3		0				0			74.387	6.98	3	3
Q15427	SF3B4_HUMAN	Splicing factor 3B subunit 4	SF3B4	424	44.3571	8.55811	13.68	4	4	17		0			132.951	4.95	2	3		0			286.501	9.67	3	4		0			142.956	8.02	2	2		0							152.198	7.31	2	2	257.84	9.67	3
Q9UHV9	PFD2_HUMAN	Prefoldin subunit 2	PFDN2	154	16.6376	6.58057	13.64	2	2	4		0				0				0			90.8055	13.64	2	2		0			104.366	13.64	2	2
P15170	ERF3A_HUMAN	Eukaryotic peptide chain release factor GTP-binding subunit ERF3A	GSPT1	499	55.7203	5.61768	13.63	7	7	22	152.81	5.41	3	5	254.749	13.63	7	10	128.783	7.82	4	5		0								0							48.6548	4.01	2	2						0
O75880	SCO1_HUMAN	Protein SCO1 homolog, mitochondrial	SCO1	301	33.7925	8.88037	13.62	3	3	5		0								0				0				0				0			49.11	10.96	2	2									88.3315	13.62	3
Q15008	PSMD6_HUMAN	26S proteasome non-ATPase regulatory subunit 6	PSMD6	389	45.5023	5.61768	13.62	5	5	12	152.309	9	3	4	57.0858	4.37	2	2		0				0								0				0								0			215.392	6.17	2
P35237	SPB6_HUMAN	Serpin B6	SERPINB6	376	42.5941	5.2749	13.56	4	4	6		0							93.3678	5.05	2	3		0								0				0				0				0			89.63	11.17	3
O76094	SRP72_HUMAN	Signal recognition particle subunit SRP72	SRP72	671	74.56	9.26123	13.56	7	7	56	300.944	10.58	6	9	330.201	7.15	4	7	278.112	8.64	4	6	90.831	4.47	3	3	274.008	5.66	3	5	237.375	5.37	3	5	179.606	8.94	5	6	161.075	5.66	3	3	159.909	4.02	2	2	175.76	5.37	3
Q96TA1	NIBL1_HUMAN	Niban-like protein 1	FAM129B	746	84.0847	6.18896	13.54	9	9	45	212.987	5.63	4	6	105.241	4.56	3	3	76.8983	2.82	2	2		0			184.038	2.95	2	3	45.87	3.08	2	2	226.849	10.46	7	7	89.5994	3.22	2	2	165.73	6.3	4	4	196.077	6.84	5
Q86Y46	K2C73_HUMAN	Keratin, type II cytoskeletal 73	KRT73	540	58.8867	7.2251	13.52	3	8	239	1036.54	9.07	6	28	799.514	9.63	6	23		0				0				0				0				0			1042.75	7.96	5	34		0			779.581	10.19	6
Q92979	NEP1_HUMAN	Ribosomal RNA small subunit methyltransferase NEP1	EMG1	244	26.7032	9.17334	13.52	3	3	11	225.383	10.25	2	5	77.58	7.79	2	2	127.269	10.25	2	2		0								0				0				0			106.329	10.25	2	2		0
P54105	ICLN_HUMAN	Methylosome subunit pICln	CLNS1A	237	26.1989	4.10693	13.5	2	2	4		0			306.689	13.5	2	4		0				0								0
Q15637	SF01_HUMAN	Splicing factor 1	SF1	639	68.2859	8.98291	13.46	8	8	66	121.987	5.63	3	5	91.1816	3.6	2	3	53.6846	3.6	2	2	269.51	7.67	5	7	182.077	5.79	4	6	119.71	6.26	3	5	238.075	7.04	4	8	194.401	8.29	4	8	74.6	4.23	2	4	300.689	5.63	3
P50750	CDK9_HUMAN	Cyclin-dependent kinase 9	CDK9	372	42.7502	8.79248	13.44	5	5	11		0				0			65.3425	5.91	2	2		0				0			77.6906	6.18	2	2		0			53.5277	5.11	2	2		0				0
Q9H902	REEP1_HUMAN	Receptor expression-enhancing protein 1	REEP1	201	22.2404	9.49561	13.43	2	2	2						0																0				0
O00154	BACH_HUMAN	Cytosolic acyl coenzyme A thioester hydrolase	ACOT7	380	41.7693	8.54346	13.42	4	4	9		0			188.351	9.21	3	4	123.088	6.05	2	3		0								0			81.97	7.37	2	2		0								0
Q9NTZ6	RBM12_HUMAN	RNA-binding protein 12	RBM12	932	97.3334	8.63135	13.41	11	11	35	178.16	6.65	6	9	160.887	3.54	3	4	62.819	3	3	3	65.11	2.58	3	3	159.662	6.65	5	7	113.768	4.94	4	5		0				0								0
Q8N1G4	LRC47_HUMAN	Leucine-rich repeat-containing protein 47	LRRC47	583	63.4337	8.27979	13.38	6	6	27	345.163	9.43	4	7		0			94.15	4.63	2	2		0			64.0081	5.15	2	2	207.966	9.78	4	6		0							206.974	4.46	2	3		0
Q15003	CND2_HUMAN	Condensin complex subunit 2	NCAPH	741	82.5113	5.05908	13.36	9	9	57	286.534	7.69	5	8	98.8782	2.97	2	3	98.0367	2.83	2	3	166.629	7.42	5	5	216.119	4.72	3	4	219.145	6.07	4	6	178.634	6.07	4	5	134.948	4.59	3	4	79.2295	4.59	3	3	154.752	6.07	4
P23229	ITA6_HUMAN	Integrin alpha-6	ITGA6	1130	126.526	6.60986	13.36	13	13	37	294.762	6.28	6	8	73.4541	2.3	2	2	115.573	3.19	4	5	87.0825	3.1	3	3					44.8886	1.5	2	2	85.0264	1.86	2	2	40.0139	1.68	2	2	72.8506	1.59	2	3	51.8934	1.42	2
P15927	RFA2_HUMAN	Replication protein A 32 kDa subunit	RPA2	270	29.2285	6.15088	13.33	3	3	38	108.268	7.41	2	3	82.5877	7.41	2	2	111.083	10.37	2	2	148.723	13.33	3	3		0			140.562	7.41	2	4	154.863	13.33	3	4	119.944	7.41	2	3	116.785	7.41	2	4	335.312	13.33	3
Q9NQW7	XPP1_HUMAN	Xaa-Pro aminopeptidase 1	XPNPEP1	623	69.8732	5.66846	13.32	8	8	13	98.53	4.98	3	3	93.4482	3.69	2	3		0			42.4536	2.89	2	2		0			68.1795	4.65	3	3		0			54.89	3.21	2	2		0				0
Q9ULV4	COR1C_HUMAN	Coronin-1C	CORO1C	474	53.2151	7.07861	13.29	6	6	20	393.543	11.6	5	9	207.773	6.54	3	4	113.709	7.59	3	3		0				0				0				0			203.44	5.91	2	4
Q96CS3	FAF2_HUMAN	FAS-associated factor 2	FAF2	445	52.5905	5.61768	13.26	5	5	11		0				0			97.2226	4.72	2	3		0				0				0											85.0744	4.49	2	2		0
Q9NVG8	TBC13_HUMAN	TBC1 domain family member 13	TBC1D13	400	46.5236	5.23682	13.25	6	6	25		0				0			76.2477	4.75	2	3	55.6795	5	2	3					36.2671	4.5	2	2	46.804	4.5	2	2	83.3197	6.25	3	3		0			84.0223	6.25	3
P04899	GNAI2_HUMAN	Guanine nucleotide-binding protein G(i) subunit alpha-2	GNAI2	355	40.4251	5.5415	13.24	2	4	12	137.509	9.86	3	4		0				0				0				0			55.6576	6.76	2	2	85.3748	6.48	2	2	73.9548	7.61	2	2		0				0
Q05048	CSTF1_HUMAN	Cleavage stimulation factor subunit 1	CSTF1	431	48.3267	6.58057	13.23	5	5	11		0				0			71.1705	5.57	2	2	60.9467	5.8	2	2					70.5613	3.94	2	2		0							105.18	7.66	3	3		0
Q14376	GALE_HUMAN	UDP-glucose 4-epimerase	GALE	348	38.2573	6.72705	13.22	4	4	5	85.0932	6.9	2	3		0				0				0												0								0			60.6408	6.32	2
Q12907	LMAN2_HUMAN	Vesicular integral-membrane protein VIP36	LMAN2	356	40.2031	6.94678	13.2	5	5	29	146.76	6.46	2	3		0			172.047	6.46	2	4		0			115.153	5.62	2	3		0			230.214	6.46	2	4		0			190.088	6.46	2	3	223.025	10.11	3
Q9NQT4	EXOS5_HUMAN	Exosome complex component RRP46	EXOSC5	235	25.2329	7.59131	13.19	3	3	12		0			91.4387	8.94	2	3	93.1451	13.19	3	3		0				0								0				0				0			157.944	8.94	2
Q96MG7	NSE3_HUMAN	Non-structural maintenance of chromosomes element 3 homolog	NSMCE3	304	34.2868	9.27588	13.16	3	3	5						0								0				0								0				0				0			135.416	9.21	2
Q9NYF8	BCLF1_HUMAN	Bcl-2-associated transcription factor 1	BCLAF1	920	106.059	9.979	13.15	9	10	102	161.005	4.89	4	6	103.154	2.17	2	3	130.823	4.02	3	4	434.85	7.28	6	15	242.124	6.41	5	7	427.807	12.17	9	15	114.587	3.91	3	5	345.462	8.15	6	9	169.956	3.91	3	5	347.741	7.93	6
O75436	VP26A_HUMAN	Vacuolar protein sorting-associated protein 26A	VPS26A	327	38.1457	6.56592	13.15	3	3	7	93.09	9.48	2	2					84.3795	9.17	2	2					91.1243	7.65	2	3		0				0								0
Q53H96	P5CR3_HUMAN	Pyrroline-5-carboxylate reductase 3	PYCR3	274	28.6449	7.72314	13.14	3	3	8		0								0				0								0				0			86.2176	8.03	2	2	103.55	8.03	2	2	88.52	9.12	2
P82933	RT09_HUMAN	28S ribosomal protein S9, mitochondrial	MRPS9	396	45.8058	9.51025	13.13	4	4	12	79.1239	6.31	2	2	90.583	6.06	2	2														0				0				0			204.967	10.1	3	5
P11234	RALB_HUMAN	Ras-related protein Ral-B	RALB	206	23.3939	6.62451	13.11	1	3	28		0			99.0572	8.74	2	4		0			66.7781	8.74	2	2		0			58.31	8.74	2	2	92.45	13.11	3	4		0				0			53.6993	8.74	2
Q9UMS4	PRP19_HUMAN	Pre-mRNA-processing factor 19	PRPF19	504	55.1463	6.60986	13.1	6	6	16	166.047	10.91	5	6		0			88.2728	3.57	2	3	114.495	7.54	4	5		0				0			61.1482	3.77	2	2		0								0
Q9BTY7	HGH1_HUMAN	Protein HGH1 homolog	HGH1	390	42.1027	4.80518	13.08	5	5	9														0							47.7558	4.62	2	2						0				0				0
P62495	ERF1_HUMAN	Eukaryotic peptide chain release factor subunit 1	ETF1	437	49.0002	5.70654	13.04	5	5	32	210.024	7.78	3	5	157.575	8.01	3	4	169.551	4.81	2	4	145.741	7.78	3	4	109.614	5.72	2	2	76.194	4.81	2	3	232.996	10.3	4	6	86.1686	5.26	2	2	119.35	5.49	2	2		0
P30876	RPB2_HUMAN	DNA-directed RNA polymerase II subunit RPB2	POLR2B	1174	133.811	6.87354	12.95	13	13	46	283.156	6.64	6	9	133.929	3.32	4	4	217.477	7.16	8	9	48.4879	2.21	2	2	103.635	2.47	3	4	176.576	3.75	4	6	74.93	2.04	2	2	97.5859	3.07	3	3	103.554	3.41	4	4		0
P49756	RBM25_HUMAN	RNA-binding protein 25	RBM25	843	100.124	6.31592	12.93	9	9	77	161.746	5.93	4	6	104.769	6.41	4	4	244.893	8.19	6	9	149.312	5.93	5	7	122.378	2.37	2	3	166.369	7.71	5	6	100.365	4.74	4	4	181.666	9.61	6	7	145.991	2.61	2	4	200.202	9.25	6
Q12849	GRSF1_HUMAN	G-rich sequence factor 1	GRSF1	480	53.0926	6.18896	12.92	5	5	16						0			66.73	5	2	2		0				0				0				0				0			135.973	5.21	2	3	118.319	6.04	3
P53990	IST1_HUMAN	IST1 homolog	IST1	364	39.7255	5.35107	12.91	5	5	22	87.067	7.14	3	3		0				0				0							88.0214	5.22	2	2		0				0			62.7745	4.4	2	3	138	12.91	5
O60763	USO1_HUMAN	General vesicular transport factor p115	USO1	962	107.828	4.90674	12.89	10	10	44	137.1	4.47	3	3	145.071	3.85	3	3	126.715	3.85	3	4	81.0742	2.18	2	2	176.541	4.26	3	4	155.873	3.12	2	3	108.922	3.12	2	2	133.31	4.26	4	4	69.4033	3.12	3	3	220.421	5.41	5
Q8TC12	RDH11_HUMAN	Retinol dehydrogenase 11	RDH11	318	35.3634	8.82178	12.89	3	3	13	110.996	7.86	2	3		0			76.7972	7.86	2	3		0				0				0			97.0172	7.86	2	3		0			174.222	12.89	3	4		0
Q13505	MTX1_HUMAN	Metaxin-1	MTX1	466	51.4306	9.78857	12.88	6	6	14	90.6264	7.08	3	3	77.1138	6.22	2	2	66.4273	4.08	2	3		0				0			78.1795	4.72	2	2		0				0				0				0
Q8IY67	RAVR1_HUMAN	Ribonucleoprotein PTB-binding 1	RAVER1	606	63.8372	8.48486	12.87	6	6	21	86.3823	3.96	2	2	61.23	3.3	2	2		0			188.967	5.45	3	6	210.08	10.23	5	6	67.95	3.63	2	2						0				0			111.357	4.79	2
O60884	DNJA2_HUMAN	DnaJ homolog subfamily A member 2	DNAJA2	412	45.7166	6.48096	12.86	5	5	21	96.9735	5.58	2	3		0			94.4942	5.1	2	3	84.17	6.55	2	2						0			127.983	7.52	3	4	78.7534	7.28	3	3	97.2607	5.58	2	3	78.5346	5.34	2
P13591	NCAM1_HUMAN	Neural cell adhesion molecule 1	NCAM1	858	94.5152	4.86865	12.82	9	9	53	215.403	6.88	5	7	191.384	4.2	3	4	242.921	8.16	6	8	217.606	7.58	5	7	117.257	2.91	2	2	74.94	2.91	2	2		0			239.002	5.48	4	5	144.753	3.96	3	4	248.772	6.64	5
Q96DE0	NUD16_HUMAN	U8 snoRNA-decapping enzyme	NUDT16	195	21.2601	6.88818	12.82	2	2	2																																						0
Q9Y4W2	LAS1L_HUMAN	Ribosomal biogenesis protein LAS1L	LAS1L	734	83.0128	4.729	12.81	8	8	25	117.278	3.41	3	4	95.5324	4.22	3	3		0			107.808	3.27	2	2	102.766	2.32	2	3		0			67.6053	2.32	2	2	48.0171	2.32	2	2	121.143	3.54	2	2	111.218	5.72	4
P30566	PUR8_HUMAN	Adenylosuccinate lyase	ADSL	484	54.854	7.10791	12.81	6	6	78	257.067	10.54	5	7	261.079	10.54	5	6	347.81	12.81	6	10	103.106	6.4	3	3	195.371	5.99	3	5	324.257	8.26	4	8	212.403	8.68	4	6	250.31	5.99	3	6	307.641	10.54	5	7	149.256	5.99	3
Q9BVK6	TMED9_HUMAN	Transmembrane emp24 domain-containing protein 9	TMED9	235	27.2602	8.01611	12.77	4	4	75	354.952	12.77	3	8	191.226	12.77	3	5	348.39	8.94	2	7	257.334	12.77	3	6	262.839	12.77	3	6	181.935	8.09	2	5	261.019	12.77	3	6	373.848	12.77	3	7	213.147	12.77	3	5	300.048	12.77	4
Q9H7B2	RPF2_HUMAN	Ribosome production factor 2 homolog	RPF2	306	35.5602	9.99365	12.75	4	4	5	91.3956	12.75	4	5		0				0				0				0				0				0				0								0
P55809	SCOT1_HUMAN	Succinyl-CoA:3-ketoacid coenzyme A transferase 1, mitochondrial	OXCT1	520	56.1219	7.45947	12.69	5	5	15	74.2664	7.12	3	3	86.3135	8.08	3	3										0				0			130.218	4.62	2	3	60.95	5	2	2	109.732	4.62	2	2		0
Q99661	KIF2C_HUMAN	Kinesin-like protein KIF2C	KIF2C	725	81.2612	7.82568	12.69	8	9	23	89.5809	4.69	3	3	77.3589	2.62	2	2	70.6502	3.72	3	3		0							44.9544	2.76	2	2	117.408	4.14	3	3		0							139.885	6.21	4
P26358	DNMT1_HUMAN	DNA (cytosine-5)-methyltransferase 1	DNMT1	1616	183.05	7.75244	12.69	19	19	82	422.1	7.12	10	13	245.149	6.37	9	11	280.425	4.7	7	8	88.2821	2.41	4	4	122.869	1.3	2	3	104.774	1.86	3	3	164.155	4.64	7	7	368.633	4.89	7	10	279.916	5.26	8	9		0
Q96GQ7	DDX27_HUMAN	Probable ATP-dependent RNA helicase DDX27	DDX27	796	89.7792	9.27588	12.69	9	9	64	178.991	6.78	5	6	219.07	5.78	4	5	135.429	4.02	3	4	242.13	8.17	6	7	234.745	7.04	5	6	180.084	5.53	4	5	130.185	3.89	3	4		0			260.072	5.28	4	7	205.352	7.04	5
P35606	COPB2_HUMAN	Coatomer subunit beta'	COPB2	906	102.422	5.2749	12.69	11	11	55	566.84	9.27	8	19	461.286	8.28	7	14	239.743	5.19	5	7	149.073	4.3	4	5	62.7071	2.21	2	2		0			130.959	2.21	2	3	111.099	3.2	3	3	81.8805	2.1	2	2
Q15436	SC23A_HUMAN	Protein transport protein Sec23A	SEC23A	765	86.1053	7.07861	12.68	8	8	30	198.739	7.58	5	7	99.4329	4.44	3	3	143.077	4.31	3	4	68.1061	3.01	2	2	131.12	5.23	3	4		0							76.4439	3.27	2	2		0			165.99	3.27	2
Q9UNI6	DUS12_HUMAN	Dual specificity protein phosphatase 12	DUSP12	340	37.6629	6.84424	12.65	4	4	11	72.4033	6.18	2	3	81.0206	6.47	2	2	83.43	6.18	2	2	91.9809	9.71	3	4		0				0								0								0
P43246	MSH2_HUMAN	DNA mismatch repair protein Msh2	MSH2	934	104.677	5.77002	12.63	10	10	26	172.243	7.49	6	6	117.02	3.1	3	4		0				0				0			79.14	2.36	2	2		0			111.369	3.64	3	4		0			122.693	4.39	4
Q8NFH3	NUP43_HUMAN	Nucleoporin Nup43	NUP43	380	42.1245	5.63037	12.63	4	4	7		0																			110.348	8.95	3	3		0				0				0				0
P46013	KI67_HUMAN	Proliferation marker protein Ki-67	MKI67	3256	358.474	9.45166	12.62	26	26	92	353.696	4.36	7	11	127.715	2.03	3	4	299.514	4.05	6	9	139.844	2.36	5	6	184.37	2.09	3	6	262.879	4.7	8	8	169.076	1.81	3	5	235.585	3.53	7	8	280.959	2.79	5	8	194.99	2.95	5
P20290	BTF3_HUMAN	Transcription factor BTF3	BTF3	206	22.1544	9.37842	12.62	2	2	5	264.842	12.62	2	5		0				0				0								0				0												0
Q8WVY7	UBCP1_HUMAN	Ubiquitin-like domain-containing CTD phosphatase 1	UBLCP1	318	36.7812	6.45557	12.58	4	4	10	93.45	10.06	3	4	64.518	5.97	2	2	52.501	5.97	2	2		0								0				0												0
P61964	WDR5_HUMAN	WD repeat-containing protein 5	WDR5	334	36.5655	8.26514	12.57	3	3	6	223.159	12.57	3	6		0				0				0												0				0				0				0
P61006	RAB8A_HUMAN	Ras-related protein Rab-8A	RAB8A	207	23.6532	9.0708	12.56	2	2	2		0				0			55.26	12.56	2	2		0				0				0				0				0				0				0
Q96BR5	COA7_HUMAN	Cytochrome c oxidase assembly factor 7	COA7	231	25.6921	6.02393	12.55	3	3	12	76.073	8.66	2	2	152.068	7.79	2	4					86.2624	8.66	2	2	167.027	7.79	2	4		0
P11216	PYGB_HUMAN	Glycogen phosphorylase, brain form	PYGB	843	96.6345	6.85889	12.46	7	9	57	102.237	4.63	3	3	230.242	6.76	6	9	122.048	4.51	4	5		0			128.303	5.93	5	5	70.8309	2.02	2	3	129.816	5.34	5	5	123.857	5.34	5	6	117.422	2.49	2	2	162.157	6.41	5
P78386	KRT85_HUMAN	Keratin, type II cuticular Hb5	KRT85	507	55.7665	6.55127	12.43	4	8	46		0				0				0				0				0				0				0				0				0			316.811	12.43	7
P49589	SYCC_HUMAN	Cysteine--tRNA ligase, cytoplasmic	CARS	748	85.4192	6.75635	12.43	8	8	34	256.878	4.95	3	5	145.949	5.48	3	5		0			316.259	7.75	5	7	72.9765	3.21	2	2						0			265.173	4.28	3	6		0			67.85	3.61	2
O94925	GLSK_HUMAN	Glutaminase kidney isoform, mitochondrial	GLS	669	73.4139	7.76709	12.41	6	6	27	99.5201	6.73	3	3	71.84	2.99	2	2		0			66.3074	5.38	2	2		0				0			151.468	6.88	3	4	69.3676	5.98	3	3	221.298	9.57	4	6	95.4339	5.38	2
Q08379	GOGA2_HUMAN	Golgin subfamily A member 2	GOLGA2	1002	113.017	5.021	12.38	11	11	41	143.532	5.19	5	5	134.682	3.29	3	3		0			150.696	2.1	2	3		0			209.171	3.39	3	4	204.901	4.49	4	5	168.493	4.19	4	4	137.272	2.3	2	2	238.761	5.69	5
Q6NXE6	ARMC6_HUMAN	Armadillo repeat-containing protein 6	ARMC6	501	54.1074	6.23975	12.38	5	5	33					125.28	4.39	2	3	144.097	4.39	2	3	136.089	7.19	3	4						0			132.908	4.39	2	3	153.075	9.38	4	5	202.212	4.39	2	4	165.492	9.38	4
O14656	TOR1A_HUMAN	Torsin-1A	TOR1A	332	37.7845	6.99072	12.35	4	4	4		0								0								0							92.6555	12.35	4	4		0				0				0
Q13601	KRR1_HUMAN	KRR1 small subunit processome component homolog	KRR1	381	43.6377	9.77393	12.34	4	4	11		0				0							59.1921	5.51	2	2		0				0				0				0				0			137.145	6.82	2
Q16630	CPSF6_HUMAN	Cleavage and polyadenylation specificity factor subunit 6	CPSF6	551	59.1734	7.15186	12.34	6	6	54	321.147	6.9	3	5	496.675	12.34	6	8	455.874	9.44	4	6	284.453	4.9	2	4	289.48	7.44	3	4	286.867	6.9	3	4	340.789	5.08	2	4	338.316	7.44	3	5		0			185.274	6.53	3
Q9NZ01	TECR_HUMAN	Very-long-chain enoyl-CoA reductase	TECR	308	36.0108	9.45166	12.34	4	4	13	252.36	9.42	3	6		0			143.023	8.44	3	5	98.7586	7.14	2	2														0				0
O14908	GIPC1_HUMAN	PDZ domain-containing protein GIPC1	GIPC1	333	36.0267	6.27783	12.31	3	3	5		0				0				0				0			62.5508	8.71	2	2	108.317	12.31	3	3		0				0								0
P55957	BID_HUMAN	BH3-interacting domain death agonist	BID	195	21.981	5.43994	12.31	2	2	8										0															208.12	12.31	2	3		0							243.332	12.31	2
Q9UBI1	COMD3_HUMAN	COMM domain-containing protein 3	COMMD3	195	22.1372	5.98584	12.31	2	2	2																		0												0				0			135.792	12.31	2
Q7Z794	K2C1B_HUMAN	Keratin, type II cytoskeletal 1b	KRT77	578	61.8635	5.98584	12.28	4	8	349		0				0				0			1361.83	9.17	5	33	1541.81	8.13	5	33		0				0				0				0				0
P06132	DCUP_HUMAN	Uroporphyrinogen decarboxylase	UROD	367	40.7608	6.13818	12.26	4	4	37	45.53	5.72	2	2	58.5133	5.72	2	3	121.996	4.63	2	3		0			63.913	5.72	2	2	81.238	8.45	3	3	173.77	8.45	3	5	89.0733	7.63	2	3	89.9142	6.54	2	3	128.968	8.45	3
P28482	MK01_HUMAN	Mitogen-activated protein kinase 1	MAPK1	360	41.3632	6.97607	12.22	5	5	26		0			93.9986	7.5	3	4	49.16	4.72	2	2		0			63.22	5	2	2	85.0267	7.5	3	3	63.1636	5	2	2	98.371	5	2	3	98.7286	5	2	4		0
Q9H0U6	RM18_HUMAN	39S ribosomal protein L18, mitochondrial	MRPL18	180	20.5635	9.53955	12.22	2	2	2		0				0				0																0				0				0			78.1549	12.22	2
Q01844	EWS_HUMAN	RNA-binding protein EWS	EWSR1	656	68.4357	9.33447	12.2	6	6	110	263.623	7.16	3	5	384.921	9.45	4	10	247.655	8.99	4	6	662.708	11.28	5	17	494.739	7.16	3	11	526.896	7.16	3	12	387.425	7.16	3	10	297.408	3.51	2	7	291.236	5.79	2	6	328.329	5.79	2
Q13257	MD2L1_HUMAN	Mitotic spindle assembly checkpoint protein MAD2A	MAD2L1	205	23.4952	5.08447	12.2	2	2	3		0			76.0451	12.2	2	3		0												0				0				0				0				0
O95571	ETHE1_HUMAN	Persulfide dioxygenase ETHE1, mitochondrial	ETHE1	254	27.8551	6.82959	12.2	2	2	2														0								0				0			83.7841	12.2	2	2		0				0
P61201	CSN2_HUMAN	COP9 signalosome complex subunit 2	COPS2	443	51.5641	5.52881	12.19	5	5	20	150.433	12.19	5	5	98.6625	7	3	3		0				0							90.4712	8.13	3	3		0			73.5671	4.74	2	2		0			108.554	7	3
Q8ND90	PNMA1_HUMAN	Paraneoplastic antigen Ma1	PNMA1	353	39.7363	4.83057	12.18	3	4	5		0				0				0			88.02	7.08	2	2	74.0888	8.5	3	3						0				0								0
P52298	NCBP2_HUMAN	Nuclear cap-binding protein subunit 2	NCBP2	156	17.9898	8.20654	12.18	2	2	3						0				0			86.5552	12.18	2	3		0				0												0
Q9Y3A4	RRP7A_HUMAN	Ribosomal RNA-processing protein 7 homolog A	RRP7A	280	32.314	9.5835	12.14	3	3	13		0			119.275	12.14	3	3	87.1933	7.5	2	3		0											115.628	12.14	3	3		0							112.25	7.5	2
Q96IJ6	GMPPA_HUMAN	Mannose-1-phosphate guanyltransferase alpha	GMPPA	420	46.2621	7.21045	12.14	4	4	8	68.9933	5.71	2	2		0			71.45	9.76	3	4										0				0				0				0
Q8WVJ2	NUDC2_HUMAN	NudC domain-containing protein 2	NUDCD2	157	17.6647	5.07178	12.1	2	2	2		0				0								0			62.8103	12.1	2	2		0
Q7LGA3	HS2ST_HUMAN	Heparan sulfate 2-O-sulfotransferase 1	HS2ST1	356	41.8544	8.68994	12.08	4	4	6		0				0			64.19	7.3	2	2		0											48.81	5.06	2	2	65.474	4.78	2	2						0
Q13595	TRA2A_HUMAN	Transformer-2 protein homolog alpha	TRA2A	282	32.6691	11.2681	12.06	4	4	37	172.218	12.06	4	6	122.623	12.06	3	3	161.475	12.06	4	5	152.65	8.87	3	4	173.827	8.16	2	4	206.014	10.64	3	6		0								0				0
Q9BXW7	HDHD5_HUMAN	Haloacid dehalogenase-like hydrolase domain-containing 5	HDHD5	423	46.2918	8.1333	12.06	4	4	8		0												0								0				0			53.6	5.67	2	2		0			128.204	6.62	2
Q9UHD1	CHRD1_HUMAN	Cysteine and histidine-rich domain-containing protein 1	CHORDC1	332	37.4656	7.86963	12.05	3	3	4	68.0739	7.23	2	2		0			69.1651	9.34	2	2																						0				0
Q8WWC4	MAIP1_HUMAN	m-AAA protease-interacting protein 1, mitochondrial	MAIP1	291	32.524	9.17334	12.03	3	3	13	128.806	7.22	2	2						0																			101.348	7.22	2	2	155.563	7.22	2	3	148.653	7.22	2
Q14677	EPN4_HUMAN	Clathrin interactor 1	CLINT1	625	68.2158	6.41748	12	6	6	14	75.4296	3.84	2	2		0				0			33.25	3.68	2	2	88.9141	4.32	2	2		0			54.43	3.84	2	2						0			87.2503	3.36	2
Q9BXY0	MAK16_HUMAN	Protein MAK16 homolog	MAK16	300	35.3467	5.37646	12	3	3	6	73.9676	7.67	2	3										0								0				0				0				0			106.353	6.67	2
Q8IXI1	MIRO2_HUMAN	Mitochondrial Rho GTPase 2	RHOT2	618	68.0747	5.85889	11.97	6	6	14	80.6367	3.24	2	3	51.33	3.72	2	2	68.6951	3.56	2	2		0				0				0			58.44	3.72	2	2	77.77	3.24	2	2		0			93.8273	6.15	3
Q96B26	EXOS8_HUMAN	Exosome complex component RRP43	EXOSC8	276	30.0203	5.30029	11.96	3	3	8	95.62	8.7	2	4		0			102.633	11.96	3	4		0				0								0				0				0				0
Q96QD9	UIF_HUMAN	UAP56-interacting factor	FYTTD1	318	35.7964	11.7808	11.95	4	4	10										0			91.737	6.6	2	3	61.4044	5.66	2	2	132.438	11.95	4	5														0
Q7L5N1	CSN6_HUMAN	COP9 signalosome complex subunit 6	COPS6	327	36.1402	5.73193	11.93	4	4	5						0				0												0								0							115.116	11.93	4
P54687	BCAT1_HUMAN	Branched-chain-amino-acid aminotransferase, cytosolic	BCAT1	386	42.9385	5.30029	11.92	5	5	50	168.561	11.4	4	7	90.3041	7.51	3	3	80.5712	4.66	2	3	60.0862	5.96	2	2	94.9578	7.51	3	4	211.681	11.4	4	7	145.285	9.33	3	4		0			102.341	5.44	2	4	117.202	8.55	3
O00629	IMA3_HUMAN	Importin subunit alpha-3	KPNA4	521	57.8506	4.95752	11.9	3	5	22		0				0			203.203	7.68	3	4		0				0				0				0			182.987	8.64	4	6		0				0
P43307	SSRA_HUMAN	Translocon-associated protein subunit alpha	SSR1	286	32.2153	4.48779	11.89	3	3	16	92.0718	11.89	3	3	60.64	9.09	2	2		0				0				0			75.2933	9.09	2	3										0			62.5541	6.64	2
O75306	NDUS2_HUMAN	NADH dehydrogenase [ubiquinone] iron-sulfur protein 2, mitochondrial	NDUFS2	463	52.5117	7.54736	11.88	6	6	54	189.337	7.99	4	6	220.53	10.15	5	7	122.991	6.91	4	6	55.6895	4.32	2	2						0			93.0978	6.91	4	6	214.248	8.42	4	6	174.978	7.78	4	6	206.987	6.05	3
P05026	AT1B1_HUMAN	Sodium/potassium-transporting ATPase subunit beta-1	ATP1B1	303	35.0389	8.52881	11.88	3	3	6	139.586	8.25	2	3		0			88.6033	11.88	3	3		0																0				0				0
P78332	RBM6_HUMAN	RNA-binding protein 6	RBM6	1123	128.565	6.31592	11.84	14	14	27	64.9633	1.6	2	2									141.133	2.76	3	4	207.52	3.92	5	7	295.075	8.19	10	12		0												0
O95299	NDUAA_HUMAN	NADH dehydrogenase [ubiquinone] 1 alpha subcomplex subunit 10, mitochondrial	NDUFA10	355	40.7249	8.48486	11.83	4	4	6						0				0				0								0			80.14	5.92	2	2	84.44	5.92	2	2		0				0
Q9UBC2	EP15R_HUMAN	Epidermal growth factor receptor substrate 15-like 1	EPS15L1	864	94.197	5.10986	11.81	8	8	24		0			63.7138	2.78	2	2		0								0			96.3212	3.36	2	3	70.4638	3.24	2	2	105.633	2.2	2	3	110.502	4.28	4	4	70.2175	1.85	2
Q96HR3	MED30_HUMAN	Mediator of RNA polymerase II transcription subunit 30	MED30	178	20.2643	8.26514	11.8	2	2	2		0																																				0
Q06203	PUR1_HUMAN	Amidophosphoribosyltransferase	PPAT	517	57.3624	6.75635	11.8	5	5	15	143.29	7.54	3	4						0				0			51.7	4.06	2	2	58.4431	3.68	2	2					62.3811	4.26	2	2	52.3341	4.26	2	2		0
Q14160	SCRIB_HUMAN	Protein scribble homolog	SCRIB	1630	174.778	5.07178	11.78	19	19	70	247.18	3.93	6	9	168.245	2.33	4	5		0			109.977	2.52	4	5	210.667	3.93	7	7	313.488	5.83	9	10	96.8323	2.39	4	4	96.7445	1.23	2	3	203.401	3.25	5	6	340.307	3.8	6
O75608	LYPA1_HUMAN	Acyl-protein thioesterase 1	LYPLA1	230	24.6535	6.771	11.74	2	2	2		0				0				0			103.964	11.74	2	2		0				0												0				0
Q86W42	THOC6_HUMAN	THO complex subunit 6 homolog	THOC6	341	37.511	7.43018	11.73	3	3	5		0				0			90.3997	11.73	3	3		0								0				0												0
Q15397	PUM3_HUMAN	Pumilio homolog 3	PUM3	648	73.5383	9.64209	11.73	8	8	20		0			63.4867	3.55	2	2		0			67.4388	4.78	3	3		0				0			67.6105	2.62	2	3	96.1729	5.71	4	5	47.5634	2.47	2	2	132.365	6.94	5
Q99829	CPNE1_HUMAN	Copine-1	CPNE1	537	59.0215	5.8335	11.73	6	6	71	206.009	9.68	5	7	246.812	7.08	4	7	214.31	8.01	4	6	131.394	5.03	3	5	247.666	6.7	4	6	131.232	5.03	3	4	163.653	7.08	4	6	129.767	5.4	3	4	209.884	11.73	6	7	146.802	6.33	3
Q9BV57	MTND_HUMAN	1,2-dihydroxy-3-keto-5-methylthiopentene dioxygenase	ADI1	179	21.4846	5.68115	11.73	2	2	2						0				0												0								0			48.4982	11.73	2	2		0
O43493	TGON2_HUMAN	Trans-Golgi network integral membrane protein 2	TGOLN2	479	50.9883	5.73193	11.69	4	4	12						0			77.05	6.89	2	2	73.6137	4.8	2	2		0			95.7736	4.8	2	3										0			113.481	4.8	2
Q9NY33	DPP3_HUMAN	Dipeptidyl peptidase 3	DPP3	737	82.5378	5.09717	11.67	7	7	16	183.795	7.06	4	5		0			43.951	3.12	2	2		0				0				0			52.0368	4.61	3	3	37.4741	1.9	2	2	44.5418	3.12	2	2
Q96JJ7	TMX3_HUMAN	Protein disulfide-isomerase TMX3	TMX3	454	51.8389	4.90674	11.67	5	5	10	56.2512	4.19	2	2		0			78.4878	4.63	2	2	54.5576	4.63	2	2		0				0			92.5017	4.19	2	4		0				0				0
Q9NSE4	SYIM_HUMAN	Isoleucine--tRNA ligase, mitochondrial	IARS2	1012	113.719	7.1958	11.66	10	10	23	183.477	3.36	3	4		0				0												0				0			71.3468	2.17	2	2	131.583	4.64	4	4	248.377	7.71	6
Q14166	TTL12_HUMAN	Tubulin--tyrosine ligase-like protein 12	TTLL12	644	74.356	5.52881	11.65	6	6	38	86.8288	3.42	2	2	132.323	4.97	3	4	127.464	4.97	3	3	108.72	3.11	2	4	60.16	3.42	2	2					64.8986	3.88	2	2	90.3446	5.75	3	4	166.535	4.97	3	4	107.8	7.3	4
O00499	BIN1_HUMAN	Myc box-dependent-interacting protein 1	BIN1	593	64.6594	5.05908	11.64	5	5	30	52.65	6.24	2	2					113.777	6.75	3	3		0			65.6267	3.04	2	3		0			64.4599	4.55	2	3	145.07	7.59	3	5	82.0367	6.24	2	3	71.0267	6.24	2
Q14738	2A5D_HUMAN	Serine/threonine-protein phosphatase 2A 56 kDa regulatory subunit delta isoform	PPP2R5D	602	69.9474	8.1333	11.63	6	6	16		0			57.4795	4.15	2	2		0								0				0			94.6767	4.65	2	3		0			77.8541	5.81	3	3	131.667	5.98	3
Q9BX67	JAM3_HUMAN	Junctional adhesion molecule C	JAM3	310	34.9978	7.59131	11.61	3	3	4	128.131	8.39	2	2		0				0				0				0								0								0				0
P49959	MRE11_HUMAN	Double-strand break repair protein MRE11	MRE11	708	80.5433	5.89697	11.58	8	8	11		0				0							97.1	3.67	2	2						0			88.6905	5.08	3	3		0							115.131	5.08	4
Q96QR8	PURB_HUMAN	Transcriptional activator protein Pur-beta	PURB	312	33.2205	5.42725	11.54	3	3	8		0								0				0			80.2239	7.05	2	2		0				0				0				0			122.8	8.65	2
O43251	RFOX2_HUMAN	RNA binding protein fox-1 homolog 2	RBFOX2	390	41.3484	7.26904	11.54	4	4	6													116.354	4.87	2	3		0				0			127.926	6.67	2	3		0				0				0
P61026	RAB10_HUMAN	Ras-related protein Rab-10	RAB10	200	22.5266	8.38232	11.5	2	2	11		0			143.762	11.5	2	3		0				0				0				0				0				0			162.035	11.5	2	3		0
Q9NQC3	RTN4_HUMAN	Reticulon-4	RTN4	1192	129.851	4.50049	11.49	11	11	107	356.545	5.7	6	12	406.831	5.7	6	15	339.68	5.7	6	12		0				0			265.375	2.77	3	10	256.307	4.36	4	8	160.349	3.02	3	5	216.636	2.68	3	8	589.819	7.38	7
Q13123	RED_HUMAN	Protein Red	IK	557	65.5618	6.63916	11.49	6	6	51	97.8863	5.03	3	3	67.0359	3.05	2	2		0			59.1145	3.05	2	2	228.385	6.64	4	7	132.945	8.26	4	4	168.515	7	4	5	203.558	7.36	4	6	186.365	6.64	4	5	175.914	6.64	4
O75152	ZC11A_HUMAN	Zinc finger CCCH domain-containing protein 11A	ZC3H11A	810	89.076	8.36768	11.48	7	7	17					96.4197	4.44	3	3		0				0				0				0				0			69.4808	2.96	2	2	91.0767	6.17	3	3	96.2991	5.8	4
P22033	MUTA_HUMAN	Methylmalonyl-CoA mutase, mitochondrial	MMUT	750	83.0818	6.93213	11.47	7	7	13	49.36	3.47	2	2		0			54.7891	2.8	2	2	154.813	5.2	3	3						0				0			89.141	3.47	2	2					97.3724	3.07	2
Q15014	MO4L2_HUMAN	Mortality factor 4-like protein 2	MORF4L2	288	32.2878	9.71533	11.46	3	3	5		0			90.1882	11.46	3	3		0				0								0											53.8	7.64	2	2		0
P08240	SRPRA_HUMAN	Signal recognition particle receptor subunit alpha	SRPRA	638	69.7672	8.95361	11.44	7	7	14		0			168.94	5.64	3	4	119.526	5.02	3	3		0				0				0				0			64.0427	2.35	2	3	51.3083	2.51	2	2
Q96FV9	THOC1_HUMAN	THO complex subunit 1	THOC1	657	75.6185	4.98291	11.42	7	7	18	48.583	2.59	2	2	76.76	3.5	2	2						0				0							72.303	5.48	3	3	150.785	5.33	3	4		0			67.5788	2.59	2
Q15428	SF3A2_HUMAN	Splicing factor 3A subunit 2	SF3A2	464	49.2243	9.64209	11.42	4	4	11	69.9825	7.76	3	3		0				0			78.4333	7.76	3	3		0				0				0				0				0			94.2466	9.27	3
Q9Y2S7	PDIP2_HUMAN	Polymerase delta-interacting protein 2	POLDIP2	368	42.0072	8.63135	11.41	4	4	9	154.785	9.24	3	4		0				0								0				0			79.3173	5.43	2	3		0
P09497	CLCB_HUMAN	Clathrin light chain B	CLTB	229	25.1751	4.64014	11.35	3	3	3		0				0				0				0				0			70.9493	11.35	3	3														0
Q9NW13	RBM28_HUMAN	RNA-binding protein 28	RBM28	759	85.6847	9.21729	11.33	8	8	35	100.717	4.08	3	3	73.738	2.9	2	2	190.496	5.93	4	6	104.655	4.61	3	3		0			126.559	3.82	3	4	151.489	6.46	4	4		0			73.7633	2.77	2	2	107.08	6.06	4
Q9Y2J2	E41L3_HUMAN	Band 4.1-like protein 3	EPB41L3	1087	120.603	5.18604	11.32	8	10	46	294.454	4.78	4	6	111.279	2.39	2	2	288.851	5.34	4	5	234.629	2.85	3	5		0			239.045	7.18	6	7	172.715	3.13	3	4	172.47	3.86	3	4	78.3467	3.59	3	3		0
Q15102	PA1B3_HUMAN	Platelet-activating factor acetylhydrolase IB subunit gamma	PAFAH1B3	231	25.7182	6.84424	11.26	3	3	31	146.342	11.26	3	4	127.513	7.79	2	4	120.123	7.36	2	3	98.3543	7.79	2	3	189.853	7.79	2	4	127.636	7.36	2	3		0				0				0			149.519	7.36	2
Q8N1F7	NUP93_HUMAN	Nuclear pore complex protein Nup93	NUP93	819	93.4296	5.71924	11.23	9	9	21	71.517	3.91	3	3	44.0297	1.95	2	2	104.281	4.64	4	4		0			154.641	5.74	4	4		0				0			75.9648	2.2	2	2					45.001	1.83	2
Q15020	SART3_HUMAN	Squamous cell carcinoma antigen recognized by T-cells 3	SART3	963	109.865	5.56689	11.21	10	10	19	46.873	1.77	2	2	157.551	6.54	5	5					56.2937	1.66	2	2		0							46.404	1.66	2	2	68.1838	2.8	3	3	97.3162	3.84	4	5		0
O95218	ZRAB2_HUMAN	Zinc finger Ran-binding domain-containing protein 2	ZRANB2	330	37.382	10.0083	11.21	3	3	15		0							117.358	7.88	2	3		0				0			139.36	11.21	3	4	98.6286	6.36	2	2		0				0			135.471	6.36	2
P30533	AMRP_HUMAN	Alpha-2-macroglobulin receptor-associated protein	LRPAP1	357	41.4409	8.77783	11.2	4	4	13										0				0																0			113.384	8.96	3	4	100.192	11.2	4
P14735	IDE_HUMAN	Insulin-degrading enzyme	IDE	1019	117.893	6.60986	11.19	11	11	19		0			79.0396	2.85	3	3		0								0			52.76	1.96	2	2	70.712	3.24	3	3	66.5682	1.67	2	2	61.9913	2.55	2	2	106.327	2.75	3
Q8NBX0	SCPDL_HUMAN	Saccharopine dehydrogenase-like oxidoreductase	SCCPDH	429	47.1215	9.14404	11.19	4	4	10		0				0												0			49.9606	4.9	2	2	106.24	4.9	2	4		0			55.75	6.06	2	2		0
P50225	ST1A1_HUMAN	Sulfotransferase 1A1	SULT1A1	295	34.1432	6.62451	11.19	3	3	16	64.4678	8.81	2	3		0				0			67.0626	11.19	3	3	48.8705	5.76	2	2		0			72.4635	11.19	3	5		0			61.4702	5.76	2	3		0
Q9H773	DCTP1_HUMAN	dCTP pyrophosphatase 1	DCTPP1	170	18.6694	5.03369	11.18	2	2	3														0																								0
O14744	ANM5_HUMAN	Protein arginine N-methyltransferase 5	PRMT5	637	72.6376	6.29053	11.15	6	6	19	310.224	6.44	4	7	145.019	5.18	3	3	167.16	8.32	4	5		0				0				0			85.14	3.61	2	2	49.078	2.98	2	2		0
P17480	UBF1_HUMAN	Nucleolar transcription factor 1	UBTF	764	89.3502	5.80811	11.13	8	8	13	59.8083	2.88	2	2		0				0				0				0				0				0				0				0			120.546	5.63	4
Q9BY42	RTF2_HUMAN	Protein RTF2 homolog	RTFDC1	306	33.8652	8.5874	11.11	3	3	9	156.109	11.11	3	4		0			111.695	7.19	2	3		0							86.3921	7.84	2	2		0				0								0
P29372	3MG_HUMAN	DNA-3-methyladenine glycosylase	MPG	298	32.8478	9.56885	11.07	2	2	2		0								0								0				0												0				0
Q14157	UBP2L_HUMAN	Ubiquitin-associated protein 2-like	UBAP2L	1087	114.465	7.10791	11.04	9	9	91	401.952	7.27	6	9	181.644	4.51	4	5	314.2	4.51	4	7	286.751	6.72	6	8	325.642	6.81	6	8	214.333	2.12	2	4	219.393	3.31	3	6	121.15	3.13	3	3	249.787	8	7	10	368.296	5.98	5
Q92600	CNOT9_HUMAN	CCR4-NOT transcription complex subunit 9	CNOT9	299	33.6099	8.03076	11.04	3	3	5						0				0				0								0			62.0021	7.36	2	2									224.856	7.69	2
O60573	IF4E2_HUMAN	Eukaryotic translation initiation factor 4E type 2	EIF4E2	245	28.3442	8.88037	11.02	2	2	2		0				0			74.0724	11.02	2	2																		0
Q13557	KCC2D_HUMAN	Calcium/calmodulin-dependent protein kinase type II subunit delta	CAMK2D	499	56.3336	7.25439	11.02	5	5	25	46.915	3.81	2	2	121.482	6.81	3	3	52.29	3.81	2	2					93.9376	4.21	2	3		0			93.0609	4.41	2	3	153.239	4.21	2	4	88.3527	6.61	3	3		0
Q32MZ4	LRRF1_HUMAN	Leucine-rich repeat flightless-interacting protein 1	LRRFIP1	808	89.1987	4.65283	11.01	7	7	33	125.294	3.09	2	2	130.256	6.19	4	4		0							80.6349	2.97	2	2	219.119	4.7	3	5					85.4883	3.09	2	2		0			147.402	4.46	3
Q13098	CSN1_HUMAN	COP9 signalosome complex subunit 1	GPS1	491	55.5012	6.7417	11	5	5	25	125.072	4.28	2	3	103.203	6.72	3	3	106.212	5.91	3	4		0			66.1724	3.87	2	2	70.7833	6.92	3	3	112.732	6.92	3	3		0				0			47.36	4.28	2
P84095	RHOG_HUMAN	Rho-related GTP-binding protein RhoG	RHOG	191	21.2949	8.11865	10.99	2	3	20	88.7812	10.99	3	4		0				0				0				0				0				0				0				0				0
Q14008	CKAP5_HUMAN	Cytoskeleton-associated protein 5	CKAP5	2032	225.352	7.79639	10.97	19	19	60	293.665	5.31	9	9	256.603	4.87	9	9	88.2665	1.62	3	3	113.658	2.17	4	5	110.42	2.17	4	4	278.198	3.3	6	7	136.438	2.61	4	5	125.518	1.67	3	4	76.8755	1.53	3	3	207.692	3.59	6
Q96FZ7	CHMP6_HUMAN	Charged multivesicular body protein 6	CHMP6	201	23.4703	5.31299	10.95	2	2	2																																					51.6424	10.95	2
Q9NYU2	UGGG1_HUMAN	UDP-glucose:glycoprotein glucosyltransferase 1	UGGT1	1555	177.078	5.63037	10.93	16	16	69	406.825	5.66	8	11	402.491	4.5	7	12	375.11	4.05	6	8	76.35	1.48	2	2	218.479	2.57	4	6	97.156	1.99	3	3	345.497	4.37	6	8	155.781	3.34	5	6	225.751	1.93	3	6	187.564	3.34	5
Q9Y5K8	VATD_HUMAN	V-type proton ATPase subunit D	ATP6V1D	247	28.2453	9.36377	10.93	2	2	2																																						0
Q9BPW8	NIPS1_HUMAN	Protein NipSnap homolog 1	NIPSNAP1	284	33.2888	9.30518	10.92	3	3	11	65.8761	5.99	2	2		0				0			102.306	8.1	2	3		0				0				0			118.571	8.1	2	3		0
Q9UBV8	PEF1_HUMAN	Peflin	PEF1	284	30.3613	6.53662	10.92	3	3	8	111.132	7.39	2	2	88.5476	7.39	2	2						0			100.97	7.39	2	2	102.525	8.1	2	2
Q52LJ0	FA98B_HUMAN	Protein FAM98B	FAM98B	330	37.167	6.29053	10.91	3	3	17		0											178.467	7.27	2	4					156.844	7.27	2	3		0				0			130.213	7.27	2	3	140.273	7.27	2
P05556	ITB1_HUMAN	Integrin beta-1	ITGB1	798	88.357	5.38916	10.9	8	8	72	170.594	4.89	4	8	145.642	4.89	4	6	148.348	5.01	4	5	184.524	7.14	5	8	100.851	2.38	2	4	191.292	7.39	6	8	167.824	5.14	4	5	105.783	2.38	2	3	107.733	3.63	3	4	157.538	6.27	5
Q96T23	RSF1_HUMAN	Remodeling and spacing factor 1	RSF1	1441	163.72	5.0083	10.9	13	13	43		0			101.043	2.22	3	4	109.55	2.57	3	3		0				0			78.861	1.53	2	3	316.58	5.41	6	8	192.795	2.91	3	4	135.329	2.43	3	4	198.213	3.26	5
Q9BTE3	MCMBP_HUMAN	Mini-chromosome maintenance complex-binding protein	MCMBP	642	72.9338	5.87158	10.9	6	6	19	127.214	4.83	3	6	130.11	5.76	3	4		0			91.9057	4.98	3	3	90.3967	6.07	3	3	70.4933	3.12	2	3						0
P24390	ERD21_HUMAN	ER lumen protein-retaining receptor 1	KDELR1	212	24.526	8.6167	10.85	2	2	2	78.4919	10.85	2	2		0				0																								0
Q8WYA6	CTBL1_HUMAN	Beta-catenin-like protein 1	CTNNBL1	563	65.1321	5.04639	10.83	6	6	52	131.164	4.44	3	4	59.8096	3.02	2	3	178.678	5.68	4	5	169.81	5.68	4	5	142.668	3.91	3	6	84.6071	2.66	2	3		0			199.013	4.44	3	5	204.28	5.68	4	7	134.288	6.93	4
O94979	SC31A_HUMAN	Protein transport protein Sec31A	SEC31A	1220	132.931	6.88818	10.82	12	12	72	316.072	7.05	9	13	244.879	4.26	5	8	237.14	4.51	6	7	124.565	3.11	4	5	283.133	5.08	7	8	102.461	1.89	3	4	168.868	6.23	7	7	171.848	3.85	5	6	177.585	4.43	6	6	142.381	2.46	3
Q96RP9	EFGM_HUMAN	Elongation factor G, mitochondrial	GFM1	751	83.4184	7.00537	10.79	7	7	11	112.548	4.66	3	3	78.8891	3.46	2	2	52.15	3.6	2	2										0			100.324	3.2	2	2		0								0
Q86U42	PABP2_HUMAN	Polyadenylate-binding protein 2	PABPN1	306	32.729	5.05908	10.78	4	4	10		0				0				0			122.007	5.88	2	3		0			68.954	5.88	2	2		0				0				0			107.685	6.86	2
O15260	SURF4_HUMAN	Surfeit locus protein 4	SURF4	269	30.3738	7.78174	10.78	2	2	3	155.377	10.78	2	3		0				0				0								0				0												0
O43813	LANC1_HUMAN	Glutathione S-transferase LANCL1	LANCL1	399	45.2536	7.75244	10.78	4	4	10	180.945	6.02	2	3		0				0				0				0			132.91	5.76	2	3		0				0				0				0
Q9BQ52	RNZ2_HUMAN	Zinc phosphodiesterase ELAC protein 2	ELAC2	826	92.1602	7.89893	10.77	7	7	19	238.709	7.87	5	6	201.744	5.33	4	5	118.787	4	3	3														0				0							73.3498	3.27	2
Q9NZB2	F120A_HUMAN	Constitutive coactivator of PPAR-gamma-like protein 1	FAM120A	1118	121.811	8.88037	10.73	10	10	36	127.158	3.04	3	4	114.59	2.68	2	3	59.76	2.24	2	2	232.325	4.92	4	6	227.949	5.28	5	7	344.706	9.75	9	10														0
Q6PJG6	BRAT1_HUMAN	BRCA1-associated ATM activator 1	BRAT1	821	88.0629	5.2749	10.72	9	9	24		0			149.551	2.68	2	3	120.195	2.68	2	3	134.872	4.99	4	4		0				0				0				0			92.4958	3.41	3	3	128.34	3.78	3
Q01813	PFKAP_HUMAN	ATP-dependent 6-phosphofructokinase, platelet type	PFKP	784	85.5415	7.54736	10.71	6	7	23	337.235	9.18	6	10	224.82	5.1	3	4	200.16	5.48	4	5		0				0							138.169	3.95	2	2		0			93.75	3.7	2	2		0
P17655	CAN2_HUMAN	Calpain-2 catalytic subunit	CAPN2	700	79.9448	4.98291	10.71	7	7	17	131.282	4.57	3	3		0				0				0			89.8236	2.57	2	3		0							87.6524	5.14	3	3		0			57.5855	2.57	2
Q16531	DDB1_HUMAN	DNA damage-binding protein 1	DDB1	1140	126.887	5.26221	10.7	12	12	57	346.966	8.16	9	15	251.855	5.96	7	10	241.498	4.21	5	10	104.635	2.72	3	5	79.8466	2.63	3	3	111.023	4.21	5	6	48.33	1.75	2	2	88.8905	2.37	3	3	102.424	2.63	3	3
Q9Y2Q9	RT28_HUMAN	28S ribosomal protein S28, mitochondrial	MRPS28	187	20.8298	9.1001	10.7	2	2	2	91.9957	10.7	2	2		0				0				0				0				0								0								0
Q9UGV2	NDRG3_HUMAN	Protein NDRG3	NDRG3	375	41.3825	5.31299	10.67	3	3	5		0																				0				0			67.4669	6.67	2	2		0				0
Q9NUP9	LIN7C_HUMAN	Protein lin-7 homolog C	LIN7C	197	21.8205	8.42627	10.66	2	2	2																																					82.8582	10.66	2
Q7L9L4	MOB1B_HUMAN	MOB kinase activator 1B	MOB1B	216	25.0746	6.72705	10.65	2	2	19					103.57	10.65	2	2		0								0				0			147.653	10.65	2	3		0			142.457	10.65	2	3	198.674	10.65	2
Q9BRX5	PSF3_HUMAN	DNA replication complex GINS protein PSF3	GINS3	216	24.5192	5.33838	10.65	2	2	3																						0															105.705	10.65	2
Q9BZE1	RM37_HUMAN	39S ribosomal protein L37, mitochondrial	MRPL37	423	48.0871	8.5874	10.64	4	4	10	71.8495	6.86	2	2		0				0				0				0			40.6192	3.78	2	2		0				0			59.3052	5.44	2	3	93.7585	5.2	2
O43290	SNUT1_HUMAN	U4/U6.U5 tri-snRNP-associated protein 1	SART1	800	90.2003	6.12549	10.63	6	6	10	100.322	5	3	3		0			116.365	4	2	2		0								0												0			186.731	2.88	2
P06276	CHLE_HUMAN	Cholinesterase	BCHE	602	68.3743	7.41553	10.63	6	6	24	140.937	5.15	3	6	135.659	4.98	3	5	119.279	4.82	3	4		0				0				0			48.46	3.49	2	2	67.55	4.32	2	2	55.47	3.49	2	2		0
O94905	ERLN2_HUMAN	Erlin-2	ERLIN2	339	37.8155	5.61768	10.62	1	3	20		0			102.56	7.08	2	2	217.321	7.08	2	3	144.849	7.08	2	3						0			231.124	10.62	3	4		0			124.79	7.08	2	2	192.43	7.08	2
Q6PI48	SYDM_HUMAN	Aspartate--tRNA ligase, mitochondrial	DARS2	645	73.5161	8.01611	10.54	6	6	6	63.73	4.81	2	2		0			70.6193	5.74	4	4
P82673	RT35_HUMAN	28S ribosomal protein S35, mitochondrial	MRPS35	323	36.8211	8.23584	10.53	3	3	3																																	97.9854	10.53	3	3		0
P09496	CLCA_HUMAN	Clathrin light chain A	CLTA	248	27.06	4.51318	10.48	3	3	18	48.3395	6.85	2	2	120.883	10.48	3	4	71.0494	7.26	2	3	82.3708	6.85	2	3		0			79.5009	6.85	2	3		0				0								0
Q02218	ODO1_HUMAN	2-oxoglutarate dehydrogenase, mitochondrial	OGDH	1023	115.861	6.85889	10.46	11	11	40	176.326	3.81	4	6	211.863	5.77	6	6	60.5591	1.96	2	2	166.763	5.08	5	6	125.595	3.03	3	3		0				0			49.5109	1.56	2	2	144.304	2.05	2	3	130.492	3.62	4
Q14137	BOP1_HUMAN	Ribosome biogenesis protein BOP1	BOP1	746	83.5772	6.18896	10.46	8	8	32		0			209.339	5.63	4	5	65.0745	4.02	3	4		0				0			98.2108	2.55	2	2	59.7215	2.82	2	3	45.4923	2.55	2	2	178.774	7.91	6	6		0
Q8NCW5	NNRE_HUMAN	NAD(P)H-hydrate epimerase	NAXE	288	31.6542	7.66455	10.42	2	2	6						0								0												0				0								0
P40938	RFC3_HUMAN	Replication factor C subunit 3	RFC3	356	40.5299	8.33838	10.39	3	3	7		0				0				0				0				0			43.6908	6.46	2	2	119.011	6.46	2	3		0			54.6132	6.46	2	2		0
Q16763	UBE2S_HUMAN	Ubiquitin-conjugating enzyme E2 S	UBE2S	222	23.8305	8.38232	10.36	2	2	3	107.114	10.36	2	3						0								0																0				0
O95302	FKBP9_HUMAN	Peptidyl-prolyl cis-trans isomerase FKBP9	FKBP9	570	63.0435	5.08447	10.35	5	6	19		0			76.2087	3.16	2	2		0				0			83.762	3.33	2	2		0			87.1436	5.44	3	3	113.881	4.56	3	4	49.7023	3.33	2	2	121.347	7.02	4
Q96H79	ZCCHL_HUMAN	Zinc finger CCCH-type antiviral protein 1-like	ZC3HAV1L	300	32.9405	8.1333	10.33	2	2	2	71.3659	10.33	2	2		0				0								0								0								0
P46821	MAP1B_HUMAN	Microtubule-associated protein 1B	MAP1B	2468	270.468	4.80518	10.33	19	20	84	268.327	3	6	8	320.603	3.65	7	7	82.929	1.38	3	3	233.78	2.76	5	5	252.272	3.2	7	8	173.198	2.15	4	4	195.525	1.26	3	5	305.285	2.8	5	6	247.033	2.07	5	7	408.397	3.73	8
P49189	AL9A1_HUMAN	4-trimethylaminobutyraldehyde dehydrogenase	ALDH9A1	494	53.767	5.87158	10.32	4	4	6	60.81	5.87	2	2	80.1288	4.45	2	4		0				0				0												0
Q58FF6	H90B4_HUMAN	Putative heat shock protein HSP 90-beta 4	HSP90AB4P	505	58.2276	4.729	10.3	2	8	413		0				0				0			804.207	10.3	8	26		0				0			978.705	9.11	7	36	1288.89	9.11	7	40		0				0
P40937	RFC5_HUMAN	Replication factor C subunit 5	RFC5	340	38.4722	7.1958	10.29	4	4	9	52.6097	5.29	2	2	114.489	5	2	3	75.1244	5.29	2	2		0				0				0				0				0				0				0
Q96PU8	QKI_HUMAN	Protein quaking	QKI	341	37.6467	8.55811	10.26	3	3	12		0				0				0			85.2074	7.33	2	3		0			61.8399	5.28	2	2	68.4777	5.28	2	2		0				0				0
Q9NR77	PXMP2_HUMAN	Peroxisomal membrane protein 2	PXMP2	195	22.238	10.5796	10.26	2	2	2										0												0								0			105.222	10.26	2	2		0
O96008	TOM40_HUMAN	Mitochondrial import receptor subunit TOM40 homolog	TOMM40	361	37.8691	7.25439	10.25	3	3	15	118.671	10.25	3	3	104.714	7.2	2	2	106.862	7.2	2	2						0							99.5973	7.2	2	2	107.674	6.09	2	4		0				0
Q13126	MTAP_HUMAN	S-methyl-5'-thioadenosine phosphorylase	MTAP	283	31.2158	7.18115	10.25	2	2	2		0				0				0								0							79.19	10.25	2	2		0				0				0
Q53FA7	QORX_HUMAN	Quinone oxidoreductase PIG3	TP53I3	332	35.5136	7.1665	10.24	3	3	14	59.91	6.02	2	2		0			90.1733	6.02	2	3		0			68.73	7.23	2	2		0				0				0				0			100.647	6.02	2
Q9UL25	RAB21_HUMAN	Ras-related protein Rab-21	RAB21	225	24.3323	7.94287	10.22	2	2	2	61.8033	10.22	2	2						0				0
P36915	GNL1_HUMAN	Guanine nucleotide-binding protein-like 1	GNL1	607	68.6185	5.79541	10.21	6	6	21	77.0182	3.62	2	2		0				0			98.6931	4.94	3	4	77.66	4.12	2	2		0							103.774	4.61	3	4		0			57.3567	2.97	2
P11310	ACADM_HUMAN	Medium-chain specific acyl-CoA dehydrogenase, mitochondrial	ACADM	421	46.5586	8.36768	10.21	4	4	28		0			127.862	4.51	2	4	185.227	10.21	4	7	77.6917	5.23	2	3					92.0466	5.23	2	3		0			83.4173	4.51	2	2	73.1528	4.51	2	2		0
O60749	SNX2_HUMAN	Sorting nexin-2	SNX2	519	58.4347	5.12256	10.21	3	5	39		0				0				0				0				0				0				0			196.269	8.09	4	5		0				0
Q9H2U2	IPYR2_HUMAN	Inorganic pyrophosphatase 2, mitochondrial	PPA2	334	37.896	7.38623	10.18	2	3	16	73.0754	6.59	2	2		0			77.9119	6.29	2	3		0				0				0			112.111	10.18	3	4		0				0			67.5889	6.29	2
P16401	H15_HUMAN	Histone H1.5	HIST1H1B	226	22.5665	10.9165	10.18	2	2	5													76.8829	10.18	2	2		0			95.8689	10.18	2	3
Q9UJ70	NAGK_HUMAN	N-acetyl-D-glucosamine kinase	NAGK	344	37.3519	6.23975	10.17	3	3	5	148.709	10.17	3	3						0																0			96.7024	6.98	2	2		0				0
Q8IX01	SUGP2_HUMAN	SURP and G-patch domain-containing protein 2	SUGP2	1082	120.132	7.28369	10.17	9	9	13		0				0							61.1096	3.23	3	3	202.071	5.64	5	5	199.72	5.55	5	5		0				0				0				0
O43172	PRP4_HUMAN	U4/U6 small nuclear ribonucleoprotein Prp4	PRPF4	522	58.4124	7.41553	10.15	4	4	9	99.6467	5.36	2	3	106.47	5.17	2	2	108.98	5.17	2	2														0											81.67	4.79	2
Q99543	DNJC2_HUMAN	DnaJ homolog subfamily C member 2	DNAJC2	621	71.9516	8.70459	10.14	5	5	10						0							73.95	4.35	2	2		0				0			123.79	5.64	3	3		0			92.2467	5.64	3	3	97.67	3.7	2
O75391	SPAG7_HUMAN	Sperm-associated antigen 7	SPAG7	227	26.0182	7.91357	10.13	2	2	6		0			131.214	10.13	2	2	114.18	10.13	2	2						0			135.244	10.13	2	2						0								0
P27694	RFA1_HUMAN	Replication protein A 70 kDa DNA-binding subunit	RPA1	616	68.0953	7.21045	10.06	5	5	8	67.4689	3.41	2	2	76.8815	5.68	3	3	83.1101	6.17	3	3
Q8TED1	GPX8_HUMAN	Probable glutathione peroxidase 8	GPX8	209	23.8658	9.34912	10.05	2	2	2		0																								0				0				0
P42224	STAT1_HUMAN	Signal transducer and activator of transcription 1-alpha/beta	STAT1	750	87.2795	6.04932	10	6	6	9	94.4933	4.8	3	3	103.436	5.2	3	3		0				0			101.855	4.4	3	3		0												0
P56182	RRP1_HUMAN	Ribosomal RNA processing protein 1 homolog A	RRP1	461	52.8066	9.33447	9.98	4	4	19		0			60.2641	4.34	2	2	130.01	7.38	3	4		0				0				0				0			119.28	6.94	3	5	96.6786	5.86	2	2		0
O43823	AKAP8_HUMAN	A-kinase anchor protein 8	AKAP8	692	76.0611	5.14795	9.97	6	6	33	178.511	5.92	3	3	119.447	4.19	2	2		0			365.553	7.23	4	5	256.883	8.82	5	6	249.006	7.08	4	5		0			175.797	3.03	2	3						0
Q9UK41	VPS28_HUMAN	Vacuolar protein sorting-associated protein 28 homolog	VPS28	221	25.4086	5.5415	9.95	2	2	5														0																							127.747	9.95	2
P31040	SDHA_HUMAN	Succinate dehydrogenase [ubiquinone] flavoprotein subunit, mitochondrial	SDHA	664	72.6453	7.38623	9.94	5	5	20	310.324	9.94	5	7	198.004	7.38	4	6	238.972	7.38	4	5		0				0				0				0			96.09	3.77	2	2		0				0
P45877	PPIC_HUMAN	Peptidyl-prolyl cis-trans isomerase C	PPIC	212	22.7488	8.39697	9.91	2	2	2																														0								0
Q9UBP9	GULP1_HUMAN	PTB domain-containing engulfment adapter protein 1	GULP1	304	34.4684	7.89893	9.87	3	3	4						0				0				0			54.7935	5.92	2	2													73.4763	6.91	2	2
Q8NCA5	FA98A_HUMAN	Protein FAM98A	FAM98A	519	55.3663	9.02686	9.83	4	4	14	160.872	5.2	2	2		0				0				0				0			155.763	7.51	3	3						0			200.259	5.59	2	3	187.51	5.59	2
P16930	FAAA_HUMAN	Fumarylacetoacetase	FAH	419	46.3442	6.94678	9.79	3	3	3		0				0				0				0												0								0
P56192	SYMC_HUMAN	Methionine--tRNA ligase, cytoplasmic	MARS	900	101.052	6.16357	9.78	8	8	34	153.366	3.56	3	4	73.9579	2.11	2	2	138.193	4.56	4	4	148.766	3.22	3	4	103.164	3.44	3	3	171.727	5.56	4	4		0			115.38	4	3	3	115.067	4	3	3	101.948	2.56	2
Q9H0A0	NAT10_HUMAN	RNA cytidine acetyltransferase	NAT10	1025	115.657	8.26514	9.76	9	9	18	129.52	2.24	2	3	98.4675	4.78	5	6	166.842	4.29	4	5										0				0			43.78	2.44	2	2		0				0
Q9NUQ8	ABCF3_HUMAN	ATP-binding cassette sub-family F member 3	ABCF3	709	79.6952	6.34131	9.73	6	6	12	216.638	8.18	5	6	108.713	6.06	4	4		0			84.53	2.54	2	2		0				0								0
Q9NR50	EI2BG_HUMAN	Translation initiation factor eIF-2B subunit gamma	EIF2B3	452	50.208	6.46826	9.73	4	4	4		0							75.8931	4.65	2	2						0							62.7296	5.09	2	2										0
O75352	MPU1_HUMAN	Mannose-P-dolichol utilization defect 1 protein	MPDU1	247	26.6205	8.93896	9.72	2	2	5	49.92	9.72	2	2					57.52	9.72	2	3														0				0								0
O95456	PSMG1_HUMAN	Proteasome assembly chaperone 1	PSMG1	288	32.8325	7.1665	9.72	2	2	4		0								0				0				0			47.31	9.72	2	2					62.89	9.72	2	2		0
Q9Y676	RT18B_HUMAN	28S ribosomal protein S18b, mitochondrial	MRPS18B	258	29.377	9.37842	9.69	2	2	3		0								0				0								0								0				0				0
O43818	U3IP2_HUMAN	U3 small nucleolar RNA-interacting protein 2	RRP9	475	51.8085	7.85498	9.68	5	5	23	92.5135	7.79	4	4	94.1492	3.58	2	4	88.18	3.58	2	3		0			65.4674	3.37	2	2		0				0			141.483	7.79	4	5	151.371	7.37	4	5		0
P52294	IMA5_HUMAN	Importin subunit alpha-5	KPNA1	538	60.1836	5.0083	9.67	4	4	6	104.24	4.09	2	2		0			93.4341	4.09	2	2		0								0							91.0759	5.58	2	2
P10155	RO60_HUMAN	60 kDa SS-A/Ro ribonucleoprotein	TROVE2	538	60.6312	8.03076	9.67	4	4	14	248.51	9.67	4	6	181.398	4.46	2	3	136.446	4.46	2	3						0				0				0				0
Q9UJA5	TRM6_HUMAN	tRNA (adenine(58)-N(1))-methyltransferase non-catalytic subunit TRM6	TRMT6	497	55.7643	7.54736	9.66	4	4	7					60.0142	4.02	2	2						0								0				0												0
Q9UBF2	COPG2_HUMAN	Coatomer subunit gamma-2	COPG2	871	97.5596	5.80811	9.64	6	7	39		0				0				0				0			134.025	4.02	3	3		0				0				0			262.465	4.71	3	4		0
Q9ULW0	TPX2_HUMAN	Targeting protein for Xklp2	TPX2	747	85.6	9.23193	9.64	7	7	14	125.193	5.62	4	4	65.3747	3.21	2	2	66.7519	2.54	2	3		0			95.5655	2.28	2	3	86.3695	3.08	2	2		0				0				0				0
Q02413	DSG1_HUMAN	Desmoglein-1	DSG1	1049	113.676	5.03369	9.63	8	8	25	91.7496	3.53	3	3	106.362	2.29	2	3														0			137.04	4.58	4	5	149.24	4.19	4	5		0			104.722	4.58	4
O95478	NSA2_HUMAN	Ribosome biogenesis protein NSA2 homolog	NSA2	260	30.0465	10.272	9.62	2	2	2						0							42.7386	9.62	2	2						0				0				0								0
O00330	ODPX_HUMAN	Pyruvate dehydrogenase protein X component, mitochondrial	PDHX	501	54.0888	8.66064	9.58	4	4	11		0											65.4945	3.59	2	2		0											73.54	4.59	2	2	93.26	4.59	2	2		0
Q9UNQ2	DIM1_HUMAN	Probable dimethyladenosine transferase	DIMT1	313	35.2141	9.99365	9.58	3	3	4	114.22	9.58	3	4		0																																0
Q9UHY7	ENOPH_HUMAN	Enolase-phosphatase E1	ENOPH1	261	28.9145	4.77979	9.58	2	2	2	75.09	9.58	2	2						0																0				0				0				0
Q9P2E9	RRBP1_HUMAN	Ribosome-binding protein 1	RRBP1	1410	152.365	8.60205	9.57	11	11	27		0				0			45.9696	1.35	2	2						0			72.1065	1.56	2	2		0				0			74.7279	2.13	2	2	197.919	3.97	4
O43719	HTSF1_HUMAN	HIV Tat-specific factor 1	HTATSF1	755	85.8006	4.39893	9.54	6	6	15	157.318	5.03	3	4	216.63	5.3	3	4	50.4975	2.52	2	2		0				0				0				0				0				0
P31937	3HIDH_HUMAN	3-hydroxyisobutyrate dehydrogenase, mitochondrial	HIBADH	336	35.3058	8.1333	9.52	2	2	2		0								0																												0
Q9Y3E7	CHMP3_HUMAN	Charged multivesicular body protein 3	CHMP3	222	25.0568	5.12256	9.46	2	2	3														0												0				0							122.175	9.46	2
Q13867	BLMH_HUMAN	Bleomycin hydrolase	BLMH	455	52.528	6.26514	9.45	3	3	32		0			256.335	9.45	3	10	146.03	6.81	2	5		0				0				0			157.45	5.05	2	5	168.79	5.05	2	5		0				0
Q14108	SCRB2_HUMAN	Lysosome membrane protein 2	SCARB2	478	54.2555	5.13525	9.41	4	4	11		0				0			83.8706	4.18	2	2	114.314	4.81	2	3	104.669	4.18	2	3		0								0				0			72.8253	6.69	3
Q7Z4V5	HDGR2_HUMAN	Hepatoma-derived growth factor-related protein 2	HDGFL2	671	74.2722	7.48877	9.39	5	5	37	300.417	6.26	3	6	182.925	3.58	2	3		0				0			151.195	4.02	2	3		0			146.564	4.02	2	4	99.78	4.02	2	2	245.908	5.37	3	5	217.976	3.58	2
Q53H82	LACB2_HUMAN	Endoribonuclease LACTB2	LACTB2	288	32.7849	6.80029	9.38	3	3	5		0				0				0				0				0				0				0			84.4436	5.9	2	3	50.1196	6.25	2	2		0
P51532	SMCA4_HUMAN	Transcription activator BRG1	SMARCA4	1647	184.53	7.88428	9.35	12	13	43	278.348	3.58	5	7	204.805	3.89	6	8	83.7766	1.46	2	2	145.989	3.95	5	5	115.291	1.21	2	4		0			171.139	4.25	6	6	90.8048	1.4	2	2	124.647	1.64	2	3	189.404	2.79	4
Q92882	OSTF1_HUMAN	Osteoclast-stimulating factor 1	OSTF1	214	23.7719	5.68115	9.35	2	2	4						0				0								0												0								0
P23588	IF4B_HUMAN	Eukaryotic translation initiation factor 4B	EIF4B	611	69.1103	5.73193	9.33	5	5	18		0				0				0				0				0			134.982	6.06	3	5		0				0				0			206.402	9.33	5
P07942	LAMB1_HUMAN	Laminin subunit beta-1	LAMB1	1786	197.909	4.94482	9.29	15	15	63	168.83	3.3	5	6	121.747	1.85	3	4	144.578	3.58	5	5	90.0466	1.74	3	3	94.35	1.96	3	4	127.883	2.35	4	4	150.896	3.64	6	7	134.579	2.41	4	4	137.455	2.86	5	5	109.732	2.24	4
Q7KZ85	SPT6H_HUMAN	Transcription elongation factor SPT6	SUPT6H	1726	198.949	4.90674	9.27	14	14	49	67.7816	1.56	3	4	196.065	3.48	6	7	130.624	2.95	5	5	300.157	5.04	7	9	156.66	3.3	5	5	44.6616	0.93	2	2	68.8906	1.16	2	2	52.79	1.27	2	2	128.528	2.32	4	4	68.2899	1.45	3
O75694	NU155_HUMAN	Nuclear pore complex protein Nup155	NUP155	1391	155.1	6.16357	9.27	11	11	23	180.522	3.59	4	5	63.0198	1.58	3	3	145.815	2.8	3	4	120.434	2.73	3	3	100.114	1.44	2	2					181.433	2.44	3	4						0			59.53	1.51	2
Q86TX2	ACOT1_HUMAN	Acyl-coenzyme A thioesterase 1	ACOT1	421	46.2481	7.34229	9.26	3	3	5		0			86.3237	5.23	2	3		0																0											80.8144	6.65	2
Q9BV38	WDR18_HUMAN	WD repeat-containing protein 18	WDR18	432	47.375	6.69775	9.26	4	4	7	91.1906	4.63	2	2		0			183.425	6.71	3	5		0				0				0				0				0				0				0
Q9Y5Q8	TF3C5_HUMAN	General transcription factor 3C polypeptide 5	GTF3C5	519	59.5331	6.90283	9.25	4	4	6	58.5518	4.24	2	2						0												0							71.2229	5.2	2	2		0				0
Q96DI7	SNR40_HUMAN	U5 small nuclear ribonucleoprotein 40 kDa protein	SNRNP40	357	39.2857	8.104	9.24	3	3	19	143.02	9.24	3	4	68.51	6.44	2	2	79.91	5.88	2	4	59.5781	6.16	2	2		0			90.68	6.16	2	3		0								0				0
O75940	SPF30_HUMAN	Survival of motor neuron-related-splicing factor 30	SMNDC1	238	26.6945	7.23975	9.24	2	2	8		0				0				0			132.145	9.24	2	3		0				0								0			93.2586	9.24	2	2	134.922	9.24	2
O14828	SCAM3_HUMAN	Secretory carrier-associated membrane protein 3	SCAMP3	347	38.2623	7.63525	9.22	2	2	2		0				0				0								0											93.48	9.22	2	2		0
Q96DV4	RM38_HUMAN	39S ribosomal protein L38, mitochondrial	MRPL38	380	44.5684	7.53271	9.21	4	4	21		0				0								0								0			94.217	7.11	3	3	110.917	4.21	2	3	107.179	4.21	2	3	95.8876	4.74	2
P42285	MTREX_HUMAN	Exosome RNA helicase MTR4	MTREX	1042	117.729	6.52197	9.21	9	9	17	102.273	2.98	3	3	134.919	4.7	5	7		0				0				0							97.7601	3.26	3	3		0			103.902	4.32	4	4
P37198	NUP62_HUMAN	Nuclear pore glycoprotein p62	NUP62	522	53.2225	5.31299	9.2	4	4	7													84.9459	5.36	2	3		0			43.7775	4.6	2	2														0
P06756	ITAV_HUMAN	Integrin alpha-V	ITGAV	1048	115.964	5.68115	9.16	9	9	24	75.82	2	2	3	94.7944	2.39	2	3		0			72.4977	3.15	3	3		0			108.43	2.29	2	2	59.8234	1.81	2	2		0			44.5438	1.72	2	2	129.706	4.1	4
P02461	CO3A1_HUMAN	Collagen alpha-1(III) chain	COL3A1	1466	138.479	6.60986	9.14	11	11	77	174.031	4.91	6	7	190.17	5.05	6	8	240.771	5.73	7	8	91.0271	3.14	4	4	188.81	4.84	5	6	150.361	3.14	4	5	114.388	2.86	3	4	202.165	3.21	4	8	121.001	3.21	4	4	301.814	5.87	7
Q02880	TOP2B_HUMAN	DNA topoisomerase 2-beta	TOP2B	1626	183.152	8.00146	9.1	7	14	66	474.506	5.29	7	11	381.705	4.31	6	9		0				0			173.176	2.28	3	3		0				0				0			306.831	3.44	5	7	118.644	1.72	3
Q9BQ39	DDX50_HUMAN	ATP-dependent RNA helicase DDX50	DDX50	737	82.5141	9.17334	9.09	4	6	63	185.082	4.61	3	6	205.011	6.24	4	5		0				0			165.572	7.6	5	8	222.504	7.73	5	7		0			128.554	4.88	3	5		0			218.844	6.11	4
P53611	PGTB2_HUMAN	Geranylgeranyl transferase type-2 subunit beta	RABGGTB	331	36.9003	5.03369	9.06	3	3	9	83.452	5.74	2	2	69.2523	6.65	2	2						0				0								0											92.5935	6.65	2
Q9BVC6	TM109_HUMAN	Transmembrane protein 109	TMEM109	243	26.1936	10.4771	9.05	3	3	10		0			121.218	9.05	2	3		0				0				0				0			111.226	9.05	2	2		0			85.9876	8.64	2	2	138.345	9.05	2
P40123	CAP2_HUMAN	Adenylyl cyclase-associated protein 2	CAP2	477	52.7908	6.3667	9.01	3	4	25	104.117	6.5	3	4	83.948	5.87	3	3	236.124	9.01	4	7		0				0				0				0			74.3533	5.87	3	3		0				0
P21281	VATB2_HUMAN	V-type proton ATPase subunit B, brain isoform	ATP6V1B2	511	56.4649	5.80811	9	4	4	9	165.183	5.28	2	3		0			61.0188	3.72	2	2						0			109.818	5.28	2	2		0			133.109	5.28	2	2
Q14696	MESD_HUMAN	LRP chaperone MESD	MESD	234	26.0603	7.78174	8.97	2	2	10						0				0								0								0				0			62.3068	8.97	2	3		0
Q16698	DECR_HUMAN	2,4-dienoyl-CoA reductase, mitochondrial	DECR1	335	36.0448	9.27588	8.96	3	3	8	162.707	8.96	3	5		0			154.835	6.87	2	3		0								0
Q5T9A4	ATD3B_HUMAN	ATPase family AAA domain-containing protein 3B	ATAD3B	648	72.5273	9.20264	8.95	2	6	60		0				0				0			66.6614	2.47	2	2	154.237	4.78	3	4		0				0				0				0			150.631	6.02	4
P49591	SYSC_HUMAN	Serine--tRNA ligase, cytoplasmic	SARS	514	58.7401	6.43018	8.95	4	4	9		0				0			73.5813	6.03	3	4		0			56.8719	4.67	2	3		0				0				0			49.2924	4.67	2	2		0
O00762	UBE2C_HUMAN	Ubiquitin-conjugating enzyme E2 C	UBE2C	179	19.6399	7.37158	8.94	2	2	14	106.49	8.94	2	3									79.1609	8.94	2	4	109.843	8.94	2	4	87.9872	8.94	2	3
Q9UM22	EPDR1_HUMAN	Mammalian ependymin-related protein 1	EPDR1	224	25.4206	6.59521	8.93	2	2	5		0												0				0							77.17	8.93	2	2						0			103.563	8.93	2
Q8TD16	BICD2_HUMAN	Protein bicaudal D homolog 2	BICD2	824	93.476	5.43994	8.86	7	7	16		0			155.869	4.13	3	3										0				0				0				0			132.221	4.37	3	4	193.738	4.61	4
Q6P1J9	CDC73_HUMAN	Parafibromin	CDC73	531	60.5391	9.61279	8.85	5	5	11	74.9274	3.77	2	2	71.8295	4.9	3	3		0				0				0			41.6341	3.77	2	2	68.3291	3.77	2	2		0			55.1724	3.58	2	2
P48634	PRC2A_HUMAN	Protein PRRC2A	PRRC2A	2157	228.724	9.45166	8.85	15	15	50	75.2333	1.76	3	3	80.51	1.25	2	2		0			342.83	4.31	7	10	353.437	4.45	8	9	444.22	4.73	9	11		0			141.027	1.9	3	3	75.91	1.44	2	2	71.2267	1.16	2
Q9P035	HACD3_HUMAN	Very-long-chain (3R)-3-hydroxyacyl-CoA dehydratase 3	HACD3	362	43.1316	8.93896	8.84	3	3	18	163.42	6.63	2	4	149.25	6.63	2	4	208.324	6.63	2	4		0								0			123.137	6.63	2	3	131.071	6.08	2	3		0
Q6P2Q9	PRP8_HUMAN	Pre-mRNA-processing-splicing factor 8	PRPF8	2335	273.427	8.83643	8.78	21	21	81	664.223	5.05	12	21	393.238	2.78	7	11	361.363	3.81	9	11	300.372	2.4	6	10	176.187	2.06	6	7	220.769	1.11	3	5	160.942	1.03	3	4	208.996	1.5	4	6	131.794	0.81	2	3	157.834	0.69	2
Q9P015	RM15_HUMAN	39S ribosomal protein L15, mitochondrial	MRPL15	296	33.3989	10.0083	8.78	2	2	3		0				0				0				0								0				0											131.354	8.78	2
Q13573	SNW1_HUMAN	SNW domain-containing protein 1	SNW1	536	61.4565	9.5249	8.77	4	4	8	44.0965	4.29	2	2						0				0			51.6	5.22	2	2		0				0				0
P20020	AT2B1_HUMAN	Plasma membrane calcium-transporting ATPase 1	ATP2B1	1220	134.6	5.90967	8.77	8	8	19	214.05	4.02	4	6	206.917	5.41	5	6	189.639	3.11	3	5		0				0				0							79.5018	1.8	2	2		0				0
Q9UKX7	NUP50_HUMAN	Nuclear pore complex protein Nup50	NUP50	468	50.1132	7.06396	8.76	3	3	4		0								0												0				0			71.6986	5.98	2	2		0				0
P49750	YLPM1_HUMAN	YLP motif-containing protein 1	YLPM1	2146	241.495	6.55127	8.76	15	15	46	125.502	1.35	3	4		0			93.6191	1.63	3	3	229.527	5.64	9	9	192.238	2.94	6	8	105.206	2.28	4	4		0			99.6417	0.89	2	3	89.9895	0.98	2	3	119.994	1.54	3
P51659	DHB4_HUMAN	Peroxisomal multifunctional enzyme type 2	HSD17B4	736	79.6363	8.83643	8.7	5	5	13	65.5824	3.4	2	2	115.308	2.85	2	3	214.128	2.85	2	5														0				0			123.445	4.89	3	3		0
Q8IXT5	RB12B_HUMAN	RNA-binding protein 12B	RBM12B	1001	118.03	6.81494	8.69	8	8	18		0			37.3225	2.6	2	2		0			82.2072	3	3	3	128.877	4.3	4	6	105.166	3.8	3	3	40.9985	1.9	2	2		0								0
Q9HD42	CHM1A_HUMAN	Charged multivesicular body protein 1a	CHMP1A	196	21.6892	8.06006	8.67	2	2	2		0							43.3605	8.67	2	2		0																0				0				0
Q9NVS2	RT18A_HUMAN	39S ribosomal protein S18a, mitochondrial	MRPS18A	196	22.1698	10.3306	8.67	2	2	4		0				0				0			71.8058	8.67	2	4		0				0				0				0								0
O60313	OPA1_HUMAN	Dynamin-like 120 kDa protein, mitochondrial	OPA1	960	111.561	7.86963	8.65	8	8	18		0			79.6452	2.92	3	3		0			63.6754	3.33	3	3						0			77.19	2.08	2	2		0				0			213.492	4.38	4
Q9P258	RCC2_HUMAN	Protein RCC2	RCC2	522	56.0492	8.77783	8.62	4	4	8	123.181	4.79	2	3		0			125.891	6.7	3	5										0																0
Q5JPH6	SYEM_HUMAN	Probable glutamate--tRNA ligase, mitochondrial	EARS2	523	58.6516	8.76318	8.6	4	4	6		0											70.9441	4.78	2	2	54.5389	4.21	2	2		0				0								0
Q96G21	IMP4_HUMAN	U3 small nucleolar ribonucleoprotein protein IMP4	IMP4	291	33.7355	9.46631	8.59	3	3	8		0				0			83.6627	6.19	2	3		0			60.6938	6.19	2	3		0				0				0			71.7979	5.84	2	2		0
O75787	RENR_HUMAN	Renin receptor	ATP6AP2	350	38.9833	6.1001	8.57	3	3	4		0							34.3533	4.57	2	2		0				0				0			73.2687	6.29	2	2		0				0				0
Q05193	DYN1_HUMAN	Dynamin-1	DNM1	864	97.347	7.1665	8.56	3	7	59		0			228.776	6.13	5	7		0				0				0				0			170.445	6.13	5	7		0				0				0
P55263	ADK_HUMAN	Adenosine kinase	ADK	362	40.5197	6.69775	8.56	3	3	4		0			86.8906	5.52	2	2		0				0											65.9432	5.25	2	2		0				0				0
O43709	BUD23_HUMAN	Probable 18S rRNA (guanine-N(7))-methyltransferase	BUD23	281	31.8601	8.73389	8.54	2	2	2	88.5834	8.54	2	2																		0				0				0				0				0
O76031	CLPX_HUMAN	ATP-dependent Clp protease ATP-binding subunit clpX-like, mitochondrial	CLPX	633	69.1807	7.57666	8.53	4	4	4										0								0			67.03	4.11	2	2		0				0				0			59.36	4.42	2
Q9H223	EHD4_HUMAN	EH domain-containing protein 4	EHD4	541	61.1365	6.75635	8.5	4	4	22		0				0				0				0				0				0				0				0				0			116.443	7.21	3
P08237	PFKAM_HUMAN	ATP-dependent 6-phosphofructokinase, muscle type	PFKM	780	85.1284	7.98682	8.46	6	6	8		0			104.874	3.59	2	2		0			70.043	2.56	2	2																		0
P49643	PRI2_HUMAN	DNA primase large subunit	PRIM2	509	58.769	7.91357	8.45	4	4	9	98.2807	6.48	3	3					63.71	3.54	2	2	94.9739	4.91	2	2		0								0				0								0
O75251	NDUS7_HUMAN	NADH dehydrogenase [ubiquinone] iron-sulfur protein 7, mitochondrial	NDUFS7	213	23.5481	9.99365	8.45	2	2	12		0				0												0				0			47.2444	8.45	2	2	104.728	8.45	2	2		0			121.425	8.45	2
Q9NUD5	ZCHC3_HUMAN	Zinc finger CCHC domain-containing protein 3	ZCCHC3	403	43.5199	8.52881	8.44	3	3	3		0								0				0												0				0				0			122.383	8.44	3
P11217	PYGM_HUMAN	Glycogen phosphorylase, muscle form	PYGM	842	97.0306	7.03467	8.43	5	7	45	222.358	4.99	4	6	202.761	5.7	5	8		0			83.7105	3.33	3	3		0				0			143.644	4.63	4	4	111.956	4.75	4	5		0			125.992	4.75	4
Q13619	CUL4A_HUMAN	Cullin-4A	CUL4A	759	87.6244	8.1333	8.43	6	6	13	66.4097	2.5	2	2	53.55	2.5	2	2	60.97	2.5	2	2	65.4126	2.9	2	2		0											50.33	2.5	2	2						0
Q8N983	RM43_HUMAN	39S ribosomal protein L43, mitochondrial	MRPL43	215	23.4162	8.646	8.37	2	2	2		0				0								0			81.974	8.37	2	2
O95239	KIF4A_HUMAN	Chromosome-associated kinesin KIF4A	KIF4A	1232	139.794	6.26514	8.36	10	10	25	144.127	2.35	3	4	126.813	2.68	3	4	56.3199	1.38	2	2		0				0							153.359	2.19	3	4	69.9649	2.52	3	3		0			73.6177	1.62	2
Q5EB52	MEST_HUMAN	Mesoderm-specific transcript homolog protein	MEST	335	38.8055	9.74463	8.36	3	3	19	98.5769	5.67	2	3	94.6057	8.36	3	3		0							96.5036	8.36	3	4		0							82.06	5.97	2	3	59.4294	5.07	2	2		0
P09601	HMOX1_HUMAN	Heme oxygenase 1	HMOX1	288	32.798	8.25049	8.33	2	2	2		0																0																			67.19	8.33	2
E9PAV3	NACAM_HUMAN	Nascent polypeptide-associated complex subunit alpha, muscle-specific form	NACA	2078	205.295	9.5835	8.33	7	7	125	803.928	3.56	5	13	655.012	2.65	4	9	1037.46	6.69	5	15	921.052	3.37	5	15	376.033	1.3	2	5	532.759	2.65	4	7	661.281	3.37	5	11	588.458	2.65	4	9	661.428	2.65	4	10	554.46	3.37	5
Q9Y512	SAM50_HUMAN	Sorting and assembly machinery component 50 homolog	SAMM50	469	51.9433	6.90283	8.32	3	3	4	54.28	5.12	2	2		0				0			69.16	6.18	2	2										0				0				0
Q9Y5A9	YTHD2_HUMAN	YTH domain-containing family protein 2	YTHDF2	579	62.2957	8.79248	8.29	3	4	17	91.7885	3.8	2	3		0			180.995	6.04	3	5	82.7459	3.63	2	2		0				0				0				0				0				0
Q92804	RBP56_HUMAN	TATA-binding protein-associated factor 2N	TAF15	592	61.7931	8.01611	8.28	2	4	181		0			298.451	8.28	4	8		0				0				0				0				0				0				0				0
P07384	CAN1_HUMAN	Calpain-1 catalytic subunit	CAPN1	714	81.8382	5.66846	8.26	7	7	23	62.1097	2.24	2	2	55.7718	3.36	3	3	76.5067	2.24	2	3	52.0766	2.52	2	2	61.4645	3.5	3	3	53.6335	2.24	2	2		0				0			43.6518	2.52	2	2		0
Q9UI10	EI2BD_HUMAN	Translation initiation factor eIF-2B subunit delta	EIF2B4	523	57.5213	9.37842	8.22	3	3	6		0			65.8723	5.74	2	2	164.798	8.22	3	4						0				0				0				0				0				0
Q13084	RM28_HUMAN	39S ribosomal protein L28, mitochondrial	MRPL28	256	30.1379	8.29443	8.2	2	2	2																		0																			55.9039	8.2	2
P08754	GNAI3_HUMAN	Guanine nucleotide-binding protein G(k) subunit alpha	GNAI3	354	40.5063	5.69385	8.19	1	3	8		0				0				0				0				0				0				0				0			60.624	4.8	2	2	76.3295	5.65	2
Q15061	WDR43_HUMAN	WD repeat-containing protein 43	WDR43	677	74.8434	5.56689	8.12	5	5	10		0				0			114.432	2.81	2	3		0				0				0			284.401	5.32	3	5		0			68.9639	2.81	2	2		0
Q9H6Z4	RANB3_HUMAN	Ran-binding protein 3	RANBP3	567	60.1732	4.77979	8.11	3	3	4		0			150.874	4.76	2	2														0			143.476	6	2	2						0				0
Q9H0R4	HDHD2_HUMAN	Haloacid dehalogenase-like hydrolase domain-containing protein 2	HDHD2	259	28.5179	6.23975	8.11	2	2	2		0				0												0								0				0				0			60.9729	8.11	2
Q16186	ADRM1_HUMAN	Proteasomal ubiquitin receptor ADRM1	ADRM1	407	42.1268	5.07178	8.11	3	3	26	167.357	6.14	2	5	118.097	6.14	2	3		0			71.27	5.9	2	2		0				0			109.96	6.14	2	3	107.529	6.14	2	3		0				0
P21399	ACOC_HUMAN	Cytoplasmic aconitate hydratase	ACO1	889	98.3366	6.68311	8.1	6	6	13	100.15	3.71	3	4		0			179.405	2.47	2	4		0				0				0			133.006	4.39	3	3	47.1965	1.8	2	2		0				0
Q05519	SRS11_HUMAN	Serine/arginine-rich splicing factor 11	SRSF11	484	53.5102	10.521	8.06	3	3	3					58.3728	8.06	3	3		0				0				0				0								0				0				0
P09960	LKHA4_HUMAN	Leukotriene A-4 hydrolase	LTA4H	611	69.2412	6.17627	8.02	4	4	9					45.03	3.93	2	2	78.8158	3.6	2	2		0			79.605	3.6	2	3	41.3714	4.09	2	2
Q9BTE7	DCNL5_HUMAN	DCN1-like protein 5	DCUN1D5	237	27.4906	5.57959	8.02	2	2	4																																						0
Q9BYT8	NEUL_HUMAN	Neurolysin, mitochondrial	NLN	704	80.5997	6.63916	7.95	4	4	4		0				0							58.07	3.84	2	2		0							56.82	4.12	2	2		0				0				0
P49593	PPM1F_HUMAN	Protein phosphatase 1F	PPM1F	454	49.8001	5.09717	7.93	3	3	5		0			49.86	5.73	2	2	80.3867	4.41	2	3						0																0
P30740	ILEU_HUMAN	Leukocyte elastase inhibitor	SERPINB1	379	42.7147	6.27783	7.92	3	3	4	47.6903	5.01	2	2						0				0												0				0								0
P49354	FNTA_HUMAN	Protein farnesyltransferase/geranylgeranyltransferase type-1 subunit alpha	FNTA	379	44.3811	5.08447	7.92	3	3	6		0			55.9775	4.49	2	3																										0			100.764	5.28	2
Q9H1B7	I2BPL_HUMAN	Interferon regulatory factor 2-binding protein-like	IRF2BPL	796	82.607	8.23584	7.91	4	4	6		0				0								0			41.238	3.52	2	2		0				0				0				0				0
P12955	PEPD_HUMAN	Xaa-Pro dipeptidase	PEPD	493	54.5129	5.99854	7.91	4	4	11	130.027	4.26	2	3	114.536	5.68	3	4		0				0				0				0			120.14	6.09	3	4		0				0				0
Q9UHD9	UBQL2_HUMAN	Ubiquilin-2	UBQLN2	624	65.6546	5.22412	7.85	3	3	5	174.056	4.65	2	3		0							120.94	5.77	2	2		0				0
P08243	ASNS_HUMAN	Asparagine synthetase [glutamine-hydrolyzing]	ASNS	561	64.3286	6.85889	7.84	4	4	5		0			164.649	7.84	4	5		0												0																0
Q96Q11	TRNT1_HUMAN	CCA tRNA nucleotidyltransferase 1, mitochondrial	TRNT1	434	50.0961	8.104	7.83	3	3	4	74.4857	5.76	2	2																									69.2518	5.53	2	2
P18031	PTN1_HUMAN	Tyrosine-protein phosphatase non-receptor type 1	PTPN1	435	49.9348	6.26514	7.82	3	3	4	93.6561	5.06	2	2		0				0												0				0				0			133.813	5.29	2	2		0
Q9BX40	LS14B_HUMAN	Protein LSM14 homolog B	LSM14B	385	42.0453	9.68604	7.79	2	2	2						0			108.078	7.79	2	2						0
Q9H6F5	CCD86_HUMAN	Coiled-coil domain-containing protein 86	CCDC86	360	40.2113	10.3306	7.78	3	3	18		0								0				0				0				0			98.167	7.78	3	4		0			118.455	4.72	2	4	105.823	4.72	2
Q15758	AAAT_HUMAN	Neutral amino acid transporter B(0)	SLC1A5	541	56.5623	5.47803	7.76	4	4	12	178.904	5.91	3	5	97.82	4.25	2	2		0				0							89.7064	4.25	2	2					98.1333	3.88	2	3						0
Q9H501	ESF1_HUMAN	ESF1 homolog	ESF1	851	98.735	5.10986	7.76	6	6	10						0				0			58.9957	2.7	2	2		0			47.2198	2.47	2	2	45.7321	2.59	2	2						0			120.544	4	3
Q6UN15	FIP1_HUMAN	Pre-mRNA 3'-end-processing factor FIP1	FIP1L1	594	66.4865	5.59229	7.74	3	3	4		0			90.2223	5.39	2	2	43.65	4.55	2	2						0				0				0				0				0				0
Q9H2P9	DPH5_HUMAN	Diphthine methyl ester synthase	DPH5	285	31.6313	5.31299	7.72	2	2	2						0																				0				0				0			102.871	7.72	2
Q9UH62	ARMX3_HUMAN	Armadillo repeat-containing X-linked protein 3	ARMCX3	379	42.4739	8.36768	7.65	3	3	3		0				0				0				0				0								0			88.1655	7.65	3	3						0
Q9NXG2	THUM1_HUMAN	THUMP domain-containing protein 1	THUMPD1	353	39.2908	7.88428	7.65	3	3	13		0				0				0				0							56.5008	4.53	2	3	46.1258	4.53	2	2	113.957	5.38	2	3		0				0
P85037	FOXK1_HUMAN	Forkhead box protein K1	FOXK1	733	75.4106	9.31982	7.64	7	7	44	85.076	2.18	2	3	101.939	5.46	5	6		0			64.178	2.18	2	3	136.51	3.14	3	6	72.2467	2.18	2	3	83.7391	2.18	2	3	122.156	4.23	4	6	65.722	3.41	3	3	93.8046	3.14	3
Q9UBW8	CSN7A_HUMAN	COP9 signalosome complex subunit 7a	COPS7A	275	30.258	8.22119	7.64	2	2	6		0							59.9936	7.64	2	2																	71.14	7.64	2	2		0				0
P46926	GNPI1_HUMAN	Glucosamine-6-phosphate isomerase 1	GNPDA1	289	32.6476	6.91748	7.61	2	2	2	40.6159	7.61	2	2		0				0				0																				0
Q9NQR4	NIT2_HUMAN	Omega-amidase NIT2	NIT2	276	30.5886	7.21045	7.61	2	2	2	77.5916	7.61	2	2										0																				0
O60832	DKC1_HUMAN	H/ACA ribonucleoprotein complex subunit DKC1	DKC1	514	57.6378	9.42236	7.59	4	4	9	63.9219	3.5	2	3		0			43.0123	3.5	2	2		0				0								0			44.3082	3.5	2	2	47.3129	4.47	2	2
Q00403	TF2B_HUMAN	Transcription initiation factor IIB	GTF2B	316	34.8106	8.35303	7.59	2	2	3	90.0438	7.59	2	3		0				0												0				0								0				0
P55265	DSRAD_HUMAN	Double-stranded RNA-specific adenosine deaminase	ADAR	1226	135.981	8.646	7.59	8	8	38	76.8096	2.53	3	3	205.953	5.22	5	7	71.0675	1.79	2	2	83.8271	1.47	2	2	91.4546	1.47	2	2	116.979	3.83	4	4		0				0			100.263	2.94	3	3	79.9985	2.94	3
Q9Y3B8	ORN_HUMAN	Oligoribonuclease, mitochondrial	REXO2	237	26.8156	6.87354	7.59	2	2	2										0												0				0				0							38.6779	7.59	2
Q53H12	AGK_HUMAN	Acylglycerol kinase, mitochondrial	AGK	422	47.1074	8.08936	7.58	3	3	4					52.66	4.74	2	2		0												0				0				0			57.86	4.98	2	2		0
O14974	MYPT1_HUMAN	Protein phosphatase 1 regulatory subunit 12A	PPP1R12A	1030	115.211	5.40186	7.57	7	7	23		0				0			77.2879	3.2	3	3	154.695	3.11	3	5					67.0233	2.14	2	2	115.995	3.5	3	3	44.7099	1.75	2	2		0			142.95	2.04	2
O95983	MBD3_HUMAN	Methyl-CpG-binding domain protein 3	MBD3	291	32.8233	5.33838	7.56	2	2	2														0																0				0			72.25	7.56	2
O00273	DFFA_HUMAN	DNA fragmentation factor subunit alpha	DFFA	331	36.4995	4.79248	7.55	2	2	2						0																				0											72.8648	7.55	2
Q15287	RNPS1_HUMAN	RNA-binding protein with serine-rich domain 1	RNPS1	305	34.1877	11.8394	7.54	2	2	17	73.7832	7.54	2	2		0				0								0							74.8837	7.54	2	3	85.1203	7.54	2	2	108.823	7.54	2	3		0
P49821	NDUV1_HUMAN	NADH dehydrogenase [ubiquinone] flavoprotein 1, mitochondrial	NDUFV1	464	50.7848	8.20654	7.54	4	4	15	59.7038	3.66	2	2	69.09	4.31	2	2	61.3435	3.88	2	3		0				0				0				0				0			109.454	5.82	3	3		0
O43252	PAPS1_HUMAN	Bifunctional 3'-phosphoadenosine 5'-phosphosulfate synthase 1	PAPSS1	624	70.7876	6.85889	7.53	4	4	4	98.1369	3.53	2	2	48.78	4.01	2	2		0												0								0								0
P36551	HEM6_HUMAN	Oxygen-dependent coproporphyrinogen-III oxidase, mitochondrial	CPOX	454	50.12	8.25049	7.49	3	3	4	53.6273	4.63	2	2	85.09	5.07	2	2						0												0												0
A0A0B4J2D5	GAL3B_HUMAN	Glutamine amidotransferase-like class 1 domain-containing protein 3B, mitochondrial	GATD3B	268	28.1247	8.26514	7.46	2	2	11		0								0												0				0				0				0			111.191	7.46	2
P15924	DESP_HUMAN	Desmoplakin	DSP	2871	331.569	6.81494	7.45	22	22	84	150.562	1.92	6	7	196.811	2.26	6	8	250.78	2.61	8	10	45.3964	0.63	2	2		0				0			345.061	3.55	10	15	269.222	3.31	11	14	390.088	3.1	10	14	76.6411	1.18	4
P35222	CTNB1_HUMAN	Catenin beta-1	CTNNB1	781	85.4422	5.85889	7.43	5	5	8	166.44	3.71	3	4	184.924	3.71	2	4						0				0								0												0
O95758	PTBP3_HUMAN	Polypyrimidine tract-binding protein 3	PTBP3	552	59.6521	9.0415	7.43	4	4	9		0				0				0			125.161	7.43	4	5		0			143.312	5.8	3	4		0				0				0				0
Q14839	CHD4_HUMAN	Chromodomain-helicase-DNA-binding protein 4	CHD4	1912	217.867	5.85889	7.43	13	13	27	206.152	5.28	9	11	259.153	3.87	7	10	85.9271	2.72	5	6		0				0								0				0								0
Q13510	ASAH1_HUMAN	Acid ceramidase	ASAH1	395	44.6308	7.62061	7.34	3	3	6		0																				0				0				0								0
Q13724	MOGS_HUMAN	Mannosyl-oligosaccharide glucosidase	MOGS	837	91.8606	8.89502	7.29	5	5	14		0				0				0				0			168.197	3.58	2	3		0			155.691	4.78	3	4	134.131	2.51	2	3	198.782	3.94	3	4		0
Q00796	DHSO_HUMAN	Sorbitol dehydrogenase	SORD	357	38.2998	7.97217	7.28	2	2	2	63.2474	7.28	2	2		0								0				0
Q9BTE6	AASD1_HUMAN	Alanyl-tRNA editing protein Aarsd1	AARSD1	412	45.4513	6.41748	7.28	2	2	2						0																												0				0
P50479	PDLI4_HUMAN	PDZ and LIM domain protein 4	PDLIM4	330	35.3757	7.91357	7.27	2	2	2						0				0				0				0																0				0
Q9UBR2	CATZ_HUMAN	Cathepsin Z	CTSZ	303	33.8462	7.10791	7.26	2	2	2						0								0				0								0								0			134.648	7.26	2
P13798	ACPH_HUMAN	Acylamino-acid-releasing enzyme	APEH	732	81.1726	5.47803	7.24	5	5	12		0				0			92.3413	2.87	2	2		0			101.232	4.37	3	3	64.464	2.87	2	2	98.3363	2.73	2	3	93.8062	2.87	2	2						0
P28340	DPOD1_HUMAN	DNA polymerase delta catalytic subunit	POLD1	1107	123.553	7.03467	7.23	7	7	8	49.11	2.44	2	2	104.361	2.98	3	3		0								0				0				0				0				0
Q8WZA9	IRGQ_HUMAN	Immunity-related GTPase family Q protein	IRGQ	623	62.6785	4.88135	7.22	3	3	5						0																				0												0
O43633	CHM2A_HUMAN	Charged multivesicular body protein 2a	CHMP2A	222	25.0879	5.97314	7.21	2	2	18		0				0				0				0			50.0417	7.21	2	2	49.2427	7.21	2	2		0			76.3543	7.21	2	3		0			58.8604	7.21	2
Q96GM5	SMRD1_HUMAN	SWI/SNF-related matrix-associated actin-dependent regulator of chromatin subfamily D member 1	SMARCD1	515	58.1959	9.24658	7.18	3	3	4		0				0				0				0				0				0				0				0			102.6	4.66	2	2
Q13642	FHL1_HUMAN	Four and a half LIM domains protein 1	FHL1	323	36.2386	8.96826	7.12	2	2	2	80.9041	7.12	2	2						0				0								0
O14562	UBFD1_HUMAN	Ubiquitin domain-containing protein UBFD1	UBFD1	309	33.3609	5.77002	7.12	2	2	5					50.0433	7.12	2	3		0
Q96JB5	CK5P3_HUMAN	CDK5 regulatory subunit-associated protein 3	CDK5RAP3	506	56.885	4.75439	7.11	3	3	7	92.3679	7.11	3	3						0				0				0				0			89.1824	4.35	2	2		0			101.276	4.35	2	2
Q9BSV6	SEN34_HUMAN	tRNA-splicing endonuclease subunit Sen34	TSEN34	310	33.6314	8.42627	7.1	2	2	2					97.1958	7.1	2	2		0				0								0												0
Q6DKI1	RL7L_HUMAN	60S ribosomal protein L7-like 1	RPL7L1	255	29.6506	10.521	7.06	2	2	5		0							125.44	7.06	2	2		0				0				0				0				0			114.029	7.06	2	3		0
Q15165	PON2_HUMAN	Serum paraoxonase/arylesterase 2	PON2	354	39.3563	5.60498	7.06	2	2	2		0																																0
Q9Y5J1	UTP18_HUMAN	U3 small nucleolar RNA-associated protein 18 homolog	UTP18	556	61.9644	8.76318	7.01	3	3	6		0				0				0				0												0				0			95.5367	5.22	2	3	74.89	5.04	2
O75400	PR40A_HUMAN	Pre-mRNA-processing factor 40 homolog A	PRPF40A	957	108.737	7.56201	7	6	6	44	114.969	3.24	3	4	111.188	3.24	3	5	81.3355	3.24	3	3		0				0			70.1667	1.88	2	3	196.71	5.22	5	7	164.412	4.18	4	7	119.586	3.24	3	5	92.7711	2.3	2
Q9BTV4	TMM43_HUMAN	Transmembrane protein 43	TMEM43	400	44.8472	8.1333	7	3	3	13	92.6629	5	2	3	104.544	5	2	4	67.8777	4.5	2	2						0				0				0				0			137.306	5	2	4
Q969Z0	FAKD4_HUMAN	FAST kinase domain-containing protein 4	TBRG4	631	70.6934	7.41553	6.97	4	4	16		0				0				0			85.7726	3.49	2	2	179.451	6.97	4	6	112.3	5.07	3	3	134.875	3.49	2	3		0			65.504	3.49	2	2		0
P52888	THOP1_HUMAN	Thimet oligopeptidase	THOP1	689	78.7895	6.04932	6.97	4	4	6		0				0				0				0			57.4586	3.92	2	2		0				0				0				0				0
Q8N7H5	PAF1_HUMAN	RNA polymerase II-associated factor 1 homolog	PAF1	531	59.9391	4.62744	6.97	3	3	3										0								0			98.1833	6.97	3	3		0				0
Q9HCG8	CWC22_HUMAN	Pre-mRNA-splicing factor CWC22 homolog	CWC22	908	105.402	7.03467	6.94	6	6	28					138.451	4.63	4	5	106.288	3.41	3	4	57.3175	2.09	2	2						0			126.684	3.52	3	5	78.3421	2.42	2	3		0			53.2164	1.98	2
O43747	AP1G1_HUMAN	AP-1 complex subunit gamma-1	AP1G1	822	91.2931	6.80029	6.93	6	6	18	152.211	5.84	5	5	53.9684	2.31	2	2	65.7814	2.31	2	2						0				0				0			58.6618	3.04	3	3	51.9737	2.19	2	3		0
Q92820	GGH_HUMAN	Gamma-glutamyl hydrolase	GGH	318	35.9412	7.10791	6.92	2	2	2		0				0								0								0								0				0
Q8TAT6	NPL4_HUMAN	Nuclear protein localization protein 4 homolog	NPLOC4	608	68.0769	6.37939	6.91	3	3	4	201.27	6.91	3	4		0																0								0				0
Q92615	LAR4B_HUMAN	La-related protein 4B	LARP4B	738	80.5026	6.91748	6.91	4	4	5						0							95.7885	5.56	3	3		0								0								0				0
Q9UQ16	DYN3_HUMAN	Dynamin-3	DNM3	869	97.685	8.35303	6.9	2	6	31		0				0				0				0				0				0				0				0				0				0
Q01780	EXOSX_HUMAN	Exosome component 10	EXOSC10	885	100.768	8.45557	6.89	6	6	21	160.466	4.63	4	4	157.597	2.49	2	3		0				0								0				0			237.594	4.97	4	6					142.06	2.26	2
P98175	RBM10_HUMAN	RNA-binding protein 10	RBM10	930	103.469	5.97314	6.88	5	5	7		0				0							167.249	5.59	4	4		0			125.189	3.98	3	3		0				0								0
Q86Y82	STX12_HUMAN	Syntaxin-12	STX12	276	31.6223	5.59229	6.88	2	2	2														0												0				0				0				0
Q9GZL7	WDR12_HUMAN	Ribosome biogenesis protein WDR12	WDR12	423	47.6777	5.89697	6.86	3	3	4	64.1949	4.73	2	2		0				0				0											45.5729	4.96	2	2						0
Q8IWS0	PHF6_HUMAN	PHD finger protein 6	PHF6	365	41.264	8.67529	6.85	2	2	3	100.493	6.85	2	3		0				0												0								0
Q14676	MDC1_HUMAN	Mediator of DNA damage checkpoint protein 1	MDC1	2089	226.529	5.46533	6.85	10	10	37	115.19	2.68	4	4	69.45	1.34	2	2	48.0641	0.96	2	2	84.77	1.72	2	2		0			182.298	3.26	4	6	56.19	0.96	2	2		0			53.74	0.96	2	2	182.991	2.49	5
Q9UQ35	SRRM2_HUMAN	Serine/arginine repetitive matrix protein 2	SRRM2	2752	299.438	12.0591	6.83	14	14	79	43.8748	0.76	2	2		0			65.3246	0.98	2	2	106.505	1.49	3	3	202.49	2.94	6	6	201.609	2.51	5	7	216.605	2.69	5	5	291.579	4	8	10	172.956	2.54	5	7	474.417	3.78	8
Q96KB5	TOPK_HUMAN	Lymphokine-activated killer T-cell-originated protein kinase	PBK	322	36.062	5.12256	6.83	2	2	15		0				0				0			72.9467	6.83	2	3	66.29	6.83	2	2		0			77.334	6.83	2	3		0			61.72	6.83	2	2	84.2798	6.83	2
Q9H479	FN3K_HUMAN	Fructosamine-3-kinase	FN3K	309	35.1489	7.54736	6.8	2	2	2	62.2816	6.8	2	2						0																												0
P53582	MAP11_HUMAN	Methionine aminopeptidase 1	METAP1	386	43.1873	7.1665	6.74	2	2	2		0												0								0				0			87.77	6.74	2	2		0
Q8WWK9	CKAP2_HUMAN	Cytoskeleton-associated protein 2	CKAP2	683	76.9389	9.40771	6.73	4	4	4		0				0								0								0							107.845	3.07	2	2					118.47	3.66	2
Q9UBQ7	GRHPR_HUMAN	Glyoxylate reductase/hydroxypyruvate reductase	GRHPR	328	35.6457	7.38623	6.71	2	2	2		0				0				0												0				0											65.7177	6.71	2
O75150	BRE1B_HUMAN	E3 ubiquitin-protein ligase BRE1B	RNF40	1001	113.609	6.29053	6.69	6	6	28	124.105	4.5	4	5	127.673	4.7	4	4		0				0				0			82.9297	3.4	3	3		0			73.9054	3.1	3	3	224.242	5.59	5	6		0
Q16836	HCDH_HUMAN	Hydroxyacyl-coenzyme A dehydrogenase, mitochondrial	HADH	314	34.2719	8.85107	6.69	2	2	2		0			58.97	6.69	2	2																		0								0
Q8N9T8	KRI1_HUMAN	Protein KRI1 homolog	KRI1	703	82.5475	5.13525	6.69	4	4	5																		0								0			69.5914	3.84	2	2		0
Q9NQZ2	SAS10_HUMAN	Something about silencing protein 10	UTP3	479	54.5251	5.61768	6.68	3	3	6		0				0				0								0				0				0				0				0			129.389	4.59	2
Q9Y3T9	NOC2L_HUMAN	Nucleolar complex protein 2 homolog	NOC2L	749	84.8662	5.61768	6.68	5	5	28	273.458	6.68	5	7	46.8341	2.54	2	2	91.5524	2.67	2	3	130.813	2.67	2	3		0				0			126.409	2.4	2	4	84.4	2.4	2	2	121.468	3.87	3	4	152.563	2.67	2
Q8IWX8	CHERP_HUMAN	Calcium homeostasis endoplasmic reticulum protein	CHERP	916	103.637	9.0415	6.66	6	6	12		0				0				0			41.5331	2.29	2	2	104.793	2.51	2	3	81.1797	3.28	3	3		0				0								0
O00139	KIF2A_HUMAN	Kinesin-like protein KIF2A	KIF2A	706	79.9046	6.68311	6.66	4	5	11	144.51	3.12	2	3	53.0257	2.69	2	2		0				0							56.1116	2.69	2	2						0			75.6589	2.69	2	2		0
O15160	RPAC1_HUMAN	DNA-directed RNA polymerases I and III subunit RPAC1	POLR1C	346	39.225	5.50342	6.65	2	2	2														0								0								0				0			81.68	6.65	2
Q99567	NUP88_HUMAN	Nuclear pore complex protein Nup88	NUP88	741	83.4888	5.69385	6.61	4	4	6	124.9	5.4	3	4										0							57.6	2.7	2	2						0				0
P19174	PLCG1_HUMAN	1-phosphatidylinositol 4,5-bisphosphate phosphodiesterase gamma-1	PLCG1	1290	148.438	6.04932	6.59	7	7	13	153.568	3.8	4	6	43.2098	1.24	2	2	103.102	3.1	3	3		0			75.57	1.55	2	2						0
Q9NVM6	DJC17_HUMAN	DnaJ homolog subfamily C member 17	DNAJC17	304	34.6661	8.52881	6.58	2	2	2		0				0								0				0				0								0							77.7877	6.58	2
O60341	KDM1A_HUMAN	Lysine-specific histone demethylase 1A	KDM1A	852	92.8447	6.52197	6.57	5	5	9	205.066	3.05	2	3	141.101	3.99	3	3		0								0								0				0								0
Q9Y520	PRC2C_HUMAN	Protein PRRC2C	PRRC2C	2896	316.718	9.12939	6.56	17	17	96	148.283	1.83	5	6	81.12	1.38	3	3	39.6087	0.76	2	2	456.724	4.07	11	17	365.505	3.8	9	11	403.835	4.56	11	17		0			176.228	1.45	4	6	80.8152	1.1	3	3	285.849	3.38	9
O75369	FLNB_HUMAN	Filamin-B	FLNB	2602	277.99	5.73193	6.53	8	16	197	895.942	3.61	8	22		0			513.432	2.15	6	14	706.16	2.65	7	18		0			562.402	2.77	7	16		0				0				0			931.771	5.07	12
Q9BQE5	APOL2_HUMAN	Apolipoprotein L2	APOL2	337	37.0694	6.7417	6.53	2	2	2		0												0												0								0
Q9Y2D5	AKAP2_HUMAN	A-kinase anchor protein 2	AKAP2	859	94.6028	5.10986	6.52	5	5	9									90.7749	2.33	2	2		0				0			87.2149	2.33	2	2					58.84	2.1	2	2
Q00535	CDK5_HUMAN	Cyclin-dependent-like kinase 5	CDK5	292	33.2832	7.66455	6.51	2	2	2		0				0				0				0				0				0				0				0				0			83.0995	6.51	2
Q9BV20	MTNA_HUMAN	Methylthioribose-1-phosphate isomerase	MRI1	369	39.1254	6.30322	6.5	2	2	2		0																												0			53.0497	6.5	2	2
Q16851	UGPA_HUMAN	UTP--glucose-1-phosphate uridylyltransferase	UGP2	508	56.9047	8.14795	6.5	3	3	12	131.697	4.13	2	3	95.4191	4.13	2	2		0				0				0				0			65.05	4.13	2	2		0			126.409	4.13	2	3	48.6226	4.13	2
P57740	NU107_HUMAN	Nuclear pore complex protein Nup107	NUP107	925	106.307	5.42725	6.49	6	6	7					55.81	2.27	2	2																		0			67.8571	2.38	2	2		0			68.6406	3.14	3
O60885	BRD4_HUMAN	Bromodomain-containing protein 4	BRD4	1362	152.124	9.18799	6.46	8	8	23		0				0			85.4354	1.91	2	2	80.7431	1.76	2	2		0			104.06	1.98	2	3		0			53.073	1.32	2	2	77.0733	2.72	3	3	70.4864	2.13	3
P43897	EFTS_HUMAN	Elongation factor Ts, mitochondrial	TSFM	325	35.3682	8.38232	6.46	2	2	2	81.0545	6.46	2	2
Q15070	OXA1L_HUMAN	Mitochondrial inner membrane protein OXA1L	OXA1L	435	48.5165	9.45166	6.44	3	3	4		0								0				0			72.4963	4.14	2	2		0			66.3335	4.14	2	2		0
Q92879	CELF1_HUMAN	CUGBP Elav-like family member 1	CELF1	486	52.0299	8.45557	6.38	2	3	8						0				0				0				0			123.148	6.38	3	4
P81877	SSBP2_HUMAN	Single-stranded DNA-binding protein 2	SSBP2	361	37.8027	6.63916	6.37	2	2	3		0								0																0				0							119.104	6.37	2
O43795	MYO1B_HUMAN	Unconventional myosin-Ib	MYO1B	1136	131.902	9.37842	6.34	6	6	7	86.9791	2.64	3	4		0			92.7321	3.7	3	3		0								0				0				0				0
Q9BSJ8	ESYT1_HUMAN	Extended synaptotagmin-1	ESYT1	1104	122.78	5.8335	6.34	6	6	11	157.766	3.17	3	4	38.17	2.36	2	2	89.3521	2.72	3	3		0				0			66.3106	2.17	2	2						0								0
O75131	CPNE3_HUMAN	Copine-3	CPNE3	537	60.0921	5.84619	6.33	3	3	8	96.6545	4.66	2	3	65.4282	6.33	3	3	60.7489	3.35	2	2		0				0												0				0
P06241	FYN_HUMAN	Tyrosine-protein kinase Fyn	FYN	537	60.7234	6.66846	6.33	3	4	11	114.665	4.84	3	5		0			141.421	2.98	2	6		0				0				0				0				0				0				0
Q9NRZ9	HELLS_HUMAN	Lymphoid-specific helicase	HELLS	838	97.0122	7.92822	6.32	5	5	13	77.1474	2.51	2	3	66.9356	3.82	3	4	97.05	2.63	2	2		0				0				0				0				0				0				0
Q13428	TCOF_HUMAN	Treacle protein	TCOF1	1488	152.015	9.0415	6.32	8	8	21						0								0				0				0			128.382	3.97	5	5	47.6491	1.41	2	2	63.8874	1.28	2	2	103.099	2.22	3
O14964	HGS_HUMAN	Hepatocyte growth factor-regulated tyrosine kinase substrate	HGS	777	86.1376	6.16357	6.31	5	5	11		0			65.4685	2.45	2	2										0							61.4989	2.57	2	2						0			100.108	2.83	2
P61619	S61A1_HUMAN	Protein transport protein Sec61 subunit alpha isoform 1	SEC61A1	476	52.2305	8.06006	6.3	3	3	12	93.2199	4.2	2	3	74.7987	6.3	3	4	111.369	4.2	2	5		0				0				0				0				0				0
P27708	PYR1_HUMAN	CAD protein	CAD	2225	242.829	6.45557	6.29	13	13	28	355.912	4.63	9	13	141.071	1.8	4	5	199.847	2.97	6	8		0			63.99	1.03	2	2						0				0				0				0
Q5T8P6	RBM26_HUMAN	RNA-binding protein 26	RBM26	1007	113.527	9.15869	6.26	5	6	14		0			111.194	1.89	2	3	79.3596	2.09	2	2	167.599	3.57	3	4	100.221	2.48	2	2		0								0				0				0
P49674	KC1E_HUMAN	Casein kinase I isoform epsilon	CSNK1E	416	47.2852	9.65674	6.25	2	2	2		0			77.09	6.25	2	2										0				0												0
Q9NQX3	GEPH_HUMAN	Gephyrin	GPHN	736	79.698	5.42725	6.25	4	4	6		0								0				0								0								0							149.108	3.94	2
O14777	NDC80_HUMAN	Kinetochore protein NDC80 homolog	NDC80	642	73.8665	5.60498	6.23	5	5	11		0			60.8012	2.65	2	2		0			100.538	4.98	4	5		0				0				0				0			49.9618	2.65	2	2		0
Q9NY93	DDX56_HUMAN	Probable ATP-dependent RNA helicase DDX56	DDX56	547	61.551	9.26123	6.22	3	3	7	126.43	4.39	2	2		0			137.621	4.39	2	3		0			114.127	4.39	2	2		0								0				0
Q96TA2	YMEL1_HUMAN	ATP-dependent zinc metalloprotease YME1L1	YME1L1	773	86.4009	8.76318	6.21	4	4	4		0												0											95.277	6.21	4	4		0								0
P23258	TBG1_HUMAN	Tubulin gamma-1 chain	TUBG1	451	51.1378	6.13818	6.21	3	3	6		0																0				0								0			130.262	6.21	3	4		0
Q9UKY7	CDV3_HUMAN	Protein CDV3 homolog	CDV3	258	27.3184	6.40479	6.2	2	2	3		0								0				0				0				0								0				0				0
Q9H8Y8	GORS2_HUMAN	Golgi reassembly-stacking protein 2	GORASP2	452	47.116	4.81787	6.19	2	2	11	109.956	6.19	2	3		0				0								0			79.6919	6.19	2	3		0			105.865	6.19	2	3		0			59.6699	6.19	2
Q96EU6	RRP36_HUMAN	Ribosomal RNA processing protein 36 homolog	RRP36	259	29.8049	10.1694	6.18	2	2	3																						0								0								0
O15460	P4HA2_HUMAN	Prolyl 4-hydroxylase subunit alpha-2	P4HA2	535	60.8636	5.70654	6.17	3	3	8		0				0				0												0				0			82.3082	3.93	2	2	84.3136	3.93	2	2	127.586	6.17	3
Q9Y2P8	RCL1_HUMAN	RNA 3'-terminal phosphate cyclase-like protein	RCL1	373	40.8166	9.26123	6.17	2	2	2		0											63.0318	6.17	2	2		0								0								0
P55081	MFAP1_HUMAN	Microfibrillar-associated protein 1	MFAP1	439	51.9266	4.98291	6.15	2	2	3		0				0				0				0				0			86.7852	6.15	2	3		0				0				0
P17858	PFKAL_HUMAN	ATP-dependent 6-phosphofructokinase, liver type	PFKL	780	84.9642	7.50342	6.15	3	4	11	225.28	6.15	4	5		0				0																0								0
Q8WTT2	NOC3L_HUMAN	Nucleolar complex protein 3 homolog	NOC3L	800	92.4896	9.17334	6.13	4	4	6						0								0				0				0			88.7434	2.88	2	2	76.6276	2.63	2	2		0				0
Q13451	FKBP5_HUMAN	Peptidyl-prolyl cis-trans isomerase FKBP5	FKBP5	457	51.1796	5.89697	6.13	2	2	2										0																							83.1024	6.13	2	2
Q96ST2	IWS1_HUMAN	Protein IWS1 homolog	IWS1	819	91.8992	4.69092	6.11	5	5	7		0				0				0			87.2883	3.17	2	2		0				0				0				0				0			88.4279	3.42	2
P46977	STT3A_HUMAN	Dolichyl-diphosphooligosaccharide--protein glycosyltransferase subunit STT3A	STT3A	705	80.4768	8.07471	6.1	4	4	19	69.3278	4.4	3	3	172.009	6.1	4	6	135.086	4.54	3	5						0			78.473	4.82	3	3		0			62.2341	2.84	2	2						0
Q14344	GNA13_HUMAN	Guanine nucleotide-binding protein subunit alpha-13	GNA13	377	44.0217	8.00146	6.1	1	2	10	151.075	6.1	2	5		0				0				0				0				0				0				0				0				0
Q9NWV8	BABA1_HUMAN	BRISC and BRCA1-A complex member 1	BABAM1	329	36.5366	4.64014	6.08	2	2	3		0											97.05	6.08	2	3						0																0
Q29RF7	PDS5A_HUMAN	Sister chromatid cohesion protein PDS5 homolog A	PDS5A	1337	150.734	7.91357	6.06	7	7	10	123.625	2.62	3	3	39.22	1.27	2	2		0			69.59	1.57	2	2		0				0				0				0			153.088	2.92	3	3
Q9Y5X1	SNX9_HUMAN	Sorting nexin-9	SNX9	595	66.5496	5.57959	6.05	3	3	3						0								0							96.4514	6.05	3	3		0												0
O60524	NEMF_HUMAN	Nuclear export mediator factor NEMF	NEMF	1076	122.878	6.354	6.04	6	6	9	196.757	3.16	3	4		0			99.5137	2.88	3	3		0															72.8786	2.23	2	2
P48449	ERG7_HUMAN	Lanosterol synthase	LSS	732	83.2551	6.60986	6.01	4	4	4	103.514	3.01	2	2	52.55	3.01	2	2						0								0								0				0
Q9Y6D9	MD1L1_HUMAN	Mitotic spindle assembly checkpoint protein MAD1	MAD1L1	718	83.0156	5.92236	5.99	4	4	6		0				0				0												0			71.9507	2.92	2	2	54.57	2.92	2	2		0				0
P41214	EIF2D_HUMAN	Eukaryotic translation initiation factor 2D	EIF2D	584	64.6655	7.6499	5.99	3	3	4					72.5451	4.45	2	2													51.6	3.6	2	2										0
P17612	KAPCA_HUMAN	cAMP-dependent protein kinase catalytic subunit alpha	PRKACA	351	40.564	8.79248	5.98	2	2	12	157.03	5.98	2	4	164.22	5.98	2	3	140.702	5.98	2	3		0								0				0				0				0			77.9061	5.98	2
P55210	CASP7_HUMAN	Caspase-7	CASP7	303	34.2548	6.07471	5.94	2	2	2									58.3013	5.94	2	2						0				0												0				0
Q13190	STX5_HUMAN	Syntaxin-5	STX5	355	39.6478	9.15869	5.92	2	2	2		0												0																							94.1134	5.92	2
O14787	TNPO2_HUMAN	Transportin-2	TNPO2	897	101.322	5.0083	5.91	2	4	48		0				0				0			259.829	5.91	4	6		0				0				0				0				0				0
Q6NYC8	PPR18_HUMAN	Phostensin	PPP1R18	613	67.9015	5.40186	5.87	3	3	3		0												0								0				0								0			58.8117	5.87	3
Q9H6T3	RPAP3_HUMAN	RNA polymerase II-associated protein 3	RPAP3	665	75.6719	6.84424	5.86	3	3	3		0												0				0				0								0				0			77.314	5.86	3
A8MYA2	CX049_HUMAN	Uncharacterized protein CXorf49	CXorf49	514	54.3832	9.02686	5.84	3	3	9	79.439	4.09	2	2		0			99.5775	4.09	2	3		0			70.5103	4.09	2	2		0				0				0				0			59.4164	4.09	2
Q13144	EI2BE_HUMAN	Translation initiation factor eIF-2B subunit epsilon	EIF2B5	721	80.3293	5.08447	5.83	4	4	8	114.207	4.16	3	3		0			62.1375	4.44	3	3														0								0			69.4839	3.33	2
P51116	FXR2_HUMAN	Fragile X mental retardation syndrome-related protein 2	FXR2	673	74.178	6.22705	5.79	3	4	27		0				0				0				0				0			126.473	4.61	3	5		0				0				0				0
Q5TBB1	RNH2B_HUMAN	Ribonuclease H2 subunit B	RNASEH2B	312	35.1164	9.12939	5.77	2	2	2																	43.251	5.77	2	2														0
Q9NZU5	LMCD1_HUMAN	LIM and cysteine-rich domains protein 1	LMCD1	365	40.8061	7.92822	5.75	2	2	6														0												0				0			57.9582	5.75	2	2	71.2682	5.75	2
O60245	PCDH7_HUMAN	Protocadherin-7	PCDH7	1069	116	5.18604	5.71	5	5	12	91.38	1.87	2	2		0				0				0				0				0				0			136.926	3.27	3	3	78.3739	2.06	2	2	139.08	2.62	2
Q9UIA9	XPO7_HUMAN	Exportin-7	XPO7	1087	123.828	6.31592	5.7	6	6	11	92.2647	3.04	3	3	154.262	2.85	3	4	43.02	1.93	2	2		0								0				0				0			57.1132	1.84	2	2
Q969V3	NCLN_HUMAN	Nicalin	NCLN	563	62.9346	6.88818	5.68	3	3	4	135.243	5.68	3	4						0				0								0				0								0
Q86YZ3	HORN_HUMAN	Hornerin	HRNR	2850	282.228	10.0376	5.65	4	4	66	83.91	4.49	2	4		0			185.146	4.49	2	7		0			231.14	4.49	2	10	229.43	4.49	2	9	223.514	4.49	2	10	128.03	4.49	2	6	238.77	4.98	3	11		0
Q9H832	UBE2Z_HUMAN	Ubiquitin-conjugating enzyme E2 Z	UBE2Z	354	38.1856	5.61768	5.65	2	2	2																										0											65.2835	5.65	2
P07858	CATB_HUMAN	Cathepsin B	CTSB	339	37.7968	6.30322	5.6	2	2	2										0				0				0												0				0			61.1902	5.6	2
Q99504	EYA3_HUMAN	Eyes absent homolog 3	EYA3	573	62.6238	5.21143	5.58	3	3	6	86.8576	4.19	2	2		0			57.0725	3.66	2	2					79.8862	3.66	2	2
Q92643	GPI8_HUMAN	GPI-anchor transamidase	PIGK	395	45.2227	6.16357	5.57	2	2	3		0				0			109.483	5.57	2	3																						0
Q9BRJ2	RM45_HUMAN	39S ribosomal protein L45, mitochondrial	MRPL45	306	35.3281	9.02686	5.56	2	2	2		0			50.14	5.56	2	2										0				0				0				0				0				0
Q8NBU5	ATAD1_HUMAN	ATPase family AAA domain-containing protein 1	ATAD1	361	40.718	6.90283	5.54	2	2	2		0																												0				0			106.639	5.54	2
Q8WUM0	NU133_HUMAN	Nuclear pore complex protein Nup133	NUP133	1156	128.898	5.09717	5.54	6	6	12	44.4982	1.56	2	2	192	3.2	3	4		0			43.6846	1.64	2	2										0			90.2864	1.9	2	2						0
P07099	HYEP_HUMAN	Epoxide hydrolase 1	EPHX1	455	52.915	7.25439	5.49	2	2	2		0			44.11	5.49	2	2																						0				0				0
P55039	DRG2_HUMAN	Developmentally-regulated GTP-binding protein 2	DRG2	364	40.7204	8.88037	5.49	2	2	2									62.7954	5.49	2	2										0
Q6Y7W6	GGYF2_HUMAN	GRB10-interacting GYF protein 2	GIGYF2	1299	149.978	5.5415	5.47	5	5	7		0				0				0			91.125	2.85	3	3	70.0659	2.39	2	2						0			67.7408	1.92	2	2		0				0
Q92621	NU205_HUMAN	Nuclear pore complex protein Nup205	NUP205	2012	227.776	6.18896	5.47	11	11	18	173.039	2.39	5	6	103.812	1.99	4	4	50.39	0.94	2	2		0				0							70.06	1.24	2	2	71.6249	2.19	4	4		0				0
Q9P2T1	GMPR2_HUMAN	GMP reductase 2	GMPR2	348	37.85	7.2251	5.46	2	2	2					63.9894	5.46	2	2										0																0				0
P02765	FETUA_HUMAN	Alpha-2-HS-glycoprotein	AHSG	367	39.3157	5.71924	5.45	3	3	15	57.0991	5.45	2	2		0			93.2063	5.45	3	3		0				0				0				0			112.638	5.45	3	3
P54619	AAKG1_HUMAN	5'-AMP-activated protein kinase subunit gamma-1	PRKAG1	331	37.5558	6.91748	5.44	2	2	2		0			60.6359	5.44	2	2										0																				0
[truncated: 218 more rows]
[truncated: 9 more columns]
