# Supplementary material for: Subversion of phosphorylated SR proteins by enterovirus A71 in IRES-dependent translation revealed by RNA-interactome analysis
Source: PLoS Pathog. 2025 Jun 16;21(6):e1013242. doi: 10.1371/journal.ppat.1013242 (PMC12193706; doi:10.1371/journal.ppat.1013242)
Supplement: S2 Table — (XLSX) [file ppat.1013242.s006.xlsx]

## Sheet: Table S2
S2 Table. List of protein components in the RNP complexes 4 hr after EV-A71 infection
Protein accession No.	Protein name	Gene name	No. of amino acids	M.W. (kDa)	calc. pI	No. of peptide-spctral matches						Log2 RNP/Ctrl ratioa
						non-4sU group (Ctrl)			4sU group (RNP)
						Rep 1	Rep 2	Rep 3	Rep 1	Rep 2	Rep 3
Q9UKA9	Polypyrimidine tract-binding protein 2	PTBP2	531	57.4548	8.66064				12	14	15	4.26143
Q01085	Nucleolysin TIAR	TIAL1	375	41.5641	7.73779				9	11	16	4.06673
Q96E39	RNA binding motif protein, X-linked-like-1	RBMXL1	390	42.1162	9.89111						29	3.75859
P10412	Histone H1.4	HIST1H1E	219	21.852	11.0337					24		3.74655
Q9BUJ2	Heterogeneous nuclear ribonucleoprotein U-like protein 1	HNRNPUL1	856	95.6793	6.91748				9	7	10	3.58126
Q58FF6	Putative heat shock protein HSP 90-beta 4	HSP90AB4P	505	58.2276	4.729				26			3.54571
Q1KMD3	Heterogeneous nuclear ribonucleoprotein U-like protein 2	HNRNPUL2	747	85.0522	4.90674	6	2	4	34	31	42	3.42875
Q92769	Histone deacetylase 2	HDAC2	488	55.3288	5.90967				6	8	4	3.09892
P78332	RNA-binding protein 6	RBM6	1123	128.565	6.31592	2			4	7	12	3.00977
O75494	Serine/arginine-rich splicing factor 10	SRSF10	262	31.2818	11.2681				8	7	2	2.99926
Q96KR1	Zinc finger RNA-binding protein	ZFR	1074	116.939	9.0415	3	2	3	18	17	17	2.92888
P55795	Heterogeneous nuclear ribonucleoprotein H2	HNRNPH2	449	49.2323	6.30322			18	44	31	44	2.73223
P48634	Protein PRRC2A	PRRC2A	2157	228.724	9.45166	3	2		10	9	11	2.62563
Q8IX01	SURP and G-patch domain-containing protein 2	SUGP2	1082	120.132	7.28369				3	5	5	2.61978
Q9BX46	RNA-binding protein 24	RBM24	236	24.7604	8.51416				6	5	2	2.60547
Q96SI9	Spermatid perinuclear RNA-binding protein	STRBP	672	73.6059	8.71924			18	37	32	33	2.52488
Q969Z0	FAST kinase domain-containing protein 4	TBRG4	631	70.6934	7.41553				2	6	3	2.42414
P60468	Protein transport protein Sec61 subunit beta	SEC61B	96	9.9681	11.561				3	5	3	2.39482
Q14671	Pumilio homolog 1	PUM1	1186	126.395	6.84424				2	2	7	2.32656
Q9Y520	Protein PRRC2C	PRRC2C	2896	316.718	9.12939	6	3	2	17	11	17	2.28735
Q96EP5	DAZ-associated protein 1	DAZAP1	407	43.3561	8.55811	2			5	4	5	2.27696
Q96QD9	UAP56-interacting factor	FYTTD1	318	35.7964	11.7808				3	2	5	2.18654
P55769	NHP2-like protein 1	SNU13	128	14.1646	8.45557		2		6	4	5	2.11864
O95758	Polypyrimidine tract-binding protein 3	PTBP3	552	59.6521	9.0415				5		4	2.07922
O95639	Cleavage and polyadenylation specificity factor subunit 4	CPSF4	269	30.2346	8.30908				2	3	4	2.076
Q9UQ35	Serine/arginine repetitive matrix protein 2	SRRM2	2752	299.438	12.0591	2		2	3	6	7	2.04013
Q96I24	Far upstream element-binding protein 3	FUBP3	572	61.6022	8.38232	15	8	13	47	34	44	2.02457
P16989	Y-box-binding protein 3	YBX3	372	40.066	9.77393	8			15		15	2.00092
O43390	Heterogeneous nuclear ribonucleoprotein R	HNRNPR	633	70.8993	8.1333	30	35	30	108	94	122	1.95399
O60506	Heterogeneous nuclear ribonucleoprotein Q	SYNCRIP	623	69.5596	8.5874	37	31	33	121	89	125	1.92965
P10599	Thioredoxin	TXN	105	11.7297	4.91943				4		4	1.92686
Q8IWX8	Calcium homeostasis endoplasmic reticulum protein	CHERP	916	103.637	9.0415				2	3	3	1.91557
P84103	Serine/arginine-rich splicing factor 3	SRSF3	164	19.3179	11.6489	7	8		17	17	17	1.90662
P04040	Catalase	CAT	527	59.7188	7.38623					3	4	1.88857
Q8IXT5	RNA-binding protein 12B	RBM12B	1001	118.03	6.81494		2		3	6	3	1.86877
P14866	Heterogeneous nuclear ribonucleoprotein L	HNRNPL	589	64.0924	8.22119	18	15	26	72	53	62	1.85597
Q92945	Far upstream element-binding protein 2	KHSRP	711	73.07	7.29834	38	30	29	107	96	97	1.85152
P40222	Alpha-taxilin	TXLNA	546	61.8532	6.52197	3	2	4	7	11	9	1.83144
Q86V81	THO complex subunit 4	ALYREF	257	26.8716	11.1509		3	3	5	8	9	1.80249
Q8IY67	Ribonucleoprotein PTB-binding 1	RAVER1	606	63.8372	8.48486	2	2		6	6	2	1.78603
P49750	YLP motif-containing protein 1	YLPM1	2146	241.495	6.55127	4		3	9	8	4	1.74953
P26599	Polypyrimidine tract-binding protein 1	PTBP1	531	57.1856	9.17334	11	9	11	34	23	34	1.74789
Q52LJ0	Protein FAM98B	FAM98B	330	37.167	6.29053				4		3	1.74784
P98175	RNA-binding protein 10	RBM10	930	103.469	5.97314				4		3	1.74784
P51531	Probable global transcription activator SNF2L2	SMARCA2	1590	181.166	7.1958					4	2	1.74274
O43823	A-kinase anchor protein 8	AKAP8	692	76.0611	5.14795	3	2		5	6	5	1.74038
O00422	Histone deacetylase complex subunit SAP18	SAP18	153	17.55	9.34912				5		2	1.73913
Q9NYF8	Bcl-2-associated transcription factor 1	BCLAF1	920	106.059	9.979	6	3	4	15	7	15	1.72592
Q5T9A4	ATPase family AAA domain-containing protein 3B	ATAD3B	648	72.5273	9.20264				2	4		1.7252
Q96AE4	Far upstream element-binding protein 1	FUBP1	644	67.5185	7.60596	22	18	14	54	46	53	1.72151
Q9NS69	Mitochondrial import receptor subunit TOM22 homolog	TOMM22	142	15.5118	4.33545				2	2	3	1.69651
O14787	Transportin-2	TNPO2	897	101.322	5.0083				6			1.68155
Q01130	Serine/arginine-rich splicing factor 2	SRSF2	221	25.4612	11.854	5		7	11	11	11	1.63954
O95319	CUGBP Elav-like family member 2	CELF2	508	54.2501	8.76318	5		2	7	6	6	1.63446
O00762	Ubiquitin-conjugating enzyme E2 C	UBE2C	179	19.6399	7.37158	3			4	4	3	1.62792
P29966	Myristoylated alanine-rich C-kinase substrate	MARCKS	332	31.5359	4.44971		2		3	5	2	1.60271
Q9NZB2	Constitutive coactivator of PPAR-gamma-like protein 1	FAM120A	1118	121.811	8.88037	4	3	2	6	7	10	1.5911
Q53F19	Nuclear cap-binding protein subunit 3	NCBP3	620	70.5493	5.73193		2	2	2	6	5	1.58025
P98179	RNA-binding protein 3	RBM3	157	17.16	8.90967		3	3	7	6	6	1.56922
Q9Y2W1	Thyroid hormone receptor-associated protein 3	THRAP3	955	108.601	10.1548	14	9	15	37	28	32	1.56758
Q8WXF1	Paraspeckle component 1	PSPC1	523	58.7062	6.66846	6	4	4	13	7	16	1.56527
P38159	RNA-binding motif protein, X chromosome	RBMX	391	42.3063	10.0522	23	14	21	55	52	37	1.55545
P63027	Vesicle-associated membrane protein 2	VAMP2	116	12.6547	8.1333				3		3	1.55338
Q9NQ29	Putative RNA-binding protein Luc7-like 1	LUC7L	371	43.7013	9.92041						5	1.52872
P23588	Eukaryotic translation initiation factor 4B	EIF4B	611	69.1103	5.73193						5	1.52872
P51116	Fragile X mental retardation syndrome-related protein 2	FXR2	673	74.178	6.22705						5	1.52872
Q13123	Protein Red	IK	557	65.5618	6.63916	3	2		2	7	4	1.49368
Q15424	Scaffold attachment factor B1	SAFB	915	102.58	5.46533	10	11	7	29	19	21	1.48486
P41223	Protein BUD31 homolog	BUD31	144	16.9886	8.82178					4		1.4816
Q9GZT3	SRA stem-loop-interacting RNA-binding protein, mitochondrial	SLIRP	109	12.3414	10.2427					4		1.4816
Q8ND90	Paraneoplastic antigen Ma1	PNMA1	353	39.7363	4.83057				2	3		1.47238
O14908	PDZ domain-containing protein GIPC1	GIPC1	333	36.0267	6.27783					2	3	1.44756
P09455	Retinol-binding protein 1	RBP1	135	15.8399	5.10986				3	2		1.41512
O43399	Tumor protein D54	TPD52L2	206	22.2243	5.36377				3	2		1.41512
Q96KB5	Lymphokine-activated killer T-cell-originated protein kinase	PBK	322	36.062	5.12256				3	2		1.41512
Q6Y7W6	GRB10-interacting GYF protein 2	GIGYF2	1299	149.978	5.5415				3	2		1.41512
Q99729	Heterogeneous nuclear ribonucleoprotein A/B	HNRNPAB	332	36.2024	8.20654	26	14	14	40	33	47	1.3995
P07910	Heterogeneous nuclear ribonucleoproteins C1/C2	HNRNPC	306	33.6495	5.08447	49	39	43	104	94	96	1.3851
P22626	Heterogeneous nuclear ribonucleoproteins A2/B1	HNRNPA2B1	353	37.4067	8.95361	52	42	51	118	96	112	1.3766
Q13243	Serine/arginine-rich splicing factor 5	SRSF5	272	31.2453	11.5903	9	4	8	15	13	18	1.37446
Q5BKZ1	DBIRD complex subunit ZNF326	ZNF326	582	65.6131	5.14795	11	8	11	27	21	18	1.3546
P23246	Splicing factor, proline- and glutamine-rich	SFPQ	707	76.1016	9.43701	45	31	43	99	75	87	1.34811
Q16629	Serine/arginine-rich splicing factor 7	SRSF7	238	27.35	11.8247	12	10	13	29	22	26	1.33761
P16401	Histone H1.5	HIST1H1B	226	22.5665	10.9165				2		3	1.32857
O14979	Heterogeneous nuclear ribonucleoprotein D-like	HNRNPDL	420	46.4091	9.56885	29	18	23	54	48	46	1.31807
Q16795	NADH dehydrogenase [ubiquinone] 1 alpha subcomplex subunit 9, mitochondrial	NDUFA9	377	42.4826	9.80322			2	3	3	2	1.31695
Q86U42	Polyadenylate-binding protein 2	PABPN1	306	32.729	5.05908				3		2	1.31691
Q96PU8	Protein quaking	QKI	341	37.6467	8.55811				3		2	1.31691
P37198	Nuclear pore glycoprotein p62	NUP62	522	53.2225	5.31299				3		2	1.31691
Q13895	Bystin	BYSL	437	49.57	8.11865	3	2		5	4	3	1.30756
Q9Y3Y2	Chromatin target of PRMT1 protein	CHTOP	248	26.3803	12.2349	4	4	4	9	7	10	1.30327
P61978	Heterogeneous nuclear ribonucleoprotein K	HNRNPK	463	50.9444	5.5415	59	49	54	136	94	115	1.2902
P0C0S5	Histone H2A.Z	H2AFZ	128	13.5446	10.5796		20			23	26	1.28975
P00441	Superoxide dismutase [Cu-Zn]	SOD1	154	15.9259	6.12549	2				3	3	1.28937
P28161	Glutathione S-transferase Mu 2	GSTM2	218	25.728	6.3667						4	1.28781
Q92879	CUGBP Elav-like family member 1	CELF1	486	52.0299	8.45557						4	1.28781
P35637	RNA-binding protein FUS	FUS	526	53.3938	9.36377	28	26	20	49	48	59	1.28768
P30046	D-dopachrome decarboxylase	DDT	118	12.7037	7.29834	3			5	3		1.27929
Q00059	Transcription factor A, mitochondrial	TFAM	246	29.0782	9.71533		2	2	5	3	3	1.26968
P35250	Replication factor C subunit 2	RFC2	354	39.1321	6.44287	2			3	3		1.26227
Q9Y3D9	28S ribosomal protein S23, mitochondrial	MRPS23	190	21.7573	8.89502	3		4	4	7	4	1.25498
P43243	Matrin-3	MATR3	847	94.5648	6.25244	59	42	50	108	98	101	1.25056
P52272	Heterogeneous nuclear ribonucleoprotein M	HNRNPM	730	77.4643	8.70459	88	56	63	153	123	142	1.24497
Q9NVS2	39S ribosomal protein S18a, mitochondrial	MRPS18A	196	22.1698	10.3306				4			1.23922
Q9UHB6	LIM domain and actin-binding protein 1	LIMA1	759	85.1734	6.84424				4			1.23922
P36915	Guanine nucleotide-binding protein-like 1	GNL1	607	68.6185	5.79541	2			4	2		1.21272
Q12906	Interleukin enhancer-binding factor 3	ILF3	894	95.2791	8.76318	82	52	55	143	114	115	1.2123
Q12874	Splicing factor 3A subunit 3	SF3A3	501	58.8123	5.37646	7	2	3	7	8	7	1.19414
O43633	Charged multivesicular body protein 2a	CHMP2A	222	25.0879	5.97314					2	2	1.1914
Q13247	Serine/arginine-rich splicing factor 6	SRSF6	344	39.5634	11.4292	19	9	12	31	18	28	1.17954
Q6FI81	Anamorsin	CIAPIN1	312	33.5611	5.61768					3		1.17703
Q9UBF2	Coatomer subunit gamma-2	COPG2	871	97.5596	5.80811					3		1.17703
Q13724	Mannosyl-oligosaccharide glucosidase	MOGS	837	91.8606	8.89502					3		1.17703
Q5JPH6	Probable glutamate--tRNA ligase, mitochondrial	EARS2	523	58.6516	8.76318				2	2		1.16563
Q07666	KH domain-containing, RNA-binding, signal transduction-associated protein 1	KHDRBS1	443	48.1972	8.66064	10	12	12	27	16	25	1.16038
Q00839	Heterogeneous nuclear ribonucleoprotein U	HNRNPU	825	90.528	5.99854	71	53	63	122	102	136	1.15861
Q9NPQ8	Synembryn-A	RIC8A	531	59.6715	5.32568	2			3		3	1.13834
O75794	Cell division cycle protein 123 homolog	CDC123	336	39.1102	4.80518	2			3		3	1.13834
Q9NY12	H/ACA ribonucleoprotein complex subunit 1	GAR1	217	22.3342	10.9165			3		4	4	1.13654
Q14103	Heterogeneous nuclear ribonucleoprotein D0	HNRNPD	355	38.4103	7.81104	27	28	27	56	48	52	1.12297
Q15637	Splicing factor 1	SF1	639	68.2859	8.98291	5	3	2	7	6	5	1.10789
P25685	DnaJ homolog subfamily B member 1	DNAJB1	340	38.0204	8.63135	9			5	5	7	1.10391
Q14151	Scaffold attachment factor B2	SAFB2	953	107.408	6.16357	8	10	7	13	15	19	1.10306
Q969Q0	60S ribosomal protein L36a-like	RPL36AL	106	12.4608	10.6528	5			6	4		1.09962
Q9H0C8	Integrin-linked kinase-associated serine/threonine phosphatase 2C	ILKAP	392	42.8798	7.09326		2		3		4	1.09155
P67809	Nuclease-sensitive element-binding protein 1	YBX1	324	35.9027	9.87646	17	11	12	26	19	28	1.0896
Q14108	Lysosome membrane protein 2	SCARB2	478	54.2555	5.13525			2	3	3		1.08643
O75947	ATP synthase subunit d, mitochondrial	ATP5PD	161	18.4795	5.30029		3		2	4	3	1.07367
Q86YZ3	Hornerin	HRNR	2850	282.228	10.0376	4		7		10	9	1.06612
Q01844	RNA-binding protein EWS	EWSR1	656	68.4357	9.33447	5	10	6	17	11	12	1.06522
P31943	Heterogeneous nuclear ribonucleoprotein H	HNRNPH1	449	49.1984	6.30322	55	26	37	75	52	81	1.05748
P16152	Carbonyl reductase [NADPH] 1	CBR1	277	30.3559	8.32373		3		4		5	1.05406
Q9UHV9	Prefoldin subunit 2	PFDN2	154	16.6376	6.58057				2		2	1.0481
Q9H501	ESF1 homolog	ESF1	851	98.735	5.10986				2		2	1.0481
Q15154	Pericentriolar material 1 protein	PCM1	2024	228.403	5.021				2		2	1.0481
Q9C0J8	pre-mRNA 3' end processing protein WDR33	WDR33	1336	145.799	9.17334				2		2	1.0481
Q14011	Cold-inducible RNA-binding protein	CIRBP	172	18.6367	9.51025	5	2	4	7	6	6	1.04772
P25398	40S ribosomal protein S12	RPS12	132	14.5055	7.21045	4	5	2	8	6	6	1.04753
Q15233	Non-POU domain-containing octamer-binding protein	NONO	471	54.1973	8.95361	48	42	36	81	61	82	1.0325
P31483	Nucleolysin TIA-1 isoform p40	TIA1	386	42.9356	7.73779	3	3			9		1.00711
P51991	Heterogeneous nuclear ribonucleoprotein A3	HNRNPA3	378	39.5706	9.01221	59	46	56	98	74	109	1.00658
P09651	Heterogeneous nuclear ribonucleoprotein A1	HNRNPA1	372	38.7231	9.12939	61	48	55	114	81	90	1.00355
P08621	U1 small nuclear ribonucleoprotein 70 kDa	SNRNP70	437	51.5258	9.93506		5		8		5	1.00304
Q9Y3C1	Nucleolar protein 16	NOP16	178	21.1751	9.93506						3	0.998446
Q8NFH3	Nucleoporin Nup43	NUP43	380	42.1245	5.63037						3	0.998446
P09497	Clathrin light chain B	CLTB	229	25.1751	4.64014						3	0.998446
Q9NXG2	THUMP domain-containing protein 1	THUMPD1	353	39.2908	7.88428						3	0.998446
Q8N7H5	RNA polymerase II-associated factor 1 homolog	PAF1	531	59.9391	4.62744						3	0.998446
P55081	Microfibrillar-associated protein 1	MFAP1	439	51.9266	4.98291						3	0.998446
Q9Y5X1	Sorting nexin-9	SNX9	595	66.5496	5.57959						3	0.998446
Q9NW64	Pre-mRNA-splicing factor RBM22	RBM22	420	46.8654	8.54346						3	0.998446
A1L020	RNA-binding protein MEX3A	MEX3A	520	54.1392	7.26904						3	0.998446
P33240	Cleavage stimulation factor subunit 2	CSTF2	577	60.9205	6.82959						3	0.998446
P52597	Heterogeneous nuclear ribonucleoprotein F	HNRNPF	415	45.6429	5.57959	16	12	13	26	18	27	0.99789
Q92841	Probable ATP-dependent RNA helicase DDX17	DDX17	729	80.222	8.26514	54	41	48	78	73	93	0.988948
O94903	Pyridoxal phosphate homeostasis protein	PLPBP	275	30.3246	7.50342	4		3	7	2	4	0.987774
P61088	Ubiquitin-conjugating enzyme E2 N	UBE2N	152	17.127	6.56592	4	4	4	7	5	9	0.987378
Q96C19	EF-hand domain-containing protein D2	EFHD2	240	26.6805	5.19873		3	2		3	7	0.980554
Q12904	Aminoacyl tRNA synthase complex-interacting multifunctional protein 1	AIMP1	312	34.3311	8.42627	8	2	3	6	9	5	0.978023
P37108	Signal recognition particle 14 kDa protein	SRP14	136	14.5608	10.0376	5	4		5	6	5	0.971468
Q5JTV8	Torsin-1A-interacting protein 1	TOR1AIP1	583	66.2083	8.17725	2	2		3	3	2	0.967587
Q16401	26S proteasome non-ATPase regulatory subunit 5	PSMD5	504	56.1604	5.47803	3				3	3	0.967443
Q9Y2R9	28S ribosomal protein S7, mitochondrial	MRPS7	242	28.116	9.99365				3			0.953968
P68036	Ubiquitin-conjugating enzyme E2 L3	UBE2L3	154	17.8502	8.51416				3			0.953968
P63220	40S ribosomal protein S21	RPS21	83	9.10557	8.49951				3			0.953968
P52298	Nuclear cap-binding protein subunit 2	NCBP2	156	17.9898	8.20654				3			0.953968
O43251	RNA binding protein fox-1 homolog 2	RBFOX2	390	41.3484	7.26904				3			0.953968
O75940	Survival of motor neuron-related-splicing factor 30	SMNDC1	238	26.6945	7.23975				3			0.953968
Q92615	La-related protein 4B	LARP4B	738	80.5026	6.91748				3			0.953968
Q9NWV8	BRISC and BRCA1-A complex member 1	BABAM1	329	36.5366	4.64014				3			0.953968
Q13427	Peptidyl-prolyl cis-trans isomerase G	PPIG	754	88.5641	10.2866				3			0.953968
Q96T37	RNA-binding protein 15	RBM15	977	107.124	10.0815				3			0.953968
P52732	Kinesin-like protein KIF11	KIF11	1056	119.085	5.64307				3			0.953968
P49790	Nuclear pore complex protein Nup153	NUP153	1475	153.843	8.73389				3			0.953968
Q9BY77	Polymerase delta-interacting protein 3	POLDIP3	421	46.0605	9.99365	3		2	6		3	0.952728
P17844	Probable ATP-dependent RNA helicase DDX5	DDX5	614	69.1047	8.92432	80	61	67	114	101	131	0.950911
P67936	Tropomyosin alpha-4 chain	TPM4	248	28.5045	4.69092		7	6	9	9	7	0.947397
O15173	Membrane-associated progesterone receptor component 2	PGRMC2	223	23.8037	4.88135	3			3	3		0.940339
O95336	6-phosphogluconolactonase	PGLS	258	27.5296	6.04932	2	2	2	4	3	3	0.929801
P31942	Heterogeneous nuclear ribonucleoprotein H3	HNRNPH3	346	36.9031	6.87354	14	11	13	19	19	24	0.923894
O43447	Peptidyl-prolyl cis-trans isomerase H	PPIH	177	19.1956	8.07471	7		6	6	7	8	0.920049
Q92538	Golgi-specific brefeldin A-resistance guanine nucleotide exchange factor 1	GBF1	1859	206.315	5.73193	2			2		3	0.913529
Q99439	Calponin-2	CNN2	309	33.6753	7.32764	8		9	12	6	10	0.906895
P42704	Leucine-rich PPR motif-containing protein, mitochondrial	LRPPRC	1394	157.805	6.12549	129	82	104	167	161	173	0.906567
P29373	Cellular retinoic acid-binding protein 2	CRABP2	138	15.683	5.40186	11	3	3	13	6	7	0.904481
P13798	Acylamino-acid-releasing enzyme	APEH	732	81.1726	5.47803			2		3	2	0.902377
Q9UPT8	Zinc finger CCCH domain-containing protein 4	ZC3H4	1303	140.169	6.26514			2		4		0.890728
Q14160	Protein scribble homolog	SCRIB	1630	174.778	5.07178	9	5		5	7	10	0.867844
Q99615	DnaJ homolog subfamily C member 7	DNAJC7	494	56.4047	6.96143	9	2		4	6	6	0.827373
Q96C86	m7GpppX diphosphatase	DCPS	337	38.585	6.37939	3			2		4	0.826318
Q6PL18	ATPase family AAA domain-containing protein 2	ATAD2	1390	158.456	6.31592	2		2	2	2	3	0.817201
O14777	Kinetochore protein NDC80 homolog	NDC80	642	73.8665	5.60498		2		5			0.812325
Q15050	Ribosome biogenesis regulatory protein homolog	RRS1	365	41.1682	10.6968	2	2		4		3	0.807604
O14974	Protein phosphatase 1 regulatory subunit 12A	PPP1R12A	1030	115.211	5.40186			3	5		2	0.79359
P61421	V-type proton ATPase subunit d 1	ATP6V0D1	351	40.3032	4.99561					2		0.79046
Q8WVJ2	NudC domain-containing protein 2	NUDCD2	157	17.6647	5.07178					2		0.79046
Q96QR8	Transcriptional activator protein Pur-beta	PURB	312	33.2205	5.42725					2		0.79046
Q9UBP9	PTB domain-containing engulfment adapter protein 1	GULP1	304	34.4684	7.89893					2		0.79046
Q8N983	39S ribosomal protein L43, mitochondrial	MRPL43	215	23.4162	8.646					2		0.79046
Q9H1B7	Interferon regulatory factor 2-binding protein-like	IRF2BPL	796	82.607	8.23584					2		0.79046
P52888	Thimet oligopeptidase	THOP1	689	78.7895	6.04932					2		0.79046
Q15070	Mitochondrial inner membrane protein OXA1L	OXA1L	435	48.5165	9.45166					2		0.79046
Q5TBB1	Ribonuclease H2 subunit B	RNASEH2B	312	35.1164	9.12939					2		0.79046
O43237	Cytoplasmic dynein 1 light intermediate chain 2	DYNC1LI2	492	54.0655	6.37939					2		0.79046
Q13823	Nucleolar GTP-binding protein 2	GNL2	731	83.6034	9.24658					2		0.79046
P51784	Ubiquitin carboxyl-terminal hydrolase 11	USP11	963	109.747	5.45264					2		0.79046
Q8IZ69	tRNA (uracil-5-)-methyltransferase homolog A	TRMT2A	625	68.6822	7.94287					2		0.79046
Q13111	Chromatin assembly factor 1 subunit A	CHAF1A	956	106.844	5.93506					2		0.79046
Q14139	Ubiquitin conjugation factor E4 A	UBE4A	1066	122.482	5.23682					2		0.79046
Q5T6F2	Ubiquitin-associated protein 2	UBAP2	1119	117.044	7.34229					2		0.79046
O60814	Histone H2B type 1-K	HIST1H2BK	126	13.8816	10.3159	30		20	26	21	23	0.789798
Q13151	Heterogeneous nuclear ribonucleoprotein A0	HNRNPA0	305	30.8218	9.29053	9	9	10	15	11	16	0.768058
O14776	Transcription elongation regulator 1	TCERG1	1098	123.823	8.646	8	7	5	12	11	6	0.767922
Q9UKM9	RNA-binding protein Raly	RALY	306	32.4436	9.17334	20	15	17	25	23	28	0.767866
Q9BWD1	Acetyl-CoA acetyltransferase, cytosolic	ACAT2	397	41.3244	6.91748	3				3	2	0.756285
P13797	Plastin-3	PLS3	630	70.7662	5.60498	2			2	2		0.750592
Q14677	Clathrin interactor 1	CLINT1	625	68.2158	6.41748	2			2	2		0.750592
O00571	ATP-dependent RNA helicase DDX3X	DDX3X	662	73.198	7.18115	41	23	26	42	43	41	0.743255
P51570	Galactokinase	GALK1	392	42.2456	6.45557	3			5			0.740303
P09012	U1 small nuclear ribonucleoprotein A	SNRPA	282	31.2592	9.83252	7		3	5	5	4	0.738437
O43493	Trans-Golgi network integral membrane protein 2	TGOLN2	479	50.9883	5.73193			2	2		3	0.737693
O60885	Bromodomain-containing protein 4	BRD4	1362	152.124	9.18799			2	2		3	0.737693
Q07955	Serine/arginine-rich splicing factor 1	SRSF1	248	27.7278	10.3599	30	18	29	38	34	37	0.732538
Q9BQ39	ATP-dependent RNA helicase DDX50	DDX50	737	82.5141	9.17334	6	5			8	7	0.732073
P62854	40S ribosomal protein S26	RPS26	115	13.0071	11.0044	4	3		5	3	3	0.727922
O94826	Mitochondrial import receptor subunit TOM70	TOMM70	608	67.412	7.12256		3	2	2	3	4	0.724888
Q13242	Serine/arginine-rich splicing factor 9	SRSF9	221	25.5264	8.646	9	9	11	14	16	11	0.716727
a The protein ratios of average spectral counts between the 4sU and non-4sU groups were determined. The log2 mean value (-0.1973) and SD (0.9090) of total protein ratios were acquired. The proteins with ratios above mean plus one SD (0.7117) were identified as components of the 4-hr RNPs.
