# Supplementary material for: Subversion of phosphorylated SR proteins by enterovirus A71 in IRES-dependent translation revealed by RNA-interactome analysis
Source: PLoS Pathog. 2025 Jun 16;21(6):e1013242. doi: 10.1371/journal.ppat.1013242 (PMC12193706; doi:10.1371/journal.ppat.1013242)
Supplement: S3 Table — (XLSX) [file ppat.1013242.s007.xlsx]

## Sheet: Table S3
S3 Table. List of protein components in the RNP complexes 8 hr after EV-A71 infection
Protein accession No.	Protein name	Gene name	No. of amino acids	M.W. (kDa)	calc. pI	No. of peptide-spctral matches						Log2 RNP/Ctrl ratioa
						non-4sU group (Ctrl)			4sU group (RNP)
						Rep 1	Rep 2	Rep 3	Rep 1	Rep 2	Rep 3
Q13885	Tubulin beta-2A chain	TUBB2A	445	49.875	4.89404				170	179	167	7.67528
P55795	Heterogeneous nuclear ribonucleoprotein H2	HNRNPH2	449	49.2323	6.30322				30	33	37	5.3103
O75369	Filamin-B	FLNB	2602	277.99	5.73193				25	19	21	4.68148
P62136	Serine/threonine-protein phosphatase PP1-alpha catalytic subunit	PPP1CA	330	37.4878	6.32861				21	14	16	4.32915
P07951	Tropomyosin beta chain	TPM2	284	32.8306	4.70361				16	13	16	4.1534
Q96SI9	Spermatid perinuclear RNA-binding protein	STRBP	672	73.6059	8.71924				18	26		4.14547
P52789	Hexokinase-2	HK2	917	102.313	6.04932				10	7	8	3.30161
P19784	Casein kinase II subunit alpha'	CSNK2A2	350	41.1871	8.55811				5	6	7	2.83825
Q9BTT0	Acidic leucine-rich nuclear phosphoprotein 32 family member E	ANP32E	268	30.6738	3.85303				10	3	4	2.72867
Q9BUJ2	Heterogeneous nuclear ribonucleoprotein U-like protein 1	HNRNPUL1	856	95.6793	6.91748				5	6	5	2.66562
Q10567	AP-1 complex subunit beta-1	AP1B1	949	104.57	5.05908		5		16	12	17	2.60538
Q9UL46	Proteasome activator complex subunit 2	PSME2	239	27.3843	5.73193			3	9	9	12	2.57398
Q5T9A4	ATPase family AAA domain-containing protein 3B	ATAD3B	648	72.5273	9.20264				5	4	6	2.5702
P61758	Prefoldin subunit 3	VBP1	197	22.6434	7.10791				3	5	6	2.48112
Q9BRJ6	Uncharacterized protein C7orf50	C7orf50	194	22.0698	9.64209				4	7	3	2.47588
P36507	Dual specificity mitogen-activated protein kinase kinase 2	MAP2K2	400	44.3961	6.55127						12	2.46091
Q1KMD3	Heterogeneous nuclear ribonucleoprotein U-like protein 2	HNRNPUL2	747	85.0522	4.90674	3	2	4	17	21	17	2.46083
Q9P2E9	Ribosome-binding protein 1	RRBP1	1410	152.365	8.60205			2	5	10	6	2.42797
P31483	Nucleolysin TIA-1 isoform p40	TIA1	386	42.9356	7.73779			2	7	7	7	2.41923
O00264	Membrane-associated progesterone receptor component 1	PGRMC1	195	21.6578	4.70361		2		9	7	5	2.39757
P23588	Eukaryotic translation initiation factor 4B	EIF4B	611	69.1103	5.73193				8	3	2	2.33961
Q8IYB3	Serine/arginine repetitive matrix protein 1	SRRM1	904	102.274	11.8394				2	7	3	2.26387
P30626	Sorcin	SRI	198	21.6624	5.59229	2			7	6	5	2.22261
Q32MZ4	Leucine-rich repeat flightless-interacting protein 1	LRRFIP1	808	89.1987	4.65283		2		3	8	7	2.19775
A0A0B4J2D5	Glutamine amidotransferase-like class 1 domain-containing protein 3B, mitochondrial	GATD3B	268	28.1247	8.26514				3	4	4	2.12833
Q9BYN8	28S ribosomal protein S26, mitochondrial	MRPS26	205	24.1969	10.3892				4	4	3	2.12069
P17480	Nucleolar transcription factor 1	UBTF	764	89.3502	5.80811				5	3	3	2.11253
O95757	Heat shock 70 kDa protein 4L	HSPA4L	839	94.4525	5.88428						9	2.10296
Q15257	Serine/threonine-protein phosphatase 2A activator	PTPA	358	40.6414	5.93506				2	4	4	1.99711
Q13595	Transformer-2 protein homolog alpha	TRA2A	282	32.6691	11.2681					4	5	1.98851
Q15102	Platelet-activating factor acetylhydrolase IB subunit gamma	PAFAH1B3	231	25.7182	6.84424				3	3	4	1.98821
P07203	Glutathione peroxidase 1	GPX1	203	22.0751	6.55127				4	3	3	1.97979
O75935	Dynactin subunit 3	DCTN3	186	21.1062	5.46533				4	3	3	1.97979
Q14558	Phosphoribosyl pyrophosphate synthase-associated protein 1	PRPSAP1	356	39.3686	7.1958				5	3	2	1.97131
Q9Y376	Calcium-binding protein 39	CAB39	341	39.8437	6.88818				5	3	2	1.97131
O43583	Density-regulated protein	DENR	198	22.0781	5.30029				5	2	3	1.97078
O43169	Cytochrome b5 type B	CYB5B	146	16.322	4.97021				4		5	1.95239
Q9NZT2	Opioid growth factor receptor	OGFR	677	73.2801	4.84326		2		5	5	5	1.92018
Q9BX46	RNA-binding protein 24	RBM24	236	24.7604	8.51416	3			6	6	6	1.86998
P67936	Tropomyosin alpha-4 chain	TPM4	248	28.5045	4.69092	5	5	5	19	19	22	1.84573
Q99627	COP9 signalosome complex subunit 8	COPS8	209	23.211	5.37646				2	4	3	1.84348
P43363	Melanoma-associated antigen 10	MAGEA10	369	40.7547	4.39893					4	4	1.83392
P00374	Dihydrofolate reductase	DHFR	187	21.439	7.41553				3	2	4	1.833
Q13601	KRR1 small subunit processome component homolog	KRR1	381	43.6377	9.77393				3	2	4	1.833
O75794	Cell division cycle protein 123 homolog	CDC123	336	39.1102	4.80518					2	6	1.83276
Q07812	Apoptosis regulator BAX	BAX	192	21.1708	5.22412				4	4		1.79602
P41227	N-alpha-acetyltransferase 10	NAA10	235	26.4419	5.64307	2			3	5	5	1.76668
P30519	Heme oxygenase 2	HMOX2	316	36.0098	5.41455	4			7	7	6	1.73452
O43402	ER membrane protein complex subunit 8	EMC8	210	23.7577	6.40479				7			1.73451
Q14676	Mediator of DNA damage checkpoint protein 1	MDC1	2089	226.529	5.46533	2		2	8	7	2	1.68533
P54920	Alpha-soluble NSF attachment protein	NAPA	295	33.2113	5.36377		2	2	3	8	6	1.67793
Q9HD33	39S ribosomal protein L47, mitochondrial	MRPL47	250	29.4319	10.3745			3	3	8	5	1.67754
P43307	Translocon-associated protein subunit alpha	SSR1	286	32.2153	4.48779				2	4	2	1.67151
Q9BTY7	Protein HGH1 homolog	HGH1	390	42.1027	4.80518					5	2	1.66139
P61421	V-type proton ATPase subunit d 1	ATP6V0D1	351	40.3032	4.99561				3	2	3	1.65971
Q8IUR0	Trafficking protein particle complex subunit 5	TRAPPC5	188	20.7702	9.65674				3	4		1.62876
Q53FA7	Quinone oxidoreductase PIG3	TP53I3	332	35.5136	7.1665				3		4	1.62609
Q9UQ16	Dynamin-3	DNM3	869	97.685	8.35303						6	1.62581
P51452	Dual specificity protein phosphatase 3	DUSP3	185	20.4653	7.79639		3	2	8	3	9	1.61396
Q9BY77	Polymerase delta-interacting protein 3	POLDIP3	421	46.0605	9.99365	3			7	3	5	1.59498
P18583	Protein SON	SON	2426	263.664	5.64307		2		5	2	5	1.59034
P55265	Double-stranded RNA-specific adenosine deaminase	ADAR	1226	135.981	8.646			3	3	6	6	1.58287
Q9NQ29	Putative RNA-binding protein Luc7-like 1	LUC7L	371	43.7013	9.92041				6			1.5595
Q9UKA9	Polypyrimidine tract-binding protein 2	PTBP2	531	57.4548	8.66064				6			1.5595
Q13155	Aminoacyl tRNA synthase complex-interacting multifunctional protein 2	AIMP2	320	35.3263	8.22119		5		9	7	5	1.50003
P43121	Cell surface glycoprotein MUC18	MCAM	646	71.5626	5.75732			2	2	4	5	1.4992
Q9Y520	Protein PRRC2C	PRRC2C	2896	316.718	9.12939		6	3	13	8	10	1.48116
O15347	High mobility group protein B3	HMGB3	200	22.9654	8.36768		2		3	4	4	1.47797
Q96KR1	Zinc finger RNA-binding protein	ZFR	1074	116.939	9.0415			2	5	3	3	1.47579
P53990	IST1 homolog	IST1	364	39.7255	5.35107			3	6	4	4	1.46353
P54709	Sodium/potassium-transporting ATPase subunit beta-3	ATP1B3	279	31.4921	8.35303					3	3	1.46316
Q8NCW5	NAD(P)H-hydrate epimerase	NAXE	288	31.6542	7.66455					3	3	1.46316
Q13510	Acid ceramidase	ASAH1	395	44.6308	7.62061					3	3	1.46316
Q02952	A-kinase anchor protein 12	AKAP12	1782	191.367	4.41162				3	2	2	1.46272
Q9UDY4	DnaJ homolog subfamily B member 4	DNAJB4	337	37.7831	8.49951					2	4	1.46241
Q9H0P0	Cytosolic 5'-nucleotidase 3A	NT5C3A	336	37.9238	7.12256					2	4	1.46241
O95336	6-phosphogluconolactonase	PGLS	258	27.5296	6.04932		3	2	8	5	5	1.45887
Q9NQX3	Gephyrin	GPHN	736	79.698	5.42725				2	4		1.43953
Q96IU4	Protein ABHD14B	ABHD14B	210	22.3316	6.40479				2		4	1.43649
Q9HBM1	Kinetochore protein Spc25	SPC25	224	26.1365	8.00146				3	3		1.42642
Q96HY6	DDRGK domain-containing protein 1	DDRGK1	314	35.5895	5.12256				3	3		1.42642
Q96DH6	RNA-binding protein Musashi homolog 2	MSI2	328	35.1741	8.48486				3	3		1.42642
Q96QR8	Transcriptional activator protein Pur-beta	PURB	312	33.2205	5.42725				3	3		1.42642
Q9NQZ2	Something about silencing protein 10	UTP3	479	54.5251	5.61768				3	3		1.42642
Q86U90	YrdC domain-containing protein, mitochondrial	YRDC	279	29.3093	8.57275				3		3	1.42412
Q14344	Guanine nucleotide-binding protein subunit alpha-13	GNA13	377	44.0217	8.00146						5	1.4238
O75340	Programmed cell death protein 6	PDCD6	191	21.8548	5.40186				4	2		1.41319
Q15008	26S proteasome non-ATPase regulatory subunit 6	PSMD6	389	45.5023	5.61768				4		2	1.41164
Q9NQT4	Exosome complex component RRP46	EXOSC5	235	25.2329	7.59131				4		2	1.41164
P39687	Acidic leucine-rich nuclear phosphoprotein 32 family member A	ANP32A	249	28.5683	4.09424	6	6	5	16	15	19	1.40233
P61081	NEDD8-conjugating enzyme Ubc12	UBE2M	183	20.8866	7.69385		3	5	8	8	10	1.39967
Q9H307	Pinin	PNN	717	81.579	7.13721	7	4	8	18	19	18	1.38326
O00625	Pirin	PIR	290	32.0933	6.91748	2			4	3	3	1.3735
O60313	Dynamin-like 120 kDa protein, mitochondrial	OPA1	960	111.561	7.86963	2			4	3	3	1.3735
P62873	Guanine nucleotide-binding protein G(I)/G(S)/G(T) subunit beta-1	GNB1	340	37.353	5.99854		4		3	6	7	1.37014
Q9BQ39	ATP-dependent RNA helicase DDX50	DDX50	737	82.5141	9.17334		5		7	7	5	1.3609
Q9BYD3	39S ribosomal protein L4, mitochondrial	MRPL4	311	34.8973	9.71533				5			1.3603
P50897	Palmitoyl-protein thioesterase 1	PPT1	306	34.1713	6.52197				5			1.3603
Q9NWM8	Peptidyl-prolyl cis-trans isomerase FKBP14	FKBP14	211	24.1564	6.07471				5			1.3603
Q96P16	Regulation of nuclear pre-mRNA domain-containing protein 1A	RPRD1A	312	35.6976	7.54736				5			1.3603
Q99747	Gamma-soluble NSF attachment protein	NAPG	312	34.7243	5.41455				5			1.3603
Q7L5N1	COP9 signalosome complex subunit 6	COPS6	327	36.1402	5.73193				5			1.3603
Q96EP5	DAZ-associated protein 1	DAZAP1	407	43.3561	8.55811	3	3	2	12	6	5	1.35286
Q01085	Nucleolysin TIAR	TIAL1	375	41.5641	7.73779	3	3	2	6	9	7	1.31054
Q9NX40	OCIA domain-containing protein 1	OCIAD1	245	27.6088	7.48877	5		2	7	5	9	1.30674
P82914	28S ribosomal protein S15, mitochondrial	MRPS15	257	29.8234	10.4771	2		2	6	4	3	1.29853
Q9Y224	RNA transcription, translation and transport factor protein	RTRAF	244	28.0507	6.65381	5	4	3	16	5	12	1.29451
O43852	Calumenin	CALU	315	37.0835	4.64014	2		5	8	7	6	1.28246
P28066	Proteasome subunit alpha type-5	PSMA5	241	26.3942	4.79248	5	10	3	16	17	16	1.28155
O00410	Importin-5	IPO5	1097	123.55	4.94482	8	6	7	25	16	16	1.27951
Q9Y3B7	39S ribosomal protein L11, mitochondrial	MRPL11	192	20.6704	9.90576	4	5	7	12	17	14	1.27165
P23193	Transcription elongation factor A protein 1	TCEA1	301	33.948	8.38232	3	2	4	6	11	7	1.26978
Q9HC38	Glyoxalase domain-containing protein 4	GLOD4	313	34.7713	5.60498		3		2	6	4	1.24835
P06753	Tropomyosin alpha-3 chain	TPM3	285	32.9298	4.71631	2	5	8	15	14	11	1.24545
Q9BUP0	EF-hand domain-containing protein D1	EFHD1	239	26.9108	5.38916		3	3	5	6	7	1.24375
P01111	GTPase NRas	NRAS	189	21.2155	5.17334		3	3	6	6	6	1.23908
O43719	HIV Tat-specific factor 1	HTATSF1	755	85.8006	4.39893					3	2	1.23503
Q8WZA9	Immunity-related GTPase family Q protein	IRGQ	623	62.6785	4.88135					3	2	1.23503
Q8N5M4	Tetratricopeptide repeat protein 9C	TTC9C	171	20.0002	8.92432					2	3	1.23415
Q9BYD2	39S ribosomal protein L9, mitochondrial	MRPL9	267	30.2244	10.0815					2	3	1.23415
Q9UJA5	tRNA (adenine(58)-N(1))-methyltransferase non-catalytic subunit TRM6	TRMT6	497	55.7643	7.54736					2	3	1.23415
Q9UKK9	ADP-sugar pyrophosphatase	NUDT5	219	24.3122	4.94482	3	5		9	2	12	1.22718
P16152	Carbonyl reductase [NADPH] 1	CBR1	277	30.3559	8.32373			5	7	3	7	1.21409
Q53FT3	Protein Hikeshi	HIKESHI	197	21.6137	5.45264				2	3		1.20642
Q9BQ52	Zinc phosphodiesterase ELAC protein 2	ELAC2	826	92.1602	7.89893				2	3		1.20642
Q96ST2	Protein IWS1 homolog	IWS1	819	91.8992	4.69092				2	3		1.20642
Q96MG7	Non-structural maintenance of chromosomes element 3 homolog	NSMCE3	304	34.2868	9.27588				2		3	1.20374
Q9Y2R9	28S ribosomal protein S7, mitochondrial	MRPS7	242	28.116	9.99365	4	3		11	2	7	1.20088
O75822	Eukaryotic translation initiation factor 3 subunit J	EIF3J	258	29.0445	4.83057			2	3	3	3	1.19684
Q07065	Cytoskeleton-associated protein 4	CKAP4	602	65.9827	5.92236	7	8	10	23	19	22	1.19567
Q13505	Metaxin-1	MTX1	466	51.4306	9.78857					4		1.19243
Q9NZB2	Constitutive coactivator of PPAR-gamma-like protein 1	FAM120A	1118	121.811	8.88037					4		1.19243
P52888	Thimet oligopeptidase	THOP1	689	78.7895	6.04932					4		1.19243
Q8IWX8	Calcium homeostasis endoplasmic reticulum protein	CHERP	916	103.637	9.0415					4		1.19243
Q9NRZ9	Lymphoid-specific helicase	HELLS	838	97.0122	7.92822					4		1.19243
P04632	Calpain small subunit 1	CAPNS1	268	28.2977	5.19873	4		2	7	6	4	1.19232
Q13151	Heterogeneous nuclear ribonucleoprotein A0	HNRNPA0	305	30.8218	9.29053	7	4	6	13	13	17	1.19221
Q9HCN8	Stromal cell-derived factor 2-like protein 1	SDF2L1	221	23.5837	7.03467				3	2		1.191
P57088	Transmembrane protein 33	TMEM33	247	27.9598	9.70068				3	2		1.191
Q86U42	Polyadenylate-binding protein 2	PABPN1	306	32.729	5.05908				3	2		1.191
O43290	U4/U6.U5 tri-snRNP-associated protein 1	SART1	800	90.2003	6.12549				3	2		1.191
Q9UK41	Vacuolar protein sorting-associated protein 28 homolog	VPS28	221	25.4086	5.5415				3	2		1.191
P53611	Geranylgeranyl transferase type-2 subunit beta	RABGGTB	331	36.9003	5.03369				3	2		1.191
O43493	Trans-Golgi network integral membrane protein 2	TGOLN2	479	50.9883	5.73193				3		2	1.18919
Q15428	Splicing factor 3A subunit 2	SF3A2	464	49.2243	9.64209				3		2	1.18919
Q92882	Osteoclast-stimulating factor 1	OSTF1	214	23.7719	5.68115						4	1.18882
Q14118	Dystroglycan	DAG1	895	97.3807	8.55811						4	1.18882
P13797	Plastin-3	PLS3	630	70.7662	5.60498	4		2	8	5	4	1.18703
Q8NBJ7	Inactive C-alpha-formylglycine-generating enzyme 2	SUMF2	301	33.8218	8.00146	2		2	5	4	3	1.18698
O00170	AH receptor-interacting protein	AIP	330	37.6121	6.29053		2			3	5	1.18297
O00566	U3 small nucleolar ribonucleoprotein protein MPP10	MPHOSPH10	681	78.8157	4.85596	2			5	3		1.17951
Q53GG5	PDZ and LIM domain protein 3	PDLIM3	364	39.2074	6.88818		2		4	3	2	1.17383
Q96E11	Ribosome-recycling factor, mitochondrial	MRRF	262	29.2586	9.78857		4		4	5	5	1.16918
P51572	B-cell receptor-associated protein 31	BCAP31	246	27.974	8.44092	2	4		7	6	4	1.16214
Q14684	Ribosomal RNA processing protein 1 homolog B	RRP1B	758	84.3752	9.75928	2	4	4	9	9	7	1.15557
Q15436	Protein transport protein Sec23A	SEC23A	765	86.1053	7.07861		2		4	4		1.14565
Q6PJG6	BRCA1-associated ATM activator 1	BRAT1	821	88.0629	5.2749			3	3	4	4	1.12914
Q9P016	Thymocyte nuclear protein 1	THYN1	225	25.681	9.24658			3	4	4	3	1.1215
Q12849	G-rich sequence factor 1	GRSF1	480	53.0926	6.18896			3	4	4	3	1.1215
P49406	39S ribosomal protein L19, mitochondrial	MRPL19	292	33.5136	9.49561		2	3	4	6	4	1.11461
O43633	Charged multivesicular body protein 2a	CHMP2A	222	25.0879	5.97314		3		3	4	4	1.11325
P62714	Serine/threonine-protein phosphatase 2A catalytic subunit beta isoform	PPP2CB	309	35.5523	5.42725	3		3	6	3	7	1.09913
Q9NQG5	Regulation of nuclear pre-mRNA domain-containing protein 1B	RPRD1B	326	36.8772	5.97314	3	5	8	13	12	13	1.08429
Q13907	Isopentenyl-diphosphate Delta-isomerase 1	IDI1	227	26.3025	6.34131	5			6	4	5	1.07615
Q9HAV7	GrpE protein homolog 1, mitochondrial	GRPEL1	217	24.2639	8.11865	4	3	5	11	9	8	1.06374
P78406	mRNA export factor	RAE1	368	40.9419	7.82568	2			3	3	2	1.05408
Q99961	Endophilin-A2	SH3GL1	368	41.464	5.42725	3		5	6	8	6	1.04868
Q9NRV9	Heme-binding protein 1	HEBP1	189	21.0835	5.79541		2	2	3	3	5	1.04082
Q16629	Serine/arginine-rich splicing factor 7	SRSF7	238	27.35	11.8247	8	10	10	19	25	20	1.03732
Q15631	Translin	TSN	228	26.1668	6.44287	5	6	3	12	8	12	1.03208
Q96AE4	Far upstream element-binding protein 1	FUBP1	644	67.5185	7.60596	16	11	13	37	30	24	1.02904
Q9BVG4	Protein PBDC1	PBDC1	233	26.0407	4.79248	3			3	3	4	1.02462
Q9BYD6	39S ribosomal protein L1, mitochondrial	MRPL1	325	36.8854	8.77783		4	4	5	7	8	1.0235
O14964	Hepatocyte growth factor-regulated tyrosine kinase substrate	HGS	777	86.1376	6.16357	2			3	4		1.02248
Q96I24	Far upstream element-binding protein 3	FUBP3	572	61.6022	8.38232	17	12	11	35	26	29	1.01511
Q99661	Kinesin-like protein KIF2C	KIF2C	725	81.2612	7.82568	3			5	3	2	1.00771
Q96C19	EF-hand domain-containing protein D2	EFHD2	240	26.6805	5.19873	6		5	9	7	10	1.00634
Q9NPQ8	Synembryn-A	RIC8A	531	59.6715	5.32568	5		2	7	7	3	0.996174
Q86V81	THO complex subunit 4	ALYREF	257	26.8716	11.1509	4	3	7	9	9	13	0.994993
Q96T88	E3 ubiquitin-protein ligase UHRF1	UHRF1	793	89.757	7.56201		2	4	5	4	6	0.979225
P61201	COP9 signalosome complex subunit 2	COPS2	443	51.5641	5.52881		2		3	4		0.978392
O43823	A-kinase anchor protein 8	AKAP8	692	76.0611	5.14795		3			5	4	0.973951
Q9NTZ6	RNA-binding protein 12	RBM12	932	97.3334	8.63135					2	2	0.96287
Q8NFH3	Nucleoporin Nup43	NUP43	380	42.1245	5.63037					2	2	0.96287
O43813	Glutathione S-transferase LANCL1	LANCL1	399	45.2536	7.75244					2	2	0.96287
Q96DI7	U5 small nuclear ribonucleoprotein 40 kDa protein	SNRNP40	357	39.2857	8.104					2	2	0.96287
Q13573	SNW domain-containing protein 1	SNW1	536	61.4565	9.5249					2	2	0.96287
Q9BTE7	DCN1-like protein 5	DCUN1D5	237	27.4906	5.57959					2	2	0.96287
Q9H1B7	Interferon regulatory factor 2-binding protein-like	IRF2BPL	796	82.607	8.23584					2	2	0.96287
Q8NF91	Nesprin-1	SYNE1	8797	1010.46	5.52881					2	2	0.96287
Q00059	Transcription factor A, mitochondrial	TFAM	246	29.0782	9.71533	4	6	6	16	11	8	0.957719
Q9BV86	N-terminal Xaa-Pro-Lys N-methyltransferase 1	NTMT1	223	25.3708	5.51611	2			6			0.953218
Q14919	Dr1-associated corepressor	DRAP1	205	22.3359	5.17334	2		2	3	3	4	0.933611
Q9H0W9	Ester hydrolase C11orf54	C11orf54	315	35.0946	6.69775	2		2	3	3	4	0.933611
Q08209	Serine/threonine-protein phosphatase 2B catalytic subunit alpha isoform	PPP3CA	521	58.6503	5.85889	3		3	2	9	3	0.928298
Q9BUH6	Protein PAXX	PAXX	204	21.626	5.47803				2	2		0.928255
P08572	Collagen alpha-2(IV) chain	COL4A2	1712	167.449	8.66064				2	2		0.928255
Q96MG2	Junctional sarcoplasmic reticulum protein 1	JSRP1	331	36.2967	9.37842				2		2	0.926085
O00291	Huntingtin-interacting protein 1	HIP1	1037	116.148	5.30029				2		2	0.926085
Q9C0C2	182 kDa tankyrase-1-binding protein	TNKS1BP1	1729	181.685	4.85596				2		2	0.926085
O43390	Heterogeneous nuclear ribonucleoprotein R	HNRNPR	633	70.8993	8.1333	27	26	30	54	53	67	0.914162
P55735	Protein SEC13 homolog	SEC13	322	35.5181	5.47803					3		0.911269
P61803	Dolichyl-diphosphooligosaccharide--protein glycosyltransferase subunit DAD1	DAD1	113	12.4886	7.07861					3		0.911269
O95639	Cleavage and polyadenylation specificity factor subunit 4	CPSF4	269	30.2346	8.30908					3		0.911269
Q9H773	dCTP pyrophosphatase 1	DCTPP1	170	18.6694	5.03369					3		0.911269
P16930	Fumarylacetoacetase	FAH	419	46.3442	6.94678					3		0.911269
P28340	DNA polymerase delta catalytic subunit	POLD1	1107	123.553	7.03467					3		0.911269
Q96EU6	Ribosomal RNA processing protein 36 homolog	RRP36	259	29.8049	10.1694					3		0.911269
Q9UG63	ATP-binding cassette sub-family F member 2	ABCF2	623	71.2446	7.37158					3		0.911269
Q13363	C-terminal-binding protein 1	CTBP1	440	47.5055	6.771					3		0.911269
O43395	U4/U6 small nuclear ribonucleoprotein Prp3	PRPF3	683	77.4809	9.49561					3		0.911269
Q96AQ6	Pre-B-cell leukemia transcription factor-interacting protein 1	PBXIP1	731	80.5941	5.32568					3		0.911269
Q14746	Conserved oligomeric Golgi complex subunit 2	COG2	738	83.1553	6.62451					3		0.911269
Q9NVG8	TBC1 domain family member 13	TBC1D13	400	46.5236	5.23682	2	3		3	5	4	0.909315
O14925	Mitochondrial import inner membrane translocase subunit Tim23	TIMM23	209	21.929	8.60205						3	0.907974
P19388	DNA-directed RNA polymerases I, II, and III subunit RPABC1	POLR2E	210	24.5357	5.94775						3	0.907974
Q9P032	NADH dehydrogenase [ubiquinone] 1 alpha subcomplex assembly factor 4	NDUFAF4	175	20.2538	8.82178						3	0.907974
O75477	Erlin-1	ERLIN1	346	38.9014	7.86963						3	0.907974
P09496	Clathrin light chain A	CLTA	248	27.06	4.51318						3	0.907974
Q9Y676	28S ribosomal protein S18b, mitochondrial	MRPS18B	258	29.377	9.37842						3	0.907974
O60341	Lysine-specific histone demethylase 1A	KDM1A	852	92.8447	6.52197						3	0.907974
Q9UKY7	Protein CDV3 homolog	CDV3	258	27.3184	6.40479						3	0.907974
Q9HC35	Echinoderm microtubule-associated protein-like 4	EML4	981	108.848	6.40479						3	0.907974
Q9Y3Y2	Chromatin target of PRMT1 protein	CHTOP	248	26.3803	12.2349	5	3	5	8	10	9	0.907379
P06756	Integrin alpha-V	ITGAV	1048	115.964	5.68115	2		2	4	5		0.900448
a The protein ratios of average spectral counts between the 4sU andnon-4sU groups were determined. The log2 mean value (0.0375) and SD (0.8627) of total protein ratios were acquired. The proteins with ratios above mean plus one SD (0.9003) were identified as components of the 8-hr RNPs.
