# Supplementary material for: Subversion of phosphorylated SR proteins by enterovirus A71 in IRES-dependent translation revealed by RNA-interactome analysis
Source: PLoS Pathog. 2025 Jun 16;21(6):e1013242. doi: 10.1371/journal.ppat.1013242 (PMC12193706; doi:10.1371/journal.ppat.1013242)
Supplement: S4 Table — (XLSX) [file ppat.1013242.s008.xlsx]

## Sheet: 工作表1
S4 Table. Relative Luciferase Activity of Firefly and Renilla Luciferase of Dual Luciferase Assay.
		1st			2nd			3rd
Sample		Fluc	Rluc	Ratio	Fluc	Rluc	Ratio	Fluc	Rluc	Ratio
w/o Infection	pRHF	9050	18578	0.487135	3598	10993	0.327299	5597	18341	0.305163
		12262	30719	0.399167	4095	12367	0.331123	5700	19189	0.297045
		10656	24649	0.43231	3846.5	11680	0.329324	5648.5	18765	0.301013
	pRHF-EV-A71	594911	7655	77.7153	413699	4018	102.961	419589	4736	88.5957
		698164	8743	79.8541	326174	3386	96.3302	451725	4816	93.7967
		646538	8199	78.8557	369937	3702	99.929	435657	4776	91.218
Infection	pRHF	10185	26775	0.380392	4390	13233	0.331746	5429	18374	0.295472
		13046	33737	0.386697	4998	13036	0.3834	5870	18963	0.30955
		11616	30256	0.383924	4694	13135	0.357366	5649.5	18669	0.302614
	pRHF-EV-A71	549832	7177	76.6103	358112	3585	99.8918	445327	5264	84.5986
		412465	5793	71.2006	366494	3892	94.166	396562	4643	85.4107
		481149	6485	74.1941	362303	3739	96.8984	420945	4954	84.9707
	DMSO	377158	4269	88.3481	438825	3830	114.576	345828	4169	82.9523
		409022	4715	86.7491	326692	3348	97.5783	579834	6941	83.5375
		393090	4492	87.5089	382759	3589	106.648	462831	5555	83.3179
	TG003	342407	4785	71.5584	292282	3844	76.0359	309782	5722	54.1388
		251838	4626	54.4397	319611	4078	78.3744	289979	5603	51.7542
		297123	4706	63.1371	305947	3961	77.2398	299881	5663	52.9544
	SRPKIN-1	460958	4730	97.4541	317619	3571	88.944	422764	5454	77.5145
		393464	4365	90.1407	289958	3536	82.0017	433422	5658	76.6034
		427211	4548	93.9338	303789	3554	85.4781	428093	5556	77.0506
	TG+SR	255138	4464	57.1546	231253	3981	58.0892	265698	5895	45.0718
		298336	5003	59.6314	225632	3790	59.5335	277418	5817	47.6909
		276737	4734	58.4573	228443	3886	58.7862	271558	5856	46.3726
